# Supplementary material for: Divergent patterns of endogenous small RNA populations from seed and vegetative tissues of Glycine max
Source: BMC Plant Biol. 2012 Oct 2;12:177. doi: 10.1186/1471-2229-12-177 (PMC3534067; doi:10.1186/1471-2229-12-177)
Supplement: Additional file 1 — Excel spreadsheet with 135,055 unique sequence signatures and their counts in each of the eight soybean tissue populations examined in the present study (WS, SCR, SCM, SCW, Cot, GCot ST, and LE). See Table 1 for tissue descriptions and materials and methods for annotation descriptions. These files contain total non-normalized read counts. [file 1471-2229-12-177-S1.xlsx]

## Sheet: Sheet1
Additional file 1. AllsoyExpanded Excel spreadsheet with 135,055 unique sequence-reads representing the normalized sequence read counts for each of the eight soybean tissue populations examined in the present study. SCW Immature seed coat Williams cultivar; SCR, immature seed coat of Richland cultivar; WSW, very young whole seed Williams cultivar; Cot, immature cotyledon; Stem; Leaf; SCM, immatur…
ID	Length	Sequence	miRBase	nt	WSW	SCR	SCM	SCW	Cot	GCot	Stem	Leaf	Total	#Matches	Genome Locations	Gene Models	GM annotation
442906	21	TGAAGCTGCCAGCATGATCTT	ptc-miR167g MIMAT0001947 Populus trichocarpa miR167g	gb|AC216650.2| Solanum lycopersicum chromosome 6 clone C06HBa0217M17, complete sequence	48472	54106.7	9009	72015.7	1540.67	8512.16	5	224.262	193885	2	Gm10:46574320,Gm20:37901914,	,,	'','',
409005	22	TAACTGAACATTCTTAGAGCAT			94395.7	36802.3	44554.2	64171.3	72.6667	227.12	5.95238	0	240229	1	Gm02:8609718,	,	'',
442907	22	TGAAGCTGCCAGCATGATCTTA	ptc-miR167g MIMAT0001947 Populus trichocarpa miR167g	gb|AC216650.2| Solanum lycopersicum chromosome 6 clone C06HBa0217M17, complete sequence	40622	39831.3	4439.33	60798	1250	6393.52	0	222.295	153556	2	Gm10:46574319,Gm20:37901914,	,,	'','',
432385	21	TCGGACCAGGCTTCATTCCCC	ppt-miR166a MIMAT0004352 Physcomitrella patens miR166a	gb|AC210451.2| Oryza glaberrima clone OG_BBa0013B18, complete sequence	4471	11557	16665.2	29735.3	12360.7	5811.6	24374.8	5460.33	110436	19
436570	22	TCTCATTCCATACATCGTCTGA		emb|AM460040.2| Vitis vinifera contig VV78X011084.20, whole genome shotgun sequence	29315.3	17501.7	5372.67	15728	17964.3	19959.5	34871	10750.3	151463	2	Gm13:25849852,Gm17:6190675,	Glyma13g22280.1:Exon1,Glyma17g08340.1:Intron1,	'','',
467170	22	TTAATCAAGGAAATCACGGTCG		emb|CT573354.6| M.truncatula DNA sequence from clone MTH2-18N13 on chromosome 3, complete sequence	6894.67	8982	1485.5	8877	11598	8113.92	2782.38	1839.67	50573.1	5	Gm09:23503718,Gm16:4579655,Gm16:4601487,Gm16:4612343,Gm17:10099769,	,,,,Glyma17g13200.2:Intron1,	'','','','','',
362324	16	CTACAGTCCGACGATC			2479.67	9420.33	243.833	7908.33	2160.33	0	566.429	128.197	22907.1
473319	18	TTCTACAGTCCGACGATC			1931.67	10183.7	386.833	7724.67	1815.67	1566.48	287.143	213.279	24109.4
435481	17	TCTACAGTCCGACGATC			3553	6198.67	567.5	5256.33	2755.33	0	446.667	359.672	19137.2
424031	24	TCAGAGTTCTACAGTCCGACGATC			234.667	4261.33	108	3952.33	310.333	229.28	1.42857	0	9097.38
412118	15	TACAGTCCGACGATC			2621.33	4306.67	345.667	3884	2048.33	0	610.476	46.8852	13863.4
431405	21	TCGCTTGGTGCAGGTCGGGAA	ptc-miR168b MIMAT0001950 Populus trichocarpa miR168b	gb|EF145844.1| Populus trichocarpa clone WS0113_L23	1749	3564.67	1890.67	3244.33	1148	2935.28	1189.29	731.311	16452.5	2	Gm01:48070389,Gm09:41353312,	Glyma01g35570.1:Intron1,Glyma09g35160.1:Intron0,	'','',
408999	21	TAACTGAACATTCTTAGAGCA			3760	1798.67	1746.67	2853	3.33333	7.76	0	0	10169.4	1	Gm02:8609719,	,	'',
444009	21	TGAATCTCAGTGGATCGTGGC		gb|EU118311.1| Glycine soja cultivar IT182932 26S ribosomal RNA gene, partial sequence; 26S-18S ribosomal RNA intergenic spacer, complete sequence; and 18S ribosomal RNA gene, partial sequence	2603	1742	1407.5	2729.33	311	1218	1686.19	74.918	11771.9	98
447662	21	TGAGACCAAATGAGCAGCTGA			3987.67	1849.67	4478.17	2524	112140	43366.1	1478.57	646995	816819	1	Gm15:4318797,	Glyma15g06080.1:Exon1,	'',
443001	22	TGAAGCTGCCAGCATGATCTTT	ptc-miR167g MIMAT0001947 Populus trichocarpa miR167g	gb|AC216650.2| Solanum lycopersicum chromosome 6 clone C06HBa0217M17, complete sequence	920	1461.67	98.5	2271.67	22.3333	138.8	0	5.7377	4918.7	2	Gm10:46574319,Gm20:37901914,	,,	'','',
444960	20	TGACAGAAGAGAGTGAGCAC	bna-miR156a MIMAT0004445 Brassica napus miR156a	dbj|AP009602.1| Solanum lycopersicum DNA, chromosome 8, clone: C08SLe0075C14, complete sequence	3331.33	2150	8462.5	2190.33	20788	22007.1	38342.1	31850.2	129122	12
475981	21	TTGACAGAAGATAGAGAGCAC	ptc-miR156j MIMAT0001899 Populus trichocarpa miR156j	gb|AC215449.1| Solanum lycopersicum Tomato chromosome 2, C02SLe0022J22, complete sequence	290	4381	2889	2053.67	25	14252.8	13237.6	5014.92	42144	9	Gm02:7812536,Gm05:38621786,Gm07:9347149,Gm08:3891372,Gm09:37843837,Gm16:5331691,Gm19:8895400,Gm19:8895463,Gm19:33040923,	,,,Glyma08g05430.1:Intron0,Glyma09g31090.1:Intron0,Glyma16g05900.1:Exon1,,,Glyma19g26390.1:Intron2,	'','','','','','','','','sp|Q6YZE8|SPL16_ORYSJ Squamosa promoter-binding-like protein 16 OS=Oryza sativa subsp. japonica GN=SPL16 PE=2 SV=1',
475604	21	TTGACAGAAGAGAGAGAGCAC	zma-miR156j MIMAT0001710 Zea mays miR156j	gb|AC147538.24| Medicago truncatula clone mth2-135c7, complete sequence	214.333	1631	3171.67	2018.33	98674.3	42110.1	9.7619	51.6393	147881	8	Gm02:32712048,Gm02:50779304,Gm03:37910739,Gm11:38250089,Gm14:990353,Gm18:431152,Gm18:43832846,Gm19:40503030,	Glyma02g30670.1:Intron3,Glyma02g47040.1:Intron0,Glyma03g29900.1:Intron3,Glyma11g36980.1:Intron3,Glyma14g01700.1:Intron1,Glyma18g00890.1:Intron1,Glyma18g36960.1:Exon4,Glyma19g32800.1:Intron2,	'sp|A3C057|SPL17_ORYSJ Squamosa promoter-binding-like protein 17 OS=Oryza sativa subsp. japonica GN=SPL17 PE=2 SV=2','','sp|Q700W2|SPL9_ARATH Squamosa promoter-binding-like protein 9 OS=Arabidopsis thaliana GN=SPL9 PE=2 SV=2','sp|A2YGR5|SPL12_ORYSI Squamosa promoter-binding-like protein 12 OS=Oryza sativa subsp. indica GN=SPL12 PE=2 SV=1','','','sp|Q700W2|SPL9_ARATH Squamosa promoter-binding-like…
390332	21	GGAATGGGCTGATTGGGAAGC			0	2053	2120.83	1970.33	18.3333	83.28	840.714	410.164	7496.66	1	Gm02:7783831,	Glyma02g09870.1:Intron0,	'',
309779	21	AGGGATAGGTAAAACAACTAC		gb|CP000792.1| Campylobacter concisus 13826, complete genome	891.667	3293.67	16652.8	1798.33	9906.33	2809.92	2825.71	2028.36	40206.8	1	Gm02:6599312,	Glyma02g08410.1:Intron0,	'',
441341	21	TGAAAGAAGGATGCTTTGGAA		gb|AY308655.1| Glycine max disease resistance-like KR68 pseudogene, partial sequence	1121.67	1189	1055.33	1706	1280	3224.08	3584.29	1136.56	14296.9	1	Gm04:45907919,	Glyma04g39740.1:Intron1,	'sp|Q40392|TMVRN_NICGU TMV resistance protein N OS=Nicotiana glutinosa GN=N PE=1 SV=1',
315704	20	AGTTCTACAGTCCGACGATC			310.667	1969	278.833	1676.67	308.333	7609.44	76.6667	0	12229.6
457802	21	TGGAGAAGCAGGGCACGTGCA	ptc-miR164e MIMAT0001922 Populus trichocarpa miR164e	emb|AM459087.2| Vitis vinifera contig VV78X125203.2, whole genome shotgun sequence	1496.33	434	250.5	1544	161	972.64	580.238	260.328	5699.04	12
432558	21	TCGGACCAGGCTTCCTTCCCC			146	473	100.333	1049	420.333	111.04	1907.86	323.115	4530.68	19
424061	24	TCAGAGTTCTACAGTCCGTCGATC			94	1233.67	0	917	105	0	0	0	2349.67
475317	22	TTGAAGCTGCCAGCATGATCTT	ptc-miR167g MIMAT0001947 Populus trichocarpa miR167g	gb|AC216650.2| Solanum lycopersicum chromosome 6 clone C06HBa0217M17, complete sequence	437.333	614.333	42	916.333	18.6667	47.6	0	2.29508	2078.56	2	Gm10:46574320,Gm20:37901913,	,,	'','',
442888	20	TGAAGCTGCCAGCATGATCT	ptc-miR167g MIMAT0001947 Populus trichocarpa miR167g	gb|AC216650.2| Solanum lycopersicum chromosome 6 clone C06HBa0217M17, complete sequence	1048	539.333	220.333	870.333	99	211.6	1.90476	6.22951	2996.73	10	Gm02:14635695,Gm03:39319074,Gm07:39778522,Gm10:2640290,Gm10:39044884,Gm10:46574321,Gm19:41871251,Gm20:2127158,Gm20:37901914,Gm20:44765103,	Glyma02g16230.1:Intron0,Glyma03g31410.1:Exon1,Glyma07g34760.1:Intron1,,Glyma10g30370.1:Intron0,,Glyma19g34240.1:Exon1,Glyma20g02540.1:Exon1,,Glyma20g36720.1:Intron0,	'','','','','','','','','','',
472510	22	TTCGGACCAGGCTTCATTCCCC	ppt-miR166a MIMAT0004352 Physcomitrella patens miR166a	gb|AC210451.2| Oryza glaberrima clone OG_BBa0013B18, complete sequence	187.667	302.333	622.333	793.667	227	54.88	185	14.2623	2387.14	8	Gm02:14340837,Gm03:39519840,Gm04:44850001,Gm05:37747468,Gm06:12993103,Gm07:4453662,Gm08:282657,Gm10:2905328,	Glyma02g15860.1:Intron0,,Glyma04g38430.1:Intron1,Glyma05g32980.1:Intron1,Glyma06g16610.1:Intron1,,Glyma08g00630.1:Intron1,,	'','','','','','','','',
303038	21	AGCTCTGTTGGCTACACTTTG			18.6667	693	2382	782.667	15	0	2412.14	11.1475	6314.62	1	Gm17:41783868,	Glyma17g38110.1:Intron2,	'',
387928	20	GCGTTTGTAGTCCAACGGTT		gb|AC215407.1| Solanum lycopersicum Tomato chromosome 2, C02HBa0167J21, complete sequence	52	694.667	235.667	746	30.3333	2235.44	765.714	22.1311	4781.95	18
388292	21	GCTCAAGAAAGCTGTGGGAGA		gb|AC153121.15| Medicago truncatula chromosome 8 clone mth2-80o14, complete sequence	13.6667	502.333	2754.67	713.333	82.3333	4359.36	220	517.213	9162.91	2	Gm13:26330019,Gm17:9053058,	Glyma13g22830.1:Intron0,,	'','',
257027	21	AACTGAACATTCTTAGAGCAT			97.3333	393.667	113.333	703.333	0	1.36	0	0	1309.03	1	Gm02:8609718,	,	'',
309847	21	AGGGATAGGTAAAACAATGAC			428	0	5633.17	699	2628.67	221.52	0	0	9610.35	1	Gm16:31518920,	Glyma16g27510.1:Intron0,	'',
386815	19	GCGCTTGTAGCTCAGTGGA			34.3333	811	1554.5	645	16.3333	73.6	266.429	7.54098	3408.74
409017	23	TAACTGAACATTCTTAGAGCATT			1709	362	465.667	635	1.66667	2	0	0	3175.33	1	Gm02:8609717,	,	'',
442995	22	TGAAGCTGCCAGCATGATCTTC	ptc-miR167g MIMAT0001947 Populus trichocarpa miR167g	gb|AC216650.2| Solanum lycopersicum chromosome 6 clone C06HBa0217M17, complete sequence	357.667	529.333	15.6667	627.333	12	7.36	0	0	1549.36	3	Gm10:46574319,Gm19:41871251,Gm20:37901914,	,Glyma19g34240.1:Exon1,,	'','','',
387906	19	GCGTTTGTAGTCCAACGGT			72.3333	885.667	452	626	32.3333	1429.28	4125.71	85.7377	7709.07
443323	21	TGAAGCTGCCAGCCTGATCTT		emb|AL445230.11| Human DNA sequence from clone RP11-517F10 on chromosome 1 Contains the 5' end of the COPA gene for coatomer protein complex subunit alpha, the gene for nicastrin (KIAA0253), the NHLH1 gene for nescient helix loop helix 1, the VANGL2 gene for vang-like 2 (van gogh, Drosophila) and a CpG island, complete sequence	326.333	476.333	11.1667	615.333	12.6667	5.84	0	0	1447.67	1	Gm02:307581,	,	'',
309786	22	AGGGATAGGTAAAACAACTACT		gb|CP000792.1| Campylobacter concisus 13826, complete genome	1031.67	857	4544.83	537.333	4891.33	1982.8	1616.43	2659.67	18121.1	1	Gm02:6599312,	Glyma02g08410.1:Intron0,	'',
386655	19	GCGCCTGTAGCTCAGTGGA			108	579.333	2140.17	514.667	22.6667	74.88	313.81	33.4426	3786.97
473933	21	TTCTGACGTTGTAAGAAGGAT			286.667	852.333	503.5	494.333	139	948.64	2623.81	47.2131	5895.5	1	Gm13:34873385,	Glyma13g32810.1:Intron6,	'sp|Q6EP49|MAD27_ORYSJ MADS-box transcription factor 27 OS=Oryza sativa subsp. japonica GN=MADS27 PE=2 SV=2',
443324	22	TGAAGCTGCCAGCCTGATCTTA		emb|AL445230.11| Human DNA sequence from clone RP11-517F10 on chromosome 1 Contains the 5' end of the COPA gene for coatomer protein complex subunit alpha, the gene for nicastrin (KIAA0253), the NHLH1 gene for nescient helix loop helix 1, the VANGL2 gene for vang-like 2 (van gogh, Drosophila) and a CpG island, complete sequence	206	322.333	5	486.333	7.33333	5.44	0	0	1032.44	1	Gm02:307580,	,	'',
476703	21	TTGAGCCGCGTCAATATCTCA	osa-miR171i MIMAT0001085 Oryza sativa miR171i	emb|AM447436.1| Vitis vinifera, whole genome shotgun sequence, contig VV78X050535.4, clone ENTAV 115	103	294.333	18.3333	479.333	0	2.72	0	2.13115	899.851	2	Gm06:48964784,Gm12:8398904,	,Glyma12g10450.1:Exon1,	'','',
254300	21	AACCAGGCTCTGATACCATGG		gb|AC212803.1| Populus trichocarpa clone POP029-P20, complete sequence	446.333	0	899.5	475.333	1103	981.68	0	0	3905.85	1	Gm18:21161305,	,	'',
292200	21	AGAATCCGGGCTAGAAGCGAC		gb|EU002149.1| Euonymus americanus 26S ribosomal RNA gene, partial sequence	39.3333	748.333	1583.33	462	52.3333	109.36	47.1429	28.3607	3070.2	100
409112	22	TAACTGAACATTCTTAGCGCAT			389.667	234.333	57.6667	459.333	0	0	0	0	1141	1	Gm02:8609718,	,	'',
379682	21	GAGTTCTACAGTCCGACGATC			211	529	12.3333	458	190.333	351.12	1.19048	0	1752.98
409077	22	TAACTGAACATTCTTAGAGCCT			379.667	214.667	57	442.333	0	0	0	0	1093.67	1	Gm02:8609718,	,	'',
365561	21	CTGAATCTCAGTGGATCGTGG		gb|EU118311.1| Glycine soja cultivar IT182932 26S ribosomal RNA gene, partial sequence; 26S-18S ribosomal RNA intergenic spacer, complete sequence; and 18S ribosomal RNA gene, partial sequence	202.667	397	211	431	34.3333	75.68	97.1429	17.7049	1466.53	98
428710	21	TCCTCGGAGCAAGAAATTGGT			99.6667	160.667	302.333	409	0	0	1.42857	0	973.095	4	Gm09:23503972,Gm14:6226993,Gm14:6288991,Gm14:6293099,	,,,,	'','','','',
470650	25	TTCAGAGTTCTACAGTCCGACGATC			93.6667	380.333	52	404	117.667	19.76	0	0	1067.43
309773	20	AGGGATAGGTAAAACAACTA		gb|CP000792.1| Campylobacter concisus 13826, complete genome	62.6667	793.667	5309.5	390.333	3051.67	944.64	655.238	1092.46	12300.2	1	Gm02:6599312,	Glyma02g08410.1:Intron0,	'',
395322	20	GGGGATGTAGCTCAGATGGT		gb|EF421362.1| Entamoeba moshkovskii strain Laredo tRNA array unit LarAlaAGC genomic sequence	859.333	306.333	813.667	383.333	512.667	1258.72	8874.05	1173.11	14181.2	24
390341	21	GGAATGGGCTGATTGGGAAGT			0	520.333	270	378.667	0	2.16	75.4762	0	1246.64	1	Gm18:61452967,	,	'',
436592	22	TCTCATTCCATACATCGTCTGC		emb|AM460040.2| Vitis vinifera contig VV78X011084.20, whole genome shotgun sequence	426.333	497	6.66667	376	269	7.28	904.048	39.3443	2525.67	2	Gm13:25849852,Gm17:6190675,	Glyma13g22280.1:Exon1,Glyma17g08340.1:Intron1,	'','',
467154	19	TTAATCAAGGAAATCACGG			511	337	67	372.333	645.333	212.24	232.857	148.033	2525.8
405446	19	GTTCTACAGTCCGACGATC			398	440.333	2.5	371	358.667	446.32	121.429	0	2138.25
274919	22	ACAATGACTCTCGGCAACGGAT		gb|EU118313.1| Glycine soja cultivar IT182932 18S ribosomal RNA gene, partial sequence; internal transcribed spacer 1, complete sequence; and 5.8S ribosomal RNA gene, partial sequence	227.333	226.333	265.167	352.667	988	4941.2	6114.29	364.918	13479.9	99
442872	19	TGAAGCTGCCAGCATGATC	ptc-miR167g MIMAT0001947 Populus trichocarpa miR167g		738.333	207.667	170.167	335.667	42.6667	273.36	0	18.6885	1786.55
443264	21	TGAAGCTGCCAGCATGCTCTT			503.667	239	11.6667	333.667	14	10.88	0	0	1112.88	2	Gm10:46574320,Gm20:37901914,	,,	'','',
274920	23	ACAATGACTCTCGGCAACGGATA		gb|EU118313.1| Glycine soja cultivar IT182932 18S ribosomal RNA gene, partial sequence; internal transcribed spacer 1, complete sequence; and 5.8S ribosomal RNA gene, partial sequence	217	237.333	255.5	320.333	1014.33	6883.92	1967.14	542.459	11438	99
274854	16	ACAATGACTCTCGGCA			206.333	174.333	100.333	312.333	381.667	0	3780	0	4955
475549	21	TTGACAGAAGAAAGGGAGCAC			225.333	205	712.333	307.667	0	4.72	6.90476	20.8197	1482.78	2	Gm01:55282681,Gm11:453282,	,,	'','',
468509	22	TTAGCAGAGCTTCATTTAGGTG			496	235.667	133.833	307	30.6667	21.76	9.7619	1.96721	1236.66	1	Gm14:1394610,	Glyma14g02300.1:Intron2,	'',
337464	21	CAACTTGTGGAATTGGGTCAG		gb|S46989.1| chalcone synthase [soybeans, mRNA, 1119 nt]	24.3333	366.667	0	304.333	0	0	0	0	695.333	2	Gm01:54743904,Gm11:794883,	Glyma01g43880.1:Intron1,Glyma11g01350.2:Exon1,	'sp|P30081|CHS7_SOYBN Chalcone synthase 7 OS=Glycine max GN=CHS7 PE=3 SV=1','sp|P23569|CHSY_PUELO Chalcone synthase OS=Pueraria lobata GN=CHS PE=2 SV=1',
350948	21	CCGGGCTAGAAGCGACGCGTG		gb|DQ485344.1| Arachis hypogaea 25S ribosomal RNA gene, partial sequence	83.3333	375	885.833	302	31	106.72	109.286	19.5082	1912.68	99
341910	21	CAGAATCCGGGCTAGAAGCGA		gb|EU002149.1| Euonymus americanus 26S ribosomal RNA gene, partial sequence	51	404.333	517.167	298.333	26.6667	85.12	56.9048	19.0164	1458.54	100
479828	22	TTGGTTGTTCCTGGTAGGTGTC			29.6667	461.667	14.5	292.333	356.333	236.8	0	0	1391.3	1	Gm02:48428676,	,	'',
372445	20	GAAGCTGCCAGCATGATCTT	ptc-miR167g MIMAT0001947 Populus trichocarpa miR167g		11	186.667	5.33333	290.667	0	20.4	0	0	514.067	2	Gm10:46574320,Gm20:37901915,	,,	'','',
355010	21	CGAGAGGAACCGTTGATTCGC		gb|EU307117.1| Linum usitatissimum 26S ribosomal RNA gene, 26S-18S ribosomal RNA intergenic spacer, 18S ribosomal RNA gene, internal transcribed spacer 1, 5.8S ribosomal RNA gene, and internal transcribed spacer 2, complete sequence	48.3333	578	336.333	286.333	22	62.72	32.8571	13.2787	1379.86	97
274855	17	ACAATGACTCTCGGCAA			196	176.667	135.167	282	365.333	0	2941.19	3.93443	4100.29
442897	21	TGAAGCTGCCAGCATGATCTG	ptc-miR167e MIMAT0001945 Populus trichocarpa miR167e	gb|AC210447.1| Oryza glaberrima clone OG_BBa0010M11, complete sequence	65	412.667	37.3333	281.333	782	9252.8	0	673.934	11505.1	4	Gm07:39778522,Gm10:39044884,Gm20:2127157,Gm20:44765103,	Glyma07g34760.1:Intron1,Glyma10g30370.1:Intron0,Glyma20g02540.1:Exon1,Glyma20g36720.1:Intron0,	'','','','',
436599	22	TCTCATTCCATACATCGTCTGT		emb|AM460040.2| Vitis vinifera contig VV78X011084.20, whole genome shotgun sequence	301	343	51.3333	279.333	160.333	220.32	375.714	109.836	1840.87	2	Gm13:25849852,Gm17:6190675,	Glyma13g22280.1:Exon1,Glyma17g08340.1:Intron1,	'','',
261497	21	AAGCATTGTTTGGAGATGGAG		gb|DQ507392.1| Lupinus luteus isolate LlCHS2.8g chalcone synthase (CHS) gene, complete cds	23	115	0	275	0	0	0	0	413	2	Gm01:54743862,Gm11:794841,	Glyma01g43880.1:Intron1,Glyma11g01350.2:Exon1,	'sp|P30081|CHS7_SOYBN Chalcone synthase 7 OS=Glycine max GN=CHS7 PE=3 SV=1','sp|P23569|CHSY_PUELO Chalcone synthase OS=Pueraria lobata GN=CHS PE=2 SV=1',
484867	21	TTTGTATGAGCTTGTTTGGAC		gb|S46989.1| chalcone synthase [soybeans, mRNA, 1119 nt]	9.33333	266.333	0	267.667	0	0	0	0	543.333	2	Gm01:54743932,Gm11:794911,	Glyma01g43880.1:Intron1,Glyma11g01350.2:Exon1,	'sp|P30081|CHS7_SOYBN Chalcone synthase 7 OS=Glycine max GN=CHS7 PE=3 SV=1','sp|P23569|CHSY_PUELO Chalcone synthase OS=Pueraria lobata GN=CHS PE=2 SV=1',
359525	21	CGGGCTAGAAGCGACGCGTGC		gb|DQ485344.1| Arachis hypogaea 25S ribosomal RNA gene, partial sequence	33	395	1044.17	266.333	28.3333	71.84	171.667	24.0984	2034.44	99
290246	21	AGAAGAACGTCATTCTCTTGG			50.6667	322	202.5	265.667	0	5.6	0	0	846.433	2	Gm05:33489359,Gm11:14826421,	Glyma05g27580.1:Intron14,Glyma11g18250.1:Intron2,	'sp|Q9ZTX8|ARFF_ARATH Auxin response factor 6 OS=Arabidopsis thaliana GN=ARF6 PE=2 SV=1','sp|Q6ZDY8|DHSA_ORYSJ Succinate dehydrogenase [ubiquinone] flavoprotein subunit mitochondrial OS=Oryza sativa subsp. japonica GN=SDH1 PE=2 SV=1',
274880	18	ACAATGACTCTCGGCAAC			224.333	195.333	206.167	265	530	760.32	4014.52	59.1803	6254.86
387889	18	GCGTTTGTAGTCCAACGG			92.6667	422.667	224	262.667	38.6667	457.52	2285.95	202.787	3986.93
342403	23	CAGAGTTCTACAGTCCGACGATC			35.6667	359.333	24.3333	261.667	54	107.92	1.19048	0	844.11
358074	21	CGGAGGTAGGGTCCAGCGGCT		gb|EU340885.1| Robinia pseudoacacia 26S ribosomal RNA gene, partial sequence	14.3333	305.667	986.167	260.667	3.33333	15.76	9.7619	6.88525	1602.57	99
333969	21	ATTGGGACAATACTTTAGATA			800.667	493	1681.17	259.333	242.667	63.44	295.714	7.86885	3843.86	1	Gm18:52797462,	,	'',
352175	18	CCTGCGGAAGGATCATTG			453.667	218.667	24.1667	259.333	285.667	135.6	556.905	2.95082	1936.96
454966	16	TGCGGAAGGATCATTG			1094	237	38.8333	257	686.667	0	2460.48	0	4773.98
390426	21	GGAATGTTGTCTGGCTCGAGG		emb|AM468140.2| Vitis vinifera contig VV78X154850.11, whole genome shotgun sequence	10	154	500.167	251.667	230	44.8	22.1429	181.803	1394.58	10	Gm01:26215817,Gm04:25372884,Gm04:44850198,Gm05:37747278,Gm06:12992932,Gm06:45111055,Gm07:4453746,Gm08:282516,Gm09:33908898,Gm16:1912673,	,,Glyma04g38430.1:Intron1,Glyma05g32980.1:Intron1,Glyma06g16610.1:Intron1,,,Glyma08g00630.1:Exon1,,Glyma16g02380.1:Intron0,	'','','','','','','','','','',
392858	20	GGCGGATGTAGCCAAGTGGA		gb|EU311899.1| Erythronium quinaultense 9703-1 PsbA (psbA) gene, partial cds; and psbA-trnH intergenic spacer, partial sequence; chloroplast	1171	575	1086.5	251	148	643.52	1491.43	331.148	5697.6
311994	21	AGGTGAACAGCCTCTGGTCGA		gb|EU307117.1| Linum usitatissimum 26S ribosomal RNA gene, 26S-18S ribosomal RNA intergenic spacer, 18S ribosomal RNA gene, internal transcribed spacer 1, 5.8S ribosomal RNA gene, and internal transcribed spacer 2, complete sequence	11.3333	460	278.833	248.333	4	32.24	5.95238	2.45902	1043.15	99
485205	21	TTTGTTTCTGAAATGGTTGGT		emb|CR385081.7| Zebrafish DNA sequence from clone CH211-59O9 in linkage group 25, complete sequence	246.667	372.333	47.6667	247.667	1034.33	3546.72	87.619	263.115	5846.12	1	Gm16:5744771,	Glyma16g06350.1:Intron1,	'',
274930	24	ACAATGACTCTCGGCAACGGATAT		gb|EU118313.1| Glycine soja cultivar IT182932 18S ribosomal RNA gene, partial sequence; internal transcribed spacer 1, complete sequence; and 5.8S ribosomal RNA gene, partial sequence	195	242.333	261.5	246	880.667	6938.32	907.143	550	10221	99
301479	22	AGCCCTTGTCGCTTTGATTCGT		gb|EU118311.1| Glycine soja cultivar IT182932 26S ribosomal RNA gene, partial sequence; 26S-18S ribosomal RNA intergenic spacer, complete sequence; and 18S ribosomal RNA gene, partial sequence	87.6667	327	61.5	244.333	138	1841.28	241.667	38.1967	2979.64	94
443265	22	TGAAGCTGCCAGCATGCTCTTA			312	159.333	5.66667	242	10.6667	10.16	0	0	739.827	2	Gm10:46574319,Gm20:37901914,	,,	'','',
340923	21	CACGGAATGTGACTGCAGTGA		gb|EF599287.1| Dipteryx odorata chalcone synthase mRNA, partial cds	5.33333	108.333	0	241	0	0	0	0	354.667	2	Gm01:54743805,Gm11:794784,	Glyma01g43880.1:Intron1,Glyma11g01350.2:Exon1,	'sp|P30081|CHS7_SOYBN Chalcone synthase 7 OS=Glycine max GN=CHS7 PE=3 SV=1','sp|P23569|CHSY_PUELO Chalcone synthase OS=Pueraria lobata GN=CHS PE=2 SV=1',
386936	15	GCGGAAGGATCATTG			624.333	157.667	15	237.667	416.667	0	1125	0	2576.33
335905	21	CAAACATGAGCTACAACATTT		gb|AY308655.1| Glycine max disease resistance-like KR68 pseudogene, partial sequence	36	242.333	44.3333	231.667	47.3333	204.96	289.524	98.8525	1195	1	Gm04:45907938,	Glyma04g39740.1:Intron1,	'sp|Q40392|TMVRN_NICGU TMV resistance protein N OS=Nicotiana glutinosa GN=N PE=1 SV=1',
436995	21	TCTCGGACCAGGCTTCATTCC	ppt-miR166a MIMAT0004352 Physcomitrella patens miR166a	gb|AC210446.1| Oryza glaberrima clone OG_BBa0010J07, complete sequence	348	257.333	186	230.667	278.667	629.6	2110.48	133.443	4174.19	14
390330	20	GGAATGGGCTGATTGGGAAG			0	285	220.833	225.333	0	3.36	31.1905	11.6393	777.356	2	Gm02:7783831,Gm18:61452968,	Glyma02g09870.1:Intron0,,	'','',
468428	21	TTAGATCCTCCTCCTCGTCGG			310	0	183	223	326.333	104.24	353.095	26.2295	1525.9	1	Gm15:43788330,	Glyma15g37820.1:Intron1,	'',
467186	22	TTAATCAAGGAAATCACGGTTG		emb|CT573354.6| M.truncatula DNA sequence from clone MTH2-18N13 on chromosome 3, complete sequence	237.333	215.667	67.6667	216.333	281.667	389.52	300.952	28.8525	1737.99	3	Gm02:9408387,Gm03:30153579,Gm05:7774175,	Glyma02g11210.1:Intron2,,Glyma05g07810.1:Exon1,	'','','',
423713	21	TCAGAATCCGGGCTAGAAGCG		gb|EU002149.1| Euonymus americanus 26S ribosomal RNA gene, partial sequence	121	216.667	152.5	212	37.6667	94.24	41.4286	8.85246	884.354	100
428205	21	TCCGGGCTAGAAGCGACGCGT		emb|AM434039.2| Vitis vinifera contig VV78X250287.5, whole genome shotgun sequence	164.333	350	295.5	211	43	96	188.333	13.2787	1361.45	99
454762	21	TGCGAGTGTCTTCGCCTCTGA		gb|AC213151.1| Populus trichocarpa clone POP014-H20, complete sequence	51.6667	292.333	208.333	209	205	341.04	228.095	11.9672	1547.44	1	Gm04:28532502,	Glyma04g24890.1:Intron0,	'',
391117	22	GGAGATGGGAGGGTCGGTAAAG			27.6667	299.667	684.5	208.667	599.667	197.84	24.7619	307.541	2350.31	2	Gm10:48574098,Gm20:35349759,	Glyma10g41520.1:Intron0,Glyma20g25720.1:Intron0,	'','',
350590	21	CCGGAGGTAGGGTCCAGCGGC		gb|EU340885.1| Robinia pseudoacacia 26S ribosomal RNA gene, partial sequence	10.6667	264.333	1658.67	207.667	3	19.6	23.3333	3.93443	2191.2	99
473972	21	TTCTGACTTAGAGGCGTTCAG		emb|CU353805.1| Aphanomyces euteiches cDNA	144	89	33.8333	205.667	20.6667	30.16	48.5714	7.70492	579.603	99
466781	22	TTAAGACGGAACTTACAAAGAT			460	108	351.667	202	244	140.64	350.476	55.7377	1912.52	1	Gm14:49067439,	Glyma14g40050.1:Intron4,	'sp|Q39635|Y38K_CORSE Uncharacterized 38.1 kDa protein OS=Corydalis sempervirens PE=2 SV=1',
418248	21	TAGTTTCAAATGGAGTCTGCA		ref|XM_001362383.1| PREDICTED: Monodelphis domestica similar to zinc finger protein 106 (LOC100010088), mRNA	306.333	179.667	38.1667	200.333	21.3333	121.44	425.238	13.2787	1305.79	2	Gm16:1436394,Gm16:1445650,	Glyma16g01930.1:Exon4,Glyma16g01940.1:Exon4,	'sp|Q9M126|NAC69_ARATH NAC domain-containing protein 69 OS=Arabidopsis thaliana GN=NAC69 PE=2 SV=1','sp|Q9M126|NAC69_ARATH NAC domain-containing protein 69 OS=Arabidopsis thaliana GN=NAC69 PE=2 SV=1',
358450	21	CGGATTCTGACTTAGAGGCGT		gb|EU307117.1| Linum usitatissimum 26S ribosomal RNA gene, 26S-18S ribosomal RNA intergenic spacer, 18S ribosomal RNA gene, internal transcribed spacer 1, 5.8S ribosomal RNA gene, and internal transcribed spacer 2, complete sequence	108.667	200	263.667	199	26.6667	43.52	191.905	27.8689	1061.29	99
372446	21	GAAGCTGCCAGCATGATCTTA	ptc-miR167g MIMAT0001947 Populus trichocarpa miR167g		10	116.333	0	198.333	0	14.16	0	0	338.827	2	Gm10:46574319,Gm20:37901915,	,,	'','',
366021	21	CTGATCCGTGGACAAGGTGTT			371	98.6667	24.5	194	0	0	0	0	688.167	1	Gm12:4937892,	,	'',
456266	21	TGGAACAATGTAGGCAAGGGA		gb|EU307117.1| Linum usitatissimum 26S ribosomal RNA gene, 26S-18S ribosomal RNA intergenic spacer, 18S ribosomal RNA gene, internal transcribed spacer 1, 5.8S ribosomal RNA gene, and internal transcribed spacer 2, complete sequence	148.333	236.333	337.667	190.333	23	66.96	127.619	15.5738	1145.82	99
297867	21	AGAGGTGTATGGAGTGAGAGA			4	152.667	87.3333	189	94.6667	35.28	115.952	362.295	1041.19	1	Gm13:25849788,	Glyma13g22280.1:Exon1,	'',
357734	20	CGGACCAGGCTTCATTCCCC	ppt-miR166a MIMAT0004352 Physcomitrella patens miR166a	gb|AC210451.2| Oryza glaberrima clone OG_BBa0013B18, complete sequence	3	79.3333	41.5	188	9	14.88	9.04762	10.9836	355.745	20
424052	24	TCAGAGTTCTACAGTCCGCCGATC			3.66667	257.333	0	184	6.66667	0	0	0	451.667
423589	21	TCAGAACCAACAATGACTGCA		gb|S46989.1| chalcone synthase [soybeans, mRNA, 1119 nt]	14.6667	209.667	0	183.667	0	0	0	0	408	1	Gm01:54743887,	Glyma01g43880.1:Intron1,	'sp|P30081|CHS7_SOYBN Chalcone synthase 7 OS=Glycine max GN=CHS7 PE=3 SV=1',
467616	21	TTACCCACTTGATCTTCTGCA		gb|EF110921.1| Astragalus membranaceus var. mongholicus chalcone synthase 2 (CHS2) mRNA, partial cds	4.33333	31.3333	0	181.667	0	0	0	0	217.333	2	Gm01:54743598,Gm11:794577,	Glyma01g43880.1:Intron1,Glyma11g01350.2:Exon1,	'sp|P30081|CHS7_SOYBN Chalcone synthase 7 OS=Glycine max GN=CHS7 PE=3 SV=1','sp|P23569|CHSY_PUELO Chalcone synthase OS=Pueraria lobata GN=CHS PE=2 SV=1',
426038	21	TCATTGGGACAATACTTTAGA			354.333	266	485.833	180.667	146.333	48.32	56.1905	4.42623	1542.1	1	Gm18:52797460,	,	'',
395286	19	GGGGATGTAGCTCAGATGG			329.333	307	356.667	179.333	145	454.48	2904.52	97.8689	4774.21
436168	21	TCTCAACTTGTGGAATTGGGT		gb|S46989.1| chalcone synthase [soybeans, mRNA, 1119 nt]	11.6667	202	0	178	0	0	0	0	391.667	2	Gm01:54743907,Gm11:794886,	Glyma01g43880.1:Intron1,Glyma11g01350.2:Exon1,	'sp|P30081|CHS7_SOYBN Chalcone synthase 7 OS=Glycine max GN=CHS7 PE=3 SV=1','sp|P23569|CHSY_PUELO Chalcone synthase OS=Pueraria lobata GN=CHS PE=2 SV=1',
421520	21	TCAAAGAACATTGATAAGGCA		gb|S46989.1| chalcone synthase [soybeans, mRNA, 1119 nt]	25.6667	102.333	0	176.333	0	0	0	0	304.333	1	Gm01:54744053,	Glyma01g43880.1:Intron1,	'sp|P30081|CHS7_SOYBN Chalcone synthase 7 OS=Glycine max GN=CHS7 PE=3 SV=1',
477800	22	TTGCCGATTCCACCCATTCCTA			360.333	88	69.6667	175.333	461.333	330.8	116.905	11.9672	1614.34	2	Gm10:48574033,Gm20:35349844,	Glyma10g41520.1:Intron0,Glyma20g25720.1:Exon1,	'','',
385266	22	GCCGGTCGGGGGACGGATTGGG		gb|EF571299.1| Glycyrrhiza uralensis 26S ribosomal RNA, partial sequence	79.6667	347.667	2487.67	173.667	55	7572.24	280.952	7962.62	18959.5	101
396754	16	GGGTTGGGTCGATCGG			22.6667	200.333	1424.33	171.333	36	0	8240.48	38.6885	10133.8
338027	21	CAAGCATTGTTTGGAGATGGA		gb|DQ507392.1| Lupinus luteus isolate LlCHS2.8g chalcone synthase (CHS) gene, complete cds	7.33333	113.667	0	170.667	0	0	0	0	291.667	2	Gm01:54743861,Gm11:794840,	Glyma01g43880.1:Intron1,Glyma11g01350.2:Exon1,	'sp|P30081|CHS7_SOYBN Chalcone synthase 7 OS=Glycine max GN=CHS7 PE=3 SV=1','sp|P23569|CHSY_PUELO Chalcone synthase OS=Pueraria lobata GN=CHS PE=2 SV=1',
298309	22	AGAGTTCTACAGTCCGACGATC			13.6667	223	43.8333	170	37.6667	442.64	0	0	930.807
363894	21	CTCATTCCATACATCGTCTGA			27.6667	222.333	3.66667	168.667	13.3333	141.52	27.8571	10.6557	615.7	2	Gm13:25849853,Gm17:6190676,	Glyma13g22280.1:Exon1,Glyma17g08340.1:Intron1,	'','',
445050	21	TGACAGAAGAGAGTGAGCACT	bna-miR156a MIMAT0004445 Brassica napus miR156a	gb|AC189375.1| Brassica rapa subsp. pekinensis clone KBrB048L11, complete sequence	9	125.333	317.167	166	9.33333	37.12	27.619	36.7213	728.294	2	Gm13:20521472,Gm17:4291732,	,,	'','',
334887	21	ATTTGATACACAAATCGGACA			29	453.667	252.667	165	105.667	1187.36	0	376.885	2570.25	1	Gm16:30416481,	Glyma16g26280.1:Exon1,	'',
378212	21	GAGGACCAGAAGGTTGTCTTT			0	146.667	211.167	160.667	67.6667	114.16	38.5714	17.541	756.439	1	Gm15:43788307,	Glyma15g37820.1:Intron2,	'',
393295	21	GGCTGAATCTCAGTGGATCGT		gb|EU118311.1| Glycine soja cultivar IT182932 26S ribosomal RNA gene, partial sequence; 26S-18S ribosomal RNA intergenic spacer, complete sequence; and 18S ribosomal RNA gene, partial sequence	4.66667	493.667	289.5	160.333	19.6667	49.44	36.4286	8.85246	1062.55	99
344796	21	CATATGAGCTGAAAGAATTGA		gb|AY308657.1| Glycine max disease resistance-like KR10 pseudogene, partial sequence	95.6667	191.667	139.5	160	38.6667	204.16	801.19	244.918	1875.77	1	Gm06:11906761,	Glyma06g15120.1:Intron3,	'sp|Q40392|TMVRN_NICGU TMV resistance protein N OS=Nicotiana glutinosa GN=N PE=1 SV=1',
442892	21	TGAAGCTGCCAGCATGATCTC	ptc-miR167g MIMAT0001947 Populus trichocarpa miR167g	emb|AM462311.2| Vitis vinifera contig VV78X083789.5, whole genome shotgun sequence	180.667	111.667	48.8333	157.667	16.3333	30	0	3.77049	548.937	10	Gm02:14635694,Gm03:39319074,Gm07:39778522,Gm10:2640290,Gm10:39044884,Gm10:46574320,Gm19:41871251,Gm20:2127157,Gm20:37901914,Gm20:44765103,	Glyma02g16230.1:Intron0,Glyma03g31410.1:Exon1,Glyma07g34760.1:Intron1,,Glyma10g30370.1:Intron0,,Glyma19g34240.1:Exon1,Glyma20g02540.1:Exon1,,Glyma20g36720.1:Intron0,	'','','','','','','','','','',
283013	21	ACGGAATGTGACTGCAGTGAT		gb|EF599287.1| Dipteryx odorata chalcone synthase mRNA, partial cds	5.33333	93	0	157	0	0	0	0	255.333	2	Gm01:54743804,Gm11:794783,	Glyma01g43880.1:Intron1,Glyma11g01350.2:Exon1,	'sp|P30081|CHS7_SOYBN Chalcone synthase 7 OS=Glycine max GN=CHS7 PE=3 SV=1','sp|P23569|CHSY_PUELO Chalcone synthase OS=Pueraria lobata GN=CHS PE=2 SV=1',
421517	21	TCAAAGAACATTGACAAGGCA		gb|DQ507389.1| Lupinus luteus isolate LlCHS2.5 chalcone synthase (CHS) mRNA, complete cds	17.3333	110.333	0	155.333	0	0	0	0	283	1	Gm11:795032,	Glyma11g01350.2:Exon1,	'sp|P23569|CHSY_PUELO Chalcone synthase OS=Pueraria lobata GN=CHS PE=2 SV=1',
473317	17	TTCTACAGTCCGACGAT			9.33333	170.333	2.33333	154.333	9	0	2.14286	0	347.476
438064	21	TCTGAGGGCTGGGCACGGGGG		gb|EU002155.1| Nitraria retusa 26S ribosomal RNA gene, partial sequence	8	252	260.667	154	6.66667	10.32	5	1.96721	698.621	98
269545	21	AATCTCAGTGGATCGTGGCAG		gb|EU118311.1| Glycine soja cultivar IT182932 26S ribosomal RNA gene, partial sequence; 26S-18S ribosomal RNA intergenic spacer, complete sequence; and 18S ribosomal RNA gene, partial sequence	64.3333	315.333	160.333	151.333	23.6667	52.96	16.9048	6.72131	791.586	99
340437	22	CACCTTCGTTGGATGCAAGGCA		dbj|AB264312.1| Glycine max GmJ1, ICHS1 pseudogenes for DnaJ-like protein, chalcone synthase	26.3333	5.33333	0	150.333	0	3.52	30.2381	0	215.758	7	Gm08:8380898,Gm08:8385371,Gm08:8463677,Gm08:8469506,Gm08:8472562,Gm08:8477034,Gm08:8485858,	Glyma08g11520.1:Intron1,Glyma08g11530.1:Intron1,Glyma08g11610.1:Intron1,Glyma08g11620.1:Intron1,Glyma08g11630.2:Intron1,,Glyma08g11650.1:Exon2,	'sp|P48406|CHS5_SOYBN Chalcone synthase 5 OS=Glycine max GN=CHS5 PE=3 SV=1','sp|P19168|CHS3_SOYBN Chalcone synthase 3 OS=Glycine max GN=CHS3 PE=3 SV=1','sp|P24826|CHS1_SOYBN Chalcone synthase 1 OS=Glycine max GN=CHS1 PE=3 SV=1','sp|P24826|CHS1_SOYBN Chalcone synthase 1 OS=Glycine max GN=CHS1 PE=3 SV=1','sp|P19168|CHS3_SOYBN Chalcone synthase 3 OS=Glycine max GN=CHS3 PE=3 SV=1','','sp|P17957|CHS2_…
473310	16	TTCTACAGTCCGACGA			37	161.333	7.33333	148.667	31.3333	0	3.33333	0	389
340449	21	CACCTTGGAGACCTGATGCGG		gb|EU307117.1| Linum usitatissimum 26S ribosomal RNA gene, 26S-18S ribosomal RNA intergenic spacer, 18S ribosomal RNA gene, internal transcribed spacer 1, 5.8S ribosomal RNA gene, and internal transcribed spacer 2, complete sequence	2	272	481.5	148	0	4.96	42.619	2.13115	953.21	98
479080	20	TTGGCATTCTGTCCACCTCC	ptc-miR394b MIMAT0002020 Populus trichocarpa miR394b	emb|AM434426.2| Vitis vinifera contig VV78X136423.4, whole genome shotgun sequence	286	102.667	71.5	147	13.3333	2.08	412.143	0	1034.72	7	Gm04:1508959,Gm05:35743192,Gm06:1502513,Gm08:9880084,Gm14:48984950,Gm15:3767188,Gm17:41783785,	,Glyma05g30360.1:Exon1,Glyma06g02270.1:Intron0,,Glyma14g39920.1:Intron0,,Glyma17g38110.1:Intron0,	'','','','','','','',
431415	21	TCGCTTGGTGCAGGTCGGGCA	ptc-miR168b MIMAT0001950 Populus trichocarpa miR168b		72.6667	129.667	6.33333	146.333	39.3333	3.84	50.4762	0	448.65	2	Gm01:48070389,Gm09:41353312,	Glyma01g35570.1:Intron1,Glyma09g35160.1:Intron0,	'','',
484038	22	TTTGGACAAGTGAGAGATTGTG		gb|EF533695.1| Glycine max clone BAC GM_WBb098N15, complete sequence	180	146.667	149.667	146.333	11.3333	24.72	10.9524	9.83607	679.508	7	Gm14:1394501,Gm14:3176343,Gm14:3186318,Gm14:3276714,Gm14:3289498,Gm14:3351797,Gm14:3494660,	Glyma14g02300.1:Exon1,Glyma14g04620.1:Intron2,Glyma14g04640.1:Intron1,Glyma14g04740.1:Intron1,Glyma14g04750.1:Intron2,Glyma14g04870.1:Exon1,Glyma14g05040.1:Intron1,	'','sp|Q9FL28|FLS2_ARATH LRR receptor-like serine/threonine-protein kinase FLS2 OS=Arabidopsis thaliana GN=FLS2 PE=1 SV=1','sp|Q9FL28|FLS2_ARATH LRR receptor-like serine/threonine-protein kinase FLS2 OS=Arabidopsis thaliana GN=FLS2 PE=1 SV=1','sp|Q9FL28|FLS2_ARATH LRR receptor-like serine/threonine-protein kinase FLS2 OS=Arabidopsis thaliana GN=FLS2 PE=1 SV=1','sp|Q9FL28|FLS2_ARATH LRR receptor-l…
274894	19	ACAATGACTCTCGGCAACG			123.667	98.3333	162.167	145	379	990.32	2608.57	79.8361	4586.89
446895	21	TGAGAAAACGGTGAAGTTCTC			21	0	146.667	145	0	0	0	0	312.667
432383	20	TCGGACCAGGCTTCATTCCC	ppt-miR166a MIMAT0004352 Physcomitrella patens miR166a	gb|AC210451.2| Oryza glaberrima clone OG_BBa0013B18, complete sequence	28.3333	57.6667	158.833	144.333	68.6667	46.24	166.19	39.5082	709.772	23
300439	21	AGCAAGGCCACTCTGCCACTT		gb|EU307117.1| Linum usitatissimum 26S ribosomal RNA gene, 26S-18S ribosomal RNA intergenic spacer, 18S ribosomal RNA gene, internal transcribed spacer 1, 5.8S ribosomal RNA gene, and internal transcribed spacer 2, complete sequence	13	198	114.167	144.333	8.66667	26.08	18.0952	2.95082	525.293	97
438004	21	TCTGAGATCACTGCAGTCACA		gb|S46989.1| chalcone synthase [soybeans, mRNA, 1119 nt]	2.33333	94.6667	0	143.333	0	0	0	0	240.333	2	Gm01:54743798,Gm11:794777,	Glyma01g43880.1:Intron1,Glyma11g01350.2:Exon1,	'sp|P30081|CHS7_SOYBN Chalcone synthase 7 OS=Glycine max GN=CHS7 PE=3 SV=1','sp|P23569|CHSY_PUELO Chalcone synthase OS=Pueraria lobata GN=CHS PE=2 SV=1',
387612	20	GCGTCAGTAGTCCAACGGTT		emb|AM055942.3| Toxoplasma gondii RH, genomic DNA chromosome Ia	14.3333	166	66.1667	142	9.33333	246.16	14.0476	5.7377	663.779	1	Gm09:40038721,	,	'',
443425	21	TGAAGCTGCTAGCATGATCTT			87.3333	115.667	43.5	141	0	110.56	0	0	498.06	2	Gm10:46574320,Gm20:37901914,	,,	'','',
358418	21	CGGATTAGCCCTACGAGACGC			8	282.667	293.5	141	9.66667	52	42.8571	10	839.69	97
439655	22	TCTTATTCCATACATCGTCTGA			261.333	96.3333	52	136	33.3333	200.48	49.5238	53.6066	882.61	2	Gm13:25849852,Gm17:6190675,	Glyma13g22280.1:Exon1,Glyma17g08340.1:Intron1,	'','',
390595	19	GGACCAGGCTTCATTCCCC	ppt-miR166a MIMAT0004352 Physcomitrella patens miR166a		32.6667	64.3333	127.667	135.667	94	23.04	101.429	80	658.802
409161	22	TAACTGAACATTCTTCGAGCAT			186.667	83.3333	45.1667	135.333	0	0	0	0	450.5	1	Gm02:8609718,	,	'',
366321	17	CTGCGGAAGGATCATTG			348.333	82	10.1667	134	222.667	0	316.667	2.78689	1116.62
387397	16	GCGGGGATAGCTCAGT			130.333	124.667	229.833	133.667	41.6667	0	707.619	0	1367.79
409125	22	TAACTGAACATTCTTAGTGCAT			45	76.6667	5	133	0	0	0	0	259.667	1	Gm02:8609718,	,	'',
341912	22	CAGAATCCGGGCTAGAAGCGAC		gb|EU002149.1| Euonymus americanus 26S ribosomal RNA gene, partial sequence	12	153.667	395.167	132.333	10.6667	15.52	12.1429	8.03279	739.529	100
409136	22	TAACTGAACATTCTTATAGCAT			1149.67	61.3333	132.167	131	0	0	0	0	1474.17	1	Gm02:8609718,	,	'',
459836	21	TGGCTGAGAACAACAAGGGTG		gb|AF400567.1| Rubus idaeus chalcone synthase 6 (CHS6) mRNA, complete cds	21.3333	63.3333	0	130	0	0	0	0	214.667	2	Gm01:54743757,Gm11:794736,	Glyma01g43880.1:Intron1,Glyma11g01350.2:Exon1,	'sp|P30081|CHS7_SOYBN Chalcone synthase 7 OS=Glycine max GN=CHS7 PE=3 SV=1','sp|P23569|CHSY_PUELO Chalcone synthase OS=Pueraria lobata GN=CHS PE=2 SV=1',
323965	21	ATCCGGGCTAGAAGCGACGCG		gb|EU002149.1| Euonymus americanus 26S ribosomal RNA gene, partial sequence	41.6667	170.333	408.333	130	33.3333	116.08	63.5714	15.7377	979.056	99
307295	21	AGGATGTTCCCGGGATTGTCT		gb|S46989.1| chalcone synthase [soybeans, mRNA, 1119 nt]	0	140.667	0	130	0	0	0	0	270.667	2	Gm01:54744033,Gm11:795012,	Glyma01g43880.1:Intron1,Glyma11g01350.2:Exon1,	'sp|P30081|CHS7_SOYBN Chalcone synthase 7 OS=Glycine max GN=CHS7 PE=3 SV=1','sp|P23569|CHSY_PUELO Chalcone synthase OS=Pueraria lobata GN=CHS PE=2 SV=1',
432621	21	TCGGACCAGGCTTCTTTCCCC			4.66667	64.3333	17.6667	130	19.3333	10	48.0952	4.2623	298.358	19
318577	21	ATACGCGACGGGGTATTGTAA		gb|EU307117.1| Linum usitatissimum 26S ribosomal RNA gene, 26S-18S ribosomal RNA intergenic spacer, 18S ribosomal RNA gene, internal transcribed spacer 1, 5.8S ribosomal RNA gene, and internal transcribed spacer 2, complete sequence	192	164	54.8333	129	35	52.72	8.80952	13.4426	649.805	91
432483	21	TCGGACCAGGCTTCATTTCCC			50.6667	50.3333	66.3333	129	18	60.56	62.381	26.7213	463.996	20
478743	21	TTGGAGGATTCATTGTGGCAT		gb|CP000517.1| Lactobacillus helveticus DPC 4571, complete genome	260.333	70	47.6667	128.667	186.667	198.88	439.048	0	1331.26	1	Gm11:35049294,	,	'',
397631	20	GGTAGTTTGATCGTGGAATT		gb|DQ317523.1| Glycine max cultivar PI 437654 chloroplast, complete genome	336	339.333	134	128	685.667	24526.5	2197.38	32315.2	60662.1
377575	21	GAGCGCTATCAGACGGGCTTC		gb|EU340885.1| Robinia pseudoacacia 26S ribosomal RNA gene, partial sequence	1.66667	297	93.3333	127.333	0	9.28	2.14286	0	530.756	101
264039	21	AAGGATTGGCTCTGAGGGCTG		gb|EU307117.1| Linum usitatissimum 26S ribosomal RNA gene, 26S-18S ribosomal RNA intergenic spacer, 18S ribosomal RNA gene, internal transcribed spacer 1, 5.8S ribosomal RNA gene, and internal transcribed spacer 2, complete sequence	33.3333	99	223.167	125	3	25.04	6.66667	2.29508	517.502	99
462375	24	TGGTTGAGGAGCGTGAGAAGGATT			8.66667	318	90	125	618	1.36	0	0	1161.03	1	Gm02:10632464,	,	'',
432376	19	TCGGACCAGGCTTCATTCC	ppt-miR166a MIMAT0004352 Physcomitrella patens miR166a		43.6667	57	56	124.667	54	44.24	243.81	49.3443	672.727
442656	22	TGAAGATTTGAAGAATTTGGGA		gb|AC172298.16| Glycine max clone gmp1-125b19, complete sequence	105	80.3333	162.5	123.667	69.6667	56	7.38095	7.54098	612.089	6	Gm01:3777640,Gm11:25735822,Gm14:25046388,Gm15:16900161,Gm15:16900306,Gm20:9212279,	,,,Glyma15g19550.1:Intron8,Glyma15g19550.1:Intron8,,	'','','','ref|NP_671784.2| GCN5-related N-acetyltransferase (GNAT) family protein [Arabidopsis thaliana]','ref|NP_671784.2| GCN5-related N-acetyltransferase (GNAT) family protein [Arabidopsis thaliana]','',
434933	21	TCGTTCTCTGACATTGCACGG			72	105.667	120.833	123.667	0	0	0	0	422.167	2	Gm05:4076346,Gm17:11955404,	Glyma05g04900.1:Intron2,Glyma17g15270.1:Intron2,	'sp|P10290|MYBC_MAIZE Anthocyanin regulatory C1 protein OS=Zea mays GN=C1 PE=2 SV=1','sp|P10290|MYBC_MAIZE Anthocyanin regulatory C1 protein OS=Zea mays GN=C1 PE=2 SV=1',
357227	20	CGCTTGGTGCAGGTCGGGAA	ptc-miR168b MIMAT0001950 Populus trichocarpa miR168b	gb|EF145844.1| Populus trichocarpa clone WS0113_L23	0	159	82.5	122.333	17.6667	54.4	6.19048	5.2459	447.336	2	Gm01:48070389,Gm09:41353312,	Glyma01g35570.1:Intron1,Glyma09g35160.1:Intron0,	'','',
362322	15	CTACAGTCCGACGAT			12.3333	145.667	1.66667	121.667	8.66667	0	3.09524	0	293.095
339456	21	CAATGTAGGCAAGGGAAGTCG		gb|EU307117.1| Linum usitatissimum 26S ribosomal RNA gene, 26S-18S ribosomal RNA intergenic spacer, 18S ribosomal RNA gene, internal transcribed spacer 1, 5.8S ribosomal RNA gene, and internal transcribed spacer 2, complete sequence	106	114.333	118.833	121.333	3	51.6	64.7619	4.91803	584.78	100
471310	21	TTCCACAGCTTTCTTGAACTG	ptc-miR396b MIMAT0002032 Populus trichocarpa miR396b	emb|AM489352.2| Vitis vinifera contig VV78X191730.5, whole genome shotgun sequence	53.3333	144	27	120.667	0	73.12	388.81	52.2951	859.225	4	Gm13:26338233,Gm14:13971439,Gm17:9044867,Gm17:35366632,	Glyma13g22840.1:Intron0,,Glyma17g12010.1:Intron0,,	'','','','',
414271	21	TAGAAAGGGAAATAGCAGTTG			464.333	186.667	51.8333	120.333	913.333	7892.56	703.81	1063.77	11396.6	2	Gm09:28530237,Gm16:32903801,	Glyma09g23160.1:Intron1,,	'sp|Q6NQ83|PP247_ARATH Pentatricopeptide repeat-containing protein At3g22470 mitochondrial OS=Arabidopsis thaliana GN=At3g22470 PE=2 SV=1','',
274906	21	ACAATGACTCTCGGCAACGGA		gb|EU118313.1| Glycine soja cultivar IT182932 18S ribosomal RNA gene, partial sequence; internal transcribed spacer 1, complete sequence; and 5.8S ribosomal RNA gene, partial sequence	75	65	80.5	120	271.667	1739.28	2995.48	86.0656	5432.99	99
312194	20	AGGTGGGCATACTGTCAACT			9.66667	80.3333	203.167	119	0	0	70.2381	0	482.405	2	Gm14:48984889,Gm17:41783847,	Glyma14g39920.1:Intron0,Glyma17g38110.1:Exon1,	'','',
281288	21	ACCTTGGGTTGGGTCGATCGG		dbj|AB268114.1| Monadenium crispum gene for 18S ribosomal RNA, partial sequence	21.3333	261.667	173	118.333	4.33333	34.88	33.8095	10	657.356	100
349706	21	CCGAACCCGTCGGCTGTCGGT		gb|EU002154.1| Myrtus communis 26S ribosomal RNA gene, partial sequence	8	98	108.833	118.333	3.66667	17.36	7.85714	0	362.05	97
304927	21	AGGACAGGAGCGCATCGCCGG		gb|DQ790126.1| Tetrastylidium peruvianum small subunit ribosomal RNA gene, partial sequence	6.66667	184.333	637.167	118	0	31.84	18.5714	4.59016	1001.17	100
276351	21	ACACTCTGTTTAGCTTAGCAT			92.3333	94.3333	124	118	0	0	0	0	428.667	1	Gm12:4937764,	,	'',
443276	21	TGAAGCTGCCAGCATGGTCTT			24.3333	94	3	116.333	0	1.68	0	0	239.347	2	Gm10:46574320,Gm20:37901914,	,,	'','',
455435	21	TGCTCGAATGTTGTCGTCTGG			14.6667	32	10.5	116.333	0	0	0	0	173.5	2	Gm14:6227066,Gm14:6288918,	,,	'','',
274853	15	ACAATGACTCTCGGC			71	76.6667	9.66667	115	90.3333	0	791.667	0	1154.33
436606	22	TCTCATTCCATACATCGTCTTA		emb|AM460040.2| Vitis vinifera contig VV78X011084.20, whole genome shotgun sequence	317.667	116.667	27.8333	114.667	134	10.88	40.4762	18.3607	780.55	2	Gm13:25849852,Gm17:6190675,	Glyma13g22280.1:Exon1,Glyma17g08340.1:Intron1,	'','',
353200	21	CGAACCCGTCGGCTGTCGGTG		gb|EU002154.1| Myrtus communis 26S ribosomal RNA gene, partial sequence	25.6667	119.333	258.667	113.667	5.33333	11.76	15.4762	4.09836	554.001	97
409097	22	TAACTGAACATTCTTAGATCAT			561.333	67.6667	110.833	113.667	0	0	0	0	853.5	1	Gm02:8609718,	,	'',
262204	21	AAGCTCAGGAGGGATAGCGCC	ppt-miR390b MIMAT0003132 Physcomitrella patens miR390b	gb|AC210550.1| Populus trichocarpa clone POP049-H01, complete sequence	455.667	116.333	166.5	113.333	275	132.16	19.5238	192.459	1470.98	5	Gm01:42335625,Gm03:6558249,Gm11:30272772,Gm18:5047835,Gm18:53278046,	,,,,,	'','','','','',
430303	21	TCGATGGAACAATGTAGGCAA		gb|EU307117.1| Linum usitatissimum 26S ribosomal RNA gene, 26S-18S ribosomal RNA intergenic spacer, 18S ribosomal RNA gene, internal transcribed spacer 1, 5.8S ribosomal RNA gene, and internal transcribed spacer 2, complete sequence	49.3333	79	90	113.333	5.33333	19.44	138.095	4.59016	499.125	98
363558	20	CTCAAGAAAGCTGTGGGAGA		gb|AC153121.15| Medicago truncatula chromosome 8 clone mth2-80o14, complete sequence	48.3333	74	222.167	112	10	321.36	305.714	153.607	1247.18	2	Gm13:26330020,Gm17:9053058,	Glyma13g22830.1:Intron0,,	'','',
331774	21	ATTACCCACTTGATCTTCTGC		gb|EF110921.1| Astragalus membranaceus var. mongholicus chalcone synthase 2 (CHS2) mRNA, partial cds	2	27.6667	0	111	0	0	0	0	140.667	2	Gm01:54743597,Gm11:794576,	Glyma01g43880.1:Intron1,Glyma11g01350.2:Exon1,	'sp|P30081|CHS7_SOYBN Chalcone synthase 7 OS=Glycine max GN=CHS7 PE=3 SV=1','sp|P23569|CHSY_PUELO Chalcone synthase OS=Pueraria lobata GN=CHS PE=2 SV=1',
441816	21	TGAACAGCCTCTGGTCGATGG		gb|EU307117.1| Linum usitatissimum 26S ribosomal RNA gene, 26S-18S ribosomal RNA intergenic spacer, 18S ribosomal RNA gene, internal transcribed spacer 1, 5.8S ribosomal RNA gene, and internal transcribed spacer 2, complete sequence	22	140.333	26.8333	110.667	0	19.68	22.381	0	341.894	100
342016	21	CAGACAGTGAAGGTGCTATTG		gb|S46989.1| chalcone synthase [soybeans, mRNA, 1119 nt]	0	106.333	0	110	0	0	0	0	216.333	2	Gm01:54743970,Gm11:794949,	Glyma01g43880.1:Intron1,Glyma11g01350.2:Exon1,	'sp|P30081|CHS7_SOYBN Chalcone synthase 7 OS=Glycine max GN=CHS7 PE=3 SV=1','sp|P23569|CHSY_PUELO Chalcone synthase OS=Pueraria lobata GN=CHS PE=2 SV=1',
458718	21	TGGATGAGATGATAGTCAAAG			48.3333	67.3333	120.833	110	35.6667	12.64	9.7619	0	404.569	1	Gm18:52797106,	,	'',
388696	21	GCTCTGTGCGCGTACTCCGAA			4	156	74	110	3.66667	6.64	4.7619	3.11475	362.183	100
373236	21	GAATCTCAGTGGATCGTGGCA		gb|EU118311.1| Glycine soja cultivar IT182932 26S ribosomal RNA gene, partial sequence; 26S-18S ribosomal RNA intergenic spacer, complete sequence; and 18S ribosomal RNA gene, partial sequence	6	335	243.667	109.667	75.6667	94.8	7.14286	3.60656	875.549	98
275279	21	ACAATGTAGGCAAGGGAAGTC		gb|EU307117.1| Linum usitatissimum 26S ribosomal RNA gene, 26S-18S ribosomal RNA intergenic spacer, 18S ribosomal RNA gene, internal transcribed spacer 1, 5.8S ribosomal RNA gene, and internal transcribed spacer 2, complete sequence	14.3333	123	252.5	109.667	10	26.32	37.1429	4.59016	577.553	100
400146	21	GTACGACCGGGCGTGGGAGGC		gb|EU002153.1| Manihot esculenta 26S ribosomal RNA gene, partial sequence	2	124	418.5	108.667	2.66667	3.12	0	0	658.953	99
352629	21	CCTTCGTTGGATGCAAGGCAA		dbj|AB264312.1| Glycine max GmJ1, ICHS1 pseudogenes for DnaJ-like protein, chalcone synthase	4.66667	2.66667	0	108.333	0	0	5.95238	0	121.619	7	Gm08:8380900,Gm08:8385370,Gm08:8463676,Gm08:8469505,Gm08:8472564,Gm08:8477033,Gm08:8485860,	Glyma08g11520.1:Intron1,Glyma08g11530.1:Intron1,Glyma08g11610.1:Intron1,Glyma08g11620.1:Intron1,Glyma08g11630.2:Intron1,,Glyma08g11650.1:Exon2,	'sp|P48406|CHS5_SOYBN Chalcone synthase 5 OS=Glycine max GN=CHS5 PE=3 SV=1','sp|P19168|CHS3_SOYBN Chalcone synthase 3 OS=Glycine max GN=CHS3 PE=3 SV=1','sp|P24826|CHS1_SOYBN Chalcone synthase 1 OS=Glycine max GN=CHS1 PE=3 SV=1','sp|P24826|CHS1_SOYBN Chalcone synthase 1 OS=Glycine max GN=CHS1 PE=3 SV=1','sp|P19168|CHS3_SOYBN Chalcone synthase 3 OS=Glycine max GN=CHS3 PE=3 SV=1','','sp|P17957|CHS2_…
352758	21	CCTTGGGTTGGGTCGATCGGT		dbj|AB268114.1| Monadenium crispum gene for 18S ribosomal RNA, partial sequence	16.3333	190.667	88.6667	108.333	2.66667	21.28	43.0952	6.55738	477.599	100
470673	25	TTCAGAGTTCTACAGTCCGTCGATC			83.6667	174	0	108.333	88.3333	0	0	0	454.333
395323	21	GGGGATGTAGCTCAGATGGTA		gb|EF421362.1| Entamoeba moshkovskii strain Laredo tRNA array unit LarAlaAGC genomic sequence	966.667	158	310.167	108	301.667	955.28	5114.76	250.82	8165.36	24
410552	21	TAAGTCAGAATCCGGGCTAGA		gb|EU002149.1| Euonymus americanus 26S ribosomal RNA gene, partial sequence	32.6667	136.667	31.6667	108	7	52.48	3.80952	2.13115	374.421	100
473349	18	TTCTACAGTCCGCCGATC			15.3333	171	0	107.333	16.6667	3.2	7.14286	0	320.676
360214	22	CGGTCGTACTCATAACCGCATC		gb|EU307117.1| Linum usitatissimum 26S ribosomal RNA gene, 26S-18S ribosomal RNA intergenic spacer, 18S ribosomal RNA gene, internal transcribed spacer 1, 5.8S ribosomal RNA gene, and internal transcribed spacer 2, complete sequence	11.6667	153.667	71.3333	106.667	2.66667	10.24	9.52381	0	365.764	98
443390	21	TGAAGCTGCCCGCATGATCTT			32.6667	109.667	4.5	106	2	18.8	0	0	273.633	2	Gm10:46574320,Gm20:37901914,	,,	'','',
435471	15	TCTACAGTCCGACGA			68.6667	109.667	14.5	106	44.6667	0	10.7143	4.91803	359.132
342859	21	CAGCCTCTGGTCGATGGAACA		gb|EU307117.1| Linum usitatissimum 26S ribosomal RNA gene, 26S-18S ribosomal RNA intergenic spacer, 18S ribosomal RNA gene, internal transcribed spacer 1, 5.8S ribosomal RNA gene, and internal transcribed spacer 2, complete sequence	17.6667	194.333	31	105	0	30.24	16.9048	3.93443	399.079	100
432414	21	TCGGACCAGGCTTCATTCCCT	osa-miR166m MIMAT0001087 Oryza sativa miR166m	gb|AY551231.1| Oryza sativa precursor microRNA 166i gene, complete sequence	16.3333	55.3333	48	103.333	35.3333	180.16	1498.1	421.475	2358.06	2	Gm04:46858520,Gm06:10985854,	Glyma04g40950.1:Intron0,Glyma06g13900.1:Exon1,	'','',
428206	22	TCCGGGCTAGAAGCGACGCGTG		gb|DQ485344.1| Arachis hypogaea 25S ribosomal RNA gene, partial sequence	114.667	124.333	99.8333	103	46.3333	39.44	48.3333	4.7541	580.694	99
474966	21	TTGAAACTGAGATCAAGTGAC			87.6667	110.333	53.1667	102.333	5.33333	39.04	8.57143	10.4918	416.937	2	Gm14:1394528,Gm14:3276688,	Glyma14g02300.1:Exon1,Glyma14g04740.1:Intron1,	'','sp|Q9FL28|FLS2_ARATH LRR receptor-like serine/threonine-protein kinase FLS2 OS=Arabidopsis thaliana GN=FLS2 PE=1 SV=1',
423120	22	TCACCATTAAGACAGAGACCTT			356.333	115	35	102.333	275.333	172.56	65.7143	19.5082	1141.78	3	Gm16:5744867,Gm16:30416450,Gm18:2748348,	Glyma16g06350.1:Intron1,Glyma16g26280.1:Exon1,Glyma18g03980.2:Intron1,	'','','ref|NP_566784.1| zinc ion binding [Arabidopsis thaliana]',
366429	15	CTGCTGTCGACGCCA			309	61.6667	15.8333	102.333	144	0	690.476	0	1323.31
443426	22	TGAAGCTGCTAGCATGATCTTA			64.6667	70.6667	18.8333	102	0	77.84	0	0	334.007	2	Gm10:46574319,Gm20:37901914,	,,	'','',
327063	21	ATGAAGTCTGCATTTCCTCTG			132.667	130.333	107.333	101.667	1.66667	18.24	170	10.3279	672.235	1	Gm07:4000739,	Glyma07g05360.2:Intron3,	'sp|Q9M126|NAC69_ARATH NAC domain-containing protein 69 OS=Arabidopsis thaliana GN=NAC69 PE=2 SV=1',
298667	21	AGATAGACACACCCTTGGGCT			97.6667	31.6667	31.6667	101.667	0	0	0	0	262.667	1	Gm12:4937933,	,	'',
294746	21	AGACTTGTTGAAGGTGTGCTT		gb|EF533695.1| Glycine max clone BAC GM_WBb098N15, complete sequence	139	137.667	53.1667	101	6.66667	55.92	7.14286	19.8361	520.399	7	Gm14:1395301,Gm14:1396378,Gm14:3228218,Gm14:3247549,Gm14:3269408,Gm14:3287290,Gm14:3492380,	Glyma14g02310.1:Intron5,Glyma14g02300.1:Intron8,Glyma14g04690.1:Intron2,Glyma14g04710.1:Intron1,Glyma14g04740.1:Intron4,Glyma14g04750.1:Intron3,Glyma14g05040.1:Intron1,	'ref|NP_001053102.1| Os04g0480500 [Oryza sativa (japonica cultivar-group)]','','sp|O22476|BRI1_ARATH Protein BRASSINOSTEROID INSENSITIVE 1 OS=Arabidopsis thaliana GN=BRI1 PE=1 SV=1','sp|Q9FL28|FLS2_ARATH LRR receptor-like serine/threonine-protein kinase FLS2 OS=Arabidopsis thaliana GN=FLS2 PE=1 SV=1','sp|Q9FL28|FLS2_ARATH LRR receptor-like serine/threonine-protein kinase FLS2 OS=Arabidopsis thali…
365008	21	CTCTGAGGGCTGGGCACGGGG		gb|EU002155.1| Nitraria retusa 26S ribosomal RNA gene, partial sequence	41	70.3333	129.5	100.667	17.3333	29.76	16.4286	8.19672	413.219	99
424088	24	TCAGAGTTCTACATTCCGACGATC			37	138	4.66667	100.333	44.3333	2.48	0	0	326.813
356814	21	CGCGGAATGTGACTGCGGTGA		dbj|AB264312.1| Glycine max GmJ1, ICHS1 pseudogenes for DnaJ-like protein, chalcone synthase	0	41	0	99.3333	0	0	0	0	140.333	6	Gm08:8381213,Gm08:8385057,Gm08:8463363,Gm08:8472877,Gm08:8476720,Gm08:8486173,	Glyma08g11520.1:Intron1,Glyma08g11530.1:Intron1,Glyma08g11610.1:Intron1,Glyma08g11630.2:Intron1,Glyma08g11630.3:Intron3,Glyma08g11650.1:Exon2,	'sp|P48406|CHS5_SOYBN Chalcone synthase 5 OS=Glycine max GN=CHS5 PE=3 SV=1','sp|P19168|CHS3_SOYBN Chalcone synthase 3 OS=Glycine max GN=CHS3 PE=3 SV=1','sp|P24826|CHS1_SOYBN Chalcone synthase 1 OS=Glycine max GN=CHS1 PE=3 SV=1','sp|P19168|CHS3_SOYBN Chalcone synthase 3 OS=Glycine max GN=CHS3 PE=3 SV=1','sp|P24826|CHS1_SOYBN Chalcone synthase 1 OS=Glycine max GN=CHS1 PE=3 SV=1','sp|P17957|CHS2_SOY…
265223	22	AAGGTGAACAGCCTCTGGTCGA		gb|EU307117.1| Linum usitatissimum 26S ribosomal RNA gene, 26S-18S ribosomal RNA intergenic spacer, 18S ribosomal RNA gene, internal transcribed spacer 1, 5.8S ribosomal RNA gene, and internal transcribed spacer 2, complete sequence	15.3333	200.667	32.3333	99.3333	0	10.72	1.42857	0	359.815	99
346349	21	CATTGGGACAATACTTTAGAT			236	122	227.833	99.3333	60.6667	22.4	43.8095	3.93443	815.977	1	Gm18:52797461,	,	'',
345742	21	CATGGAAGTGAATCGGGTGAC			3.33333	112	75.3333	99.3333	8	28.64	12.8571	38.5246	378.022	2	Gm11:32789163,Gm18:4340519,	Glyma11g31520.1:Intron1,,	'sp|Q9M2P2|MTPC3_ARATH Putative metal tolerance protein C3 OS=Arabidopsis thaliana GN=MTPC3 PE=3 SV=1','',
437928	21	TCTGACTTAGAGGCGTTCAGT		gb|BC158454.1| Xenopus tropicalis cDNA clone IMAGE:6991249	57.6667	77.3333	52.5	98.6667	8	8.88	4.04762	0	307.094	99
365152	22	CTCTGTAGTGAGGAGAGTAGAC		gb|AC172298.16| Glycine max clone gmp1-125b19, complete sequence	72.3333	116.333	232.833	98.3333	91	15.68	9.04762	7.54098	643.102	102
443437	21	TGAAGCTGTCAGCATGATCTT			73.3333	85	15.6667	98.3333	0	52.56	0	0	324.893	2	Gm10:46574320,Gm20:37901914,	,,	'','',
466325	22	TTAAAATTCCTGAACCGGGACG		gb|EU307117.1| Linum usitatissimum 26S ribosomal RNA gene, 26S-18S ribosomal RNA intergenic spacer, 18S ribosomal RNA gene, internal transcribed spacer 1, 5.8S ribosomal RNA gene, and internal transcribed spacer 2, complete sequence	4.33333	157.667	70.5	97.3333	0	5.44	4.28571	0	339.559	95
421090	21	TATTTCTGAAAGAAGGATGCT		gb|AY308657.1| Glycine max disease resistance-like KR10 pseudogene, partial sequence	14	133.333	117.833	96.6667	55.6667	702.88	320.238	40.8197	1481.44	2	Gm02:44087855,Gm06:11906716,	Glyma02g38740.1:Intron5,Glyma06g15120.1:Intron3,	'sp|Q40392|TMVRN_NICGU TMV resistance protein N OS=Nicotiana glutinosa GN=N PE=1 SV=1','sp|Q40392|TMVRN_NICGU TMV resistance protein N OS=Nicotiana glutinosa GN=N PE=1 SV=1',
273996	21	ACAACTTCTGAACCAGATGAC			7.66667	165.333	400.833	96.6667	0	0	0	0	670.5	1	Gm09:23504033,	,	'',
444010	22	TGAATCTCAGTGGATCGTGGCA		gb|EU118311.1| Glycine soja cultivar IT182932 26S ribosomal RNA gene, partial sequence; 26S-18S ribosomal RNA intergenic spacer, complete sequence; and 18S ribosomal RNA gene, partial sequence	124.333	133.667	89.5	96.3333	26.6667	14.72	48.0952	2.78689	536.102	98
333107	21	ATTCTGACTTAGAGGCGTTCA		emb|CU353805.1| Aphanomyces euteiches cDNA	46	41.3333	56.3333	96	6.33333	26.72	21.6667	5.40984	299.797	99
292742	21	AGACAACCTTCTGGTCCTCTT			19.6667	117	49.6667	96	41	42.16	17.381	9.34426	392.219	1	Gm15:43788309,	Glyma15g37820.1:Intron2,	'',
274905	20	ACAATGACTCTCGGCAACGG		gb|EU118313.1| Glycine soja cultivar IT182932 18S ribosomal RNA gene, partial sequence; internal transcribed spacer 1, complete sequence; and 5.8S ribosomal RNA gene, partial sequence	100.333	73	53.8333	95.6667	248.667	1616	3088.57	74.5902	5350.66	99
346445	22	CATTTAGGTGGTGTGGACATGT			108.667	97	11.5	95	2.33333	2.48	0	2.62295	319.603	1	Gm14:1394622,	Glyma14g02300.1:Intron2,	'',
443391	22	TGAAGCTGCCCGCATGATCTTA			25.6667	79.3333	2.5	93.3333	2	12.32	0	0	215.153	2	Gm10:46574319,Gm20:37901914,	,,	'','',
432453	21	TCGGACCAGGCTTCATTCTCC	ppt-miR166a MIMAT0004352 Physcomitrella patens miR166a		31.3333	36.3333	40.6667	93	16	49.04	36.9048	26.8852	330.163	19
362132	21	CTAAGTCAGAATCCGGGCTAG		gb|EU002149.1| Euonymus americanus 26S ribosomal RNA gene, partial sequence	11.6667	134.667	19	93	0	21.52	4.7619	1.80328	286.419	100
379346	21	GAGTCCGGAGACGTCGGCGGG		gb|EU307117.1| Linum usitatissimum 26S ribosomal RNA gene, 26S-18S ribosomal RNA intergenic spacer, 18S ribosomal RNA gene, internal transcribed spacer 1, 5.8S ribosomal RNA gene, and internal transcribed spacer 2, complete sequence	4.33333	109.667	311.333	93	1.66667	9.44	0	0	529.44	100
362646	22	CTAGAAACCTGGATAAACGGCA			139.333	172.333	59.5	93	4	10.48	9.7619	16.2295	504.638	1	Gm14:1394301,	Glyma14g02300.1:Intron1,	'',
357794	21	CGGACCTGTCGGCCAAGGCTA		gb|EU307117.1| Linum usitatissimum 26S ribosomal RNA gene, 26S-18S ribosomal RNA intergenic spacer, 18S ribosomal RNA gene, internal transcribed spacer 1, 5.8S ribosomal RNA gene, and internal transcribed spacer 2, complete sequence	26.3333	68	346.333	92.6667	4.66667	26.48	59.7619	9.83607	634.078	99
369586	21	CTTTGTATGAGCTTGTTTGGA		gb|S46989.1| chalcone synthase [soybeans, mRNA, 1119 nt]	3.33333	91	0	92.6667	0	0	0	0	187	2	Gm01:54743931,Gm11:794910,	Glyma01g43880.1:Intron1,Glyma11g01350.2:Exon1,	'sp|P30081|CHS7_SOYBN Chalcone synthase 7 OS=Glycine max GN=CHS7 PE=3 SV=1','sp|P23569|CHSY_PUELO Chalcone synthase OS=Pueraria lobata GN=CHS PE=2 SV=1',
483649	21	TTTGATGATCATTGGGACAAT			183.667	103.667	47.3333	92.6667	33	16.64	10	1.63934	488.613	1	Gm18:52797452,	,	'',
423997	24	TCAGAGTTCTACAGCCCGACGATC			3.66667	101.333	0	92.6667	6	0	0	0	203.667
443286	21	TGAAGCTGCCAGCATGTTCTT			16.6667	78.3333	0	92.3333	0	0	0	0	187.333	2	Gm10:46574320,Gm20:37901914,	,,	'','',
368149	21	CTTCCATATCTGGGGAGCTTC			20	91	109.333	90.6667	107.667	120.16	99.2857	25.9016	664.014	2	Gm07:9524982,Gm09:37672519,	Glyma07g11360.1:Intron2,,	'','',
467527	16	TTACAGTCCGACGATC			53	91	11.3333	89.3333	30	0	11.1905	6.88525	292.742
259693	21	AAGAGAATGACGTTCTGCTCC			31.3333	101.333	53	89	0	4.16	0	0	278.827	1	Gm08:7667947,	Glyma08g10550.1:Intron13,	'sp|Q9ZTX8|ARFF_ARATH Auxin response factor 6 OS=Arabidopsis thaliana GN=ARF6 PE=2 SV=1',
314801	21	AGTGGCAGAGTGGCCTTGCTG		gb|EU307117.1| Linum usitatissimum 26S ribosomal RNA gene, 26S-18S ribosomal RNA intergenic spacer, 18S ribosomal RNA gene, internal transcribed spacer 1, 5.8S ribosomal RNA gene, and internal transcribed spacer 2, complete sequence	4.33333	135	115.333	88.6667	4	32.96	5.95238	0	386.246	99
253516	21	AACAGCCTCTGGTCGATGGAA		gb|EU307117.1| Linum usitatissimum 26S ribosomal RNA gene, 26S-18S ribosomal RNA intergenic spacer, 18S ribosomal RNA gene, internal transcribed spacer 1, 5.8S ribosomal RNA gene, and internal transcribed spacer 2, complete sequence	23.3333	88	33.3333	88.6667	0	34.96	6.90476	0	275.198	100
454860	21	TGCGATTTTAGACCAAGTTGA		gb|S46989.1| chalcone synthase [soybeans, mRNA, 1119 nt]	6.66667	75.6667	0	88.6667	0	0	0	0	171	1	Gm01:54744148,	Glyma01g43880.1:Intron1,	'sp|P30081|CHS7_SOYBN Chalcone synthase 7 OS=Glycine max GN=CHS7 PE=3 SV=1',
350667	22	CCGGCAATGTAGGTGAGACGTT			194.333	39.6667	21	88.6667	0	0	0	0	343.667	1	Gm16:35368604,	Glyma16g32190.1:Intron0,	'',
435478	16	TCTACAGTCCGACGAT			16.3333	110	4	88	13.6667	0	1.19048	0	233.19
296132	21	AGAGATGTATGGAGTGAGAGA			3.33333	108.667	156.833	87.3333	64.3333	30.88	153.333	269.508	874.222	1	Gm17:6190611,	Glyma17g08340.1:Intron1,	'',
339480	21	CAATGTCAGAGAACGAGGTTG			32.6667	81	63	85.6667	0	0	0	0	262.333	2	Gm05:4076341,Gm17:11955399,	Glyma05g04900.1:Intron2,Glyma17g15270.1:Intron2,	'sp|P10290|MYBC_MAIZE Anthocyanin regulatory C1 protein OS=Zea mays GN=C1 PE=2 SV=1','sp|P10290|MYBC_MAIZE Anthocyanin regulatory C1 protein OS=Zea mays GN=C1 PE=2 SV=1',
473037	21	TTCGTGAAGTTGGACTCACAT		gb|AY735111.1| Arachis hypogaea chalcone synthase (CHS) gene, complete cds	1.66667	94.3333	0	85.3333	0	0	0	0	181.333	1	Gm01:54744000,	Glyma01g43880.1:Intron1,	'sp|P30081|CHS7_SOYBN Chalcone synthase 7 OS=Glycine max GN=CHS7 PE=3 SV=1',
327533	23	ATGACTCTCGGCAACGGATATCT		gb|EU118313.1| Glycine soja cultivar IT182932 18S ribosomal RNA gene, partial sequence; internal transcribed spacer 1, complete sequence; and 5.8S ribosomal RNA gene, partial sequence	39	108.333	176.167	85.3333	214	1258.96	465.476	164.918	2512.19	101
350644	21	CCGGATTCTGACTTAGAGGCG		gb|EU307117.1| Linum usitatissimum 26S ribosomal RNA gene, 26S-18S ribosomal RNA intergenic spacer, 18S ribosomal RNA gene, internal transcribed spacer 1, 5.8S ribosomal RNA gene, and internal transcribed spacer 2, complete sequence	28.6667	124	132	85.3333	26.3333	15.28	48.8095	11.1475	471.57	99
254515	21	AACCCGTCGGCTGTCGGTGGG		gb|EU002154.1| Myrtus communis 26S ribosomal RNA gene, partial sequence	8.33333	84	3.16667	84.6667	3.33333	0	11.4286	0	194.929	97
444695	20	TGACAGAAGAAAGGGAGCAC			30.3333	48	745.333	84.6667	0	2	3.57143	9.01639	922.921	2	Gm01:55282682,Gm11:453282,	,,	'','',
338959	21	CAATACCCCGTCGCGTATTTA		gb|EU307117.1| Linum usitatissimum 26S ribosomal RNA gene, 26S-18S ribosomal RNA intergenic spacer, 18S ribosomal RNA gene, internal transcribed spacer 1, 5.8S ribosomal RNA gene, and internal transcribed spacer 2, complete sequence	13	45	6.66667	84.3333	5	16.48	5.2381	0	175.718	91
479183	21	TTGGCTGAGAACAACAAGGGT		gb|AF400567.1| Rubus idaeus chalcone synthase 6 (CHS6) mRNA, complete cds	8	31.6667	0	82.6667	0	0	0	0	122.333	2	Gm01:54743756,Gm11:794735,	Glyma01g43880.1:Intron1,Glyma11g01350.2:Exon1,	'sp|P30081|CHS7_SOYBN Chalcone synthase 7 OS=Glycine max GN=CHS7 PE=3 SV=1','sp|P23569|CHSY_PUELO Chalcone synthase OS=Pueraria lobata GN=CHS PE=2 SV=1',
342769	21	CAGCATGTAAAGATTCTTGTT			18	49	31.6667	82.6667	25.3333	131.44	112.143	28.0328	478.282	1	Gm15:43788351,	Glyma15g37820.1:Intron1,	'',
443245	20	TGAAGCTGCCAGCATGATTT	ptc-miR167g MIMAT0001947 Populus trichocarpa miR167g		83.3333	34.3333	12.1667	82.3333	0	21.12	0	0	233.287
409184	22	TAACTGAACATTTTTAGAGCAT			271.333	38.3333	75.6667	82.3333	0	1.36	0	0	469.027	1	Gm02:8609718,	,	'',
422831	21	TCAATTGGTTCGTCATGGAAG			39	99.3333	33.6667	82.3333	18.3333	61.52	15.4762	10.6557	360.319	1	Gm18:4340506,	,	'',
424114	24	TCAGAGTTCTACTGTCCGTCGATC			4.33333	101	0	82.3333	4	0	0	0	191.667
385267	23	GCCGGTCGGGGGACGGATTGGGA		gb|EF571299.1| Glycyrrhiza uralensis 26S ribosomal RNA, partial sequence	140.667	180.333	1912.33	82	33	5019.84	82.381	19631.5	27082	101
417612	21	TAGTACGAGAGGAACCGTTGA		gb|EU307117.1| Linum usitatissimum 26S ribosomal RNA gene, 26S-18S ribosomal RNA intergenic spacer, 18S ribosomal RNA gene, internal transcribed spacer 1, 5.8S ribosomal RNA gene, and internal transcribed spacer 2, complete sequence	15	84	22.8333	82	6.66667	34.56	6.19048	1.80328	253.054	97
472508	21	TTCGGACCAGGCTTCATTCCC	ppt-miR166a MIMAT0004352 Physcomitrella patens miR166a	gb|AC210451.2| Oryza glaberrima clone OG_BBa0013B18, complete sequence	56.3333	48	74	81.6667	57.6667	33.76	115.714	53.6066	520.748	8	Gm02:14340837,Gm03:39519841,Gm04:44850001,Gm05:37747469,Gm06:12993104,Gm07:4453663,Gm08:282658,Gm10:2905329,	Glyma02g15860.1:Intron0,,Glyma04g38430.1:Intron1,Glyma05g32980.1:Intron1,Glyma06g16610.1:Intron1,,Glyma08g00630.1:Intron1,,	'','','','','','','','',
408998	20	TAACTGAACATTCTTAGAGC			140	40.3333	48.6667	81.6667	0	0	0	0	310.667	1	Gm02:8609720,	,	'',
452488	22	TGATGGGATGTGCAACAACTAG			370	37.3333	8.16667	81.6667	20.6667	20.56	83.3333	35.4098	657.137	2	Gm14:12543558,Gm14:12544730,	Glyma14g13250.1:Exon3,Glyma14g13260.1:Intron1,	'sp|Q9SAI4|NIP61_ARATH Aquaporin NIP6-1 OS=Arabidopsis thaliana GN=NIP6-1 PE=1 SV=1','sp|Q9SAI4|NIP61_ARATH Aquaporin NIP6-1 OS=Arabidopsis thaliana GN=NIP6-1 PE=1 SV=1',
442839	17	TGAAGCTGCCAGCATGA			190.333	49	40.1667	81	11.6667	0	0	2.78689	374.954
272975	21	AATTTCTCTTTGAGCTCGGTC		gb|AY237728.1| Glycine max chalcone synthase (chs8) gene, complete cds	0	21.6667	0	80.3333	0	0	0	0	102	2	Gm01:54742929,Gm11:793882,	Glyma01g43880.1:Exon1,Glyma11g01350.2:Intron0,	'sp|P30081|CHS7_SOYBN Chalcone synthase 7 OS=Glycine max GN=CHS7 PE=3 SV=1','sp|P23569|CHSY_PUELO Chalcone synthase OS=Pueraria lobata GN=CHS PE=2 SV=1',
281775	21	ACGACCGGGCGTGGGAGGCAC		gb|EU002153.1| Manihot esculenta 26S ribosomal RNA gene, partial sequence	1.66667	136.333	285.667	80	0	3.28	0	0	506.947	99
408664	22	TAACCTCGGGAAAAGGATTGGC		gb|EU002156.1| Phyllanthus calycinus 26S ribosomal RNA gene, partial sequence	36	70	25.6667	80	1.66667	50.32	10.2381	0	273.891	100
404113	21	GTGGTATCAGGTCCTGCTTCA			12.3333	67	39	80	76.6667	27.12	7.61905	7.21311	316.952	1	Gm18:21161242,	,	'',
443277	22	TGAAGCTGCCAGCATGGTCTTA			26.6667	57.3333	1.83333	79.6667	0	2.48	0	0	167.98	2	Gm10:46574319,Gm20:37901914,	,,	'','',
442861	18	TGAAGCTGCCAGCATGAT	ptc-miR167g MIMAT0001947 Populus trichocarpa miR167g		199.667	51.3333	21.6667	79.3333	5	46	0	2.29508	405.295
281259	21	ACCTTCGTTGGATGCAAGGCA		dbj|AB264312.1| Glycine max GmJ1, ICHS1 pseudogenes for DnaJ-like protein, chalcone synthase	0	5.33333	0	79	0	2	8.57143	0	94.9048	7	Gm08:8380899,Gm08:8385371,Gm08:8463677,Gm08:8469506,Gm08:8472563,Gm08:8477034,Gm08:8485859,	Glyma08g11520.1:Intron1,Glyma08g11530.1:Intron1,Glyma08g11610.1:Intron1,Glyma08g11620.1:Intron1,Glyma08g11630.2:Intron1,,Glyma08g11650.1:Exon2,	'sp|P48406|CHS5_SOYBN Chalcone synthase 5 OS=Glycine max GN=CHS5 PE=3 SV=1','sp|P19168|CHS3_SOYBN Chalcone synthase 3 OS=Glycine max GN=CHS3 PE=3 SV=1','sp|P24826|CHS1_SOYBN Chalcone synthase 1 OS=Glycine max GN=CHS1 PE=3 SV=1','sp|P24826|CHS1_SOYBN Chalcone synthase 1 OS=Glycine max GN=CHS1 PE=3 SV=1','sp|P19168|CHS3_SOYBN Chalcone synthase 3 OS=Glycine max GN=CHS3 PE=3 SV=1','','sp|P17957|CHS2_…
315391	23	AGTTACTAATTCATGATCTGACA		gb|EU196765.1| Phaseolus vulgaris chloroplast, complete genome	91.3333	140	7.16667	79	74.6667	2961.44	35.2381	1795.74	5184.58	2	Gm18:41551670,Gm20:36352221,	,,	'','',
349233	16	CCCGGCCGTCGGGGCA			39.6667	125.667	116	78.6667	9.33333	0	25.2381	0	394.571
427599	21	TCCCTTTGGATGTCGTCCTGT		emb|AM480871.1| Vitis vinifera, whole genome shotgun sequence, contig VV78X094068.6, clone ENTAV 115	119.667	112.667	34.5	78.3333	0	0	4.52381	0	349.69	2	Gm16:4827980,Gm19:34556267,	Glyma16g05500.1:Intron2,Glyma19g27280.2:Intron2,	'sp|Q9LW29|AFB2_ARATH Protein AUXIN SIGNALING F-BOX 2 OS=Arabidopsis thaliana GN=AFB2 PE=1 SV=1','sp|Q9LW29|AFB2_ARATH Protein AUXIN SIGNALING F-BOX 2 OS=Arabidopsis thaliana GN=AFB2 PE=1 SV=1',
350484	21	CCGGACACCACGCGACGTGCG		gb|EU002154.1| Myrtus communis 26S ribosomal RNA gene, partial sequence	65.6667	35	196.333	78	2.66667	5.44	8.33333	3.27869	394.719	98
431411	21	TCGCTTGGTGCAGGTCGGGAC	ptc-miR168b MIMAT0001950 Populus trichocarpa miR168b	dbj|AK247310.1| Solanum lycopersicum cDNA, clone: LEFL1091DF01, HTC in leaf	41.6667	64.6667	14.3333	77.6667	23.6667	6.08	45.2381	3.60656	276.925	2	Gm01:48070389,Gm09:41353312,	Glyma01g35570.1:Intron1,Glyma09g35160.1:Intron0,	'','',
453466	21	TGCACGTGTGCTTGTTGTCTG		gb|S46989.1| chalcone synthase [soybeans, mRNA, 1119 nt]	5.33333	50	0	77.6667	0	0	0	0	133	2	Gm01:54743776,Gm11:794755,	Glyma01g43880.1:Intron1,Glyma11g01350.2:Exon1,	'sp|P30081|CHS7_SOYBN Chalcone synthase 7 OS=Glycine max GN=CHS7 PE=3 SV=1','sp|P23569|CHSY_PUELO Chalcone synthase OS=Pueraria lobata GN=CHS PE=2 SV=1',
462371	22	TGGTTGAGGAGCGTGAGAAGGA			0	37.3333	38.6667	77.6667	141.667	0	0	0	295.333	1	Gm02:10632466,	,	'',
363546	21	CTCAACTTGTGGAATTGGGTC		gb|S46989.1| chalcone synthase [soybeans, mRNA, 1119 nt]	2	67	0	76.6667	0	0	0	0	145.667	2	Gm01:54743906,Gm11:794885,	Glyma01g43880.1:Intron1,Glyma11g01350.2:Exon1,	'sp|P30081|CHS7_SOYBN Chalcone synthase 7 OS=Glycine max GN=CHS7 PE=3 SV=1','sp|P23569|CHSY_PUELO Chalcone synthase OS=Pueraria lobata GN=CHS PE=2 SV=1',
387403	18	GCGGGGATAGCTCAGTTG			115.333	125	270.5	76.6667	45.3333	151.6	142.619	11.3115	938.364
258094	21	AAGAACACAAGCACTTGACAT		gb|S46989.1| chalcone synthase [soybeans, mRNA, 1119 nt]	9	68.6667	0	76.3333	0	0	0	0	154	2	Gm01:54744236,Gm11:795215,	Glyma01g43880.1:Intron1,Glyma11g01350.2:Exon1,	'sp|P30081|CHS7_SOYBN Chalcone synthase 7 OS=Glycine max GN=CHS7 PE=3 SV=1','sp|P23569|CHSY_PUELO Chalcone synthase OS=Pueraria lobata GN=CHS PE=2 SV=1',
323918	18	ATCCGGCAGGTCGGACCA			74.6667	120.333	107.167	76.3333	118.333	6.56	322.143	0	825.536
442889	21	TGAAGCTGCCAGCATGATCTA	ptc-miR167d MIMAT0001944 Populus trichocarpa miR167d	gb|AC216650.2| Solanum lycopersicum chromosome 6 clone C06HBa0217M17, complete sequence	225.333	51.6667	14.3333	76	597.333	400.8	15.9524	18.5246	1399.94	4	Gm02:14635694,Gm03:39319074,Gm10:2640290,Gm19:41871251,	Glyma02g16230.1:Intron0,Glyma03g31410.1:Exon1,,Glyma19g34240.1:Exon1,	'','','','',
305114	21	AGGACCCTGTGAGATCAGGCT		gb|AC127428.42| Medicago truncatula clone mth2-36c19, complete sequence	0	41.3333	112.5	75.6667	0	0	0	0	229.5	4	Gm05:33489399,Gm08:7667989,Gm13:32252058,Gm15:6970426,	Glyma05g27580.1:Intron14,Glyma08g10550.1:Intron13,Glyma13g29320.1:Exon13,Glyma15g09750.1:Intron14,	'sp|Q9ZTX8|ARFF_ARATH Auxin response factor 6 OS=Arabidopsis thaliana GN=ARF6 PE=2 SV=1','sp|Q9ZTX8|ARFF_ARATH Auxin response factor 6 OS=Arabidopsis thaliana GN=ARF6 PE=2 SV=1','sp|Q9ZTX8|ARFF_ARATH Auxin response factor 6 OS=Arabidopsis thaliana GN=ARF6 PE=2 SV=1','sp|Q9ZTX8|ARFF_ARATH Auxin response factor 6 OS=Arabidopsis thaliana GN=ARF6 PE=2 SV=1',
442826	21	TGAAGCTGCCAGCATAATCTT			78	34.3333	6.5	75.6667	2.66667	1.84	0	0	199.007	2	Gm10:46574320,Gm20:37901914,	,,	'','',
365009	22	CTCTGAGGGCTGGGCACGGGGG		gb|EU002155.1| Nitraria retusa 26S ribosomal RNA gene, partial sequence	26.3333	78	139.833	75.3333	17.6667	26.08	4.52381	5.90164	373.672	98
388781	21	GCTGAATCTCAGTGGATCGTG		gb|EU118311.1| Glycine soja cultivar IT182932 26S ribosomal RNA gene, partial sequence; 26S-18S ribosomal RNA intergenic spacer, complete sequence; and 18S ribosomal RNA gene, partial sequence	2	84.6667	148.333	75.3333	17.6667	20.16	0	0	348.16	99
417020	21	TAGGGAAAGAGGCTGCAGTAA		gb|S46989.1| chalcone synthase [soybeans, mRNA, 1119 nt]	2.33333	90.6667	0	75.3333	0	0	0	0	168.333	2	Gm01:54743541,Gm11:794520,	Glyma01g43880.1:Intron1,Glyma11g01350.2:Exon1,	'sp|P30081|CHS7_SOYBN Chalcone synthase 7 OS=Glycine max GN=CHS7 PE=3 SV=1','sp|P23569|CHSY_PUELO Chalcone synthase OS=Pueraria lobata GN=CHS PE=2 SV=1',
443766	21	TGAAGTTGCCAGCATGATCTT			71.6667	55	6.33333	75.3333	0	7.12	0	0	215.453	2	Gm10:46574320,Gm20:37901914,	,,	'','',
358761	15	CGGCAGGTCGGACCA			182.667	69.3333	49.8333	74.6667	101.333	0	554.048	0	1031.88
327519	21	ATGACTCTCGGCAACGGATAT		gb|EU118313.1| Glycine soja cultivar IT182932 18S ribosomal RNA gene, partial sequence; internal transcribed spacer 1, complete sequence; and 5.8S ribosomal RNA gene, partial sequence	37.6667	89.6667	77	74.3333	174	896.64	2127.14	104.918	3581.37	101
424110	24	TCAGAGTTCTACTGTCCGACGATC			7	76	0	74	6	0	0	0	163
443246	21	TGAAGCTGCCAGCATGATTTA	ptc-miR167g MIMAT0001947 Populus trichocarpa miR167g		98.3333	14.3333	5.5	73.6667	0	4.8	0	0	196.633	4	Gm02:14635694,Gm03:39319074,Gm10:2640290,Gm19:41871251,	Glyma02g16230.1:Intron0,Glyma03g31410.1:Exon1,,Glyma19g34240.1:Exon1,	'','','','',
353188	15	CGAACCCGTCGGCTG			29.3333	62	50.5	73.6667	14.3333	0	49.5238	2.95082	282.308
480058	22	TTGTAGATCTAAAGGTGTCATC			29.6667	28	53.3333	73.3333	8.66667	3.52	29.5238	0	226.044	4	Gm10:11717283,Gm11:29822173,Gm11:29826118,Gm11:29832234,	,,,,	'','','','',
367136	21	CTGGTCGGCAAACGGACGGCG		gb|AY727974.1| Vaccinium myrtillus 26S ribosomal RNA gene, partial sequence	121.333	23.6667	224.167	73	17.6667	60.16	87.1429	12.1311	619.267	97
473770	21	TTCTGAACCAGACGACAACAT			42.3333	0	148.333	73	0	0	1.42857	0	265.095	2	Gm14:6227059,Gm14:6288925,	,,	'','',
395124	16	GGGGATGTAGCTCAAA			76.3333	71	151.833	73	44.3333	0	826.905	0	1243.4
341633	21	CAGAACCAACAATGACTGCAG		gb|S46989.1| chalcone synthase [soybeans, mRNA, 1119 nt]	7.33333	79.3333	0	72.3333	0	0	0	0	159	1	Gm01:54743886,	Glyma01g43880.1:Intron1,	'sp|P30081|CHS7_SOYBN Chalcone synthase 7 OS=Glycine max GN=CHS7 PE=3 SV=1',
353479	21	CGAAGCTACCGTGCGTTGGAT		gb|EF571299.1| Glycyrrhiza uralensis 26S ribosomal RNA, partial sequence	5	85	22.8333	72	0	29.44	14.2857	0	228.559	99
458127	21	TGGAGGACCTTTGAAGGTGCA			28	80	42.6667	72	55.6667	228	48.8095	22.7869	577.93	1	Gm16:30416502,	Glyma16g26280.1:Exon1,	'',
453540	21	TGCAGAAGTTGCGGCTCTGGT			20	101.667	39	72	0	0	0	0	232.667	2	Gm14:6222441,Gm14:6293047,	,,	'','',
484349	21	TTTGGATTGAAGGGAGCTCTA	ptc-miR159c MIMAT0001903 Populus trichocarpa miR159c	gb|AC216414.1| Populus trichocarpa clone POP040-A04, complete sequence	77	47.6667	18.5	71.6667	79.6667	298.72	473.571	48.3607	1115.15	2	Gm07:9524936,Gm09:37672565,	Glyma07g11360.1:Intron2,,	'','',
443438	22	TGAAGCTGTCAGCATGATCTTA			61.3333	53	9	71.6667	0	33.28	0	0	228.28	2	Gm10:46574319,Gm20:37901914,	,,	'','',
460602	24	TGGGCATGTAGAGAGAAGACCGGT		gb|AC172298.16| Glycine max clone gmp1-125b19, complete sequence	48.3333	116.667	344.167	71.3333	101.667	9.84	11.6667	7.37705	711.05	102
365928	21	CTGAGGGCTGGGCACGGGGGT		gb|EU002155.1| Nitraria retusa 26S ribosomal RNA gene, partial sequence	4.66667	93	54.6667	71.3333	4.33333	9.28	5	1.80328	244.083	98
347848	21	CCAGGCATGTCGACACCACTA		dbj|AB264312.1| Glycine max GmJ1, ICHS1 pseudogenes for DnaJ-like protein, chalcone synthase	10	8	0	70.6667	0	0	0	0	88.6667	7	Gm08:8381031,Gm08:8385239,Gm08:8463545,Gm08:8469374,Gm08:8472695,Gm08:8476902,Gm08:8485991,	Glyma08g11520.1:Intron1,Glyma08g11530.1:Intron1,Glyma08g11610.1:Intron1,Glyma08g11620.1:Intron1,Glyma08g11630.2:Intron1,Glyma08g11630.3:Intron3,Glyma08g11650.1:Exon2,	'sp|P48406|CHS5_SOYBN Chalcone synthase 5 OS=Glycine max GN=CHS5 PE=3 SV=1','sp|P19168|CHS3_SOYBN Chalcone synthase 3 OS=Glycine max GN=CHS3 PE=3 SV=1','sp|P24826|CHS1_SOYBN Chalcone synthase 1 OS=Glycine max GN=CHS1 PE=3 SV=1','sp|P24826|CHS1_SOYBN Chalcone synthase 1 OS=Glycine max GN=CHS1 PE=3 SV=1','sp|P19168|CHS3_SOYBN Chalcone synthase 3 OS=Glycine max GN=CHS3 PE=3 SV=1','sp|P24826|CHS1_SOY…
443287	22	TGAAGCTGCCAGCATGTTCTTA			15	62.3333	0	70.6667	0	1.52	0	0	149.52	2	Gm10:46574319,Gm20:37901914,	,,	'','',
352231	16	CCTGCTGTCGACGCCA			200.333	46	15.1667	70.6667	114.333	0	500.476	0	946.976
360164	21	CGGTCGATCCGGGCGGAAGAC		gb|DQ465797.1| Sesbania drummondii clone SSH-44_02_A03_T3 mRNA sequence	4.33333	110	339.667	70	4	15.36	4.52381	2.45902	550.343	97
354413	21	CGACGAAGAGGGCGAATGCAT			54.6667	38	156	70	0	0	0	0	318.667	1	Gm19:44259467,	Glyma19g37000.2:Intron1,	'sp|Q9FY14|TIP1_MEDTR Probable aquaporin TIP-type OS=Medicago truncatula GN=AQP1 PE=1 SV=1',
362342	16	CTACAGTCCGACGCTC			22	82.6667	0	70	20	0	14.5238	0	209.19
418239	21	TAGTTTCAAATGAAGTCTGCA			115.667	73	106.5	69.3333	3	21.92	124.048	2.29508	515.763	1	Gm07:4000718,	Glyma07g05360.2:Intron3,	'sp|Q9M126|NAC69_ARATH NAC domain-containing protein 69 OS=Arabidopsis thaliana GN=NAC69 PE=2 SV=1',
466783	23	TTAAGACGGAACTTACAAAGATT			182.667	43.6667	114.167	69.3333	81	22.8	50.9524	10	574.586	1	Gm14:49067439,	Glyma14g40050.1:Intron4,	'sp|Q39635|Y38K_CORSE Uncharacterized 38.1 kDa protein OS=Corydalis sempervirens PE=2 SV=1',
299345	21	AGATGATGTTGACAAGCTCGA		gb|AY308655.1| Glycine max disease resistance-like KR68 pseudogene, partial sequence	11.6667	70	146.5	69	63.3333	56.56	188.095	45.9016	651.057	1	Gm04:45907800,	Glyma04g39740.1:Intron1,	'sp|Q40392|TMVRN_NICGU TMV resistance protein N OS=Nicotiana glutinosa GN=N PE=1 SV=1',
385261	21	GCCGGTCGGGGGACGGATTGG		gb|EF571299.1| Glycyrrhiza uralensis 26S ribosomal RNA, partial sequence	52.6667	89	808.167	69	26.3333	949.6	127.143	829.836	2951.75	101
358978	21	CGGCTCAGCCGGAGGTAGGGT		gb|EU340885.1| Robinia pseudoacacia 26S ribosomal RNA gene, partial sequence	7.66667	163.667	240.833	69	3	5.6	0	0	489.767	99
406496	20	GTTTCACGTCGGGTTCACCA	ppt-miR894 MIMAT0004365 Physcomitrella patens miR894		158.333	27.6667	29.3333	68.6667	73.3333	411.12	252.857	18.0328	1039.34
444731	20	TGACAGAAGAGAGAGAGCAC	zma-miR156j MIMAT0001710 Zea mays miR156j	gb|EF084194.1| Picea sitchensis clone WS0292_N17 unknown mRNA	3.66667	54.6667	125.167	68.6667	2829	3026.96	231.667	74.5902	6414.38	22
365405	21	CTGAACCGGGACGTGGCGGCT		gb|EU340885.1| Robinia pseudoacacia 26S ribosomal RNA gene, partial sequence	32	110	82.5	68.6667	4	8.4	11.6667	3.27869	320.512	98
244627	22	AAAACTCGGGGTTTTGACAGGC			70.6667	39.3333	11.8333	68.6667	44.6667	5.6	0	0	240.767	1	Gm16:28536611,	,	'',
420259	21	TATGGGGGGATTGGGAAGGAA			3.66667	64.6667	150.667	68.6667	43	69.44	34.2857	49.3443	483.737	2	Gm10:48569688,Gm20:35360327,	Glyma10g41500.1:Intron1,Glyma20g25730.1:Exon1,	'','',
430084	22	TCGAGTTGTTGAAGGTGGCTTA			149	63	64	68.6667	7	1.6	0	0	353.267	3	Gm14:1394443,Gm14:3351664,Gm14:3494793,	Glyma14g02300.1:Exon1,Glyma14g04870.1:Intron0,Glyma14g05040.1:Intron1,	'','sp|Q9FL28|FLS2_ARATH LRR receptor-like serine/threonine-protein kinase FLS2 OS=Arabidopsis thaliana GN=FLS2 PE=1 SV=1','sp|Q9FL28|FLS2_ARATH LRR receptor-like serine/threonine-protein kinase FLS2 OS=Arabidopsis thaliana GN=FLS2 PE=1 SV=1',
436569	21	TCTCATTCCATACATCGTCTG		emb|AM460040.2| Vitis vinifera contig VV78X011084.20, whole genome shotgun sequence	41.3333	63.3333	43	68.3333	40.3333	96.64	37.381	16.8852	407.24	2	Gm13:25849852,Gm17:6190675,	Glyma13g22280.1:Exon1,Glyma17g08340.1:Intron1,	'','',
316301	24	AGTTTTATCGGACTGCGGTAAGAC		gb|AC172298.16| Glycine max clone gmp1-125b19, complete sequence	11	79.3333	382.5	68.3333	89	18	14.5238	17.377	680.068	102
379563	21	GAGTGTCACTTGGTCCACGGA		gb|AY237728.1| Glycine max chalcone synthase (chs8) gene, complete cds	0	59	0	68.3333	0	0	0	0	127.333	1	Gm11:794799,	Glyma11g01350.2:Exon1,	'sp|P23569|CHSY_PUELO Chalcone synthase OS=Pueraria lobata GN=CHS PE=2 SV=1',
475315	21	TTGAAGCTGCCAGCATGATCT	ptc-miR167g MIMAT0001947 Populus trichocarpa miR167g	gb|AC216650.2| Solanum lycopersicum chromosome 6 clone C06HBa0217M17, complete sequence	47	38.6667	3.33333	68	3	5.28	0	0	165.28	6	Gm07:39778521,Gm10:39044883,Gm10:46574321,Gm20:2127158,Gm20:37901913,Gm20:44765102,	Glyma07g34760.1:Intron1,Glyma10g30370.1:Intron0,,Glyma20g02540.1:Exon1,,Glyma20g36720.1:Intron0,	'','','','','','',
396331	22	GGGTAGAATCCTTTGCAGACGA		gb|EU002149.1| Euonymus americanus 26S ribosomal RNA gene, partial sequence	31	112.333	223	68	24.3333	140.32	90.9524	11.8033	701.742	97
443345	21	TGAAGCTGCCAGCGTGATCTT			21	61.3333	2.83333	68	6	2.48	0	0	161.647	3	Gm02:307581,Gm10:46574320,Gm20:37901914,	,,,	'','','',
432604	21	TCGGACCAGGCTTCGTTCCCC			2	36.6667	28.6667	67.6667	13.3333	10.72	36.6667	10.6557	206.376	19
424039	24	TCAGAGTTCTACAGTCCGACGCTC			1.66667	86.3333	0	67.6667	0	0	0	0	155.667
390417	22	GGAATGTTGGCTGGCTCGAGGC		emb|AM485267.2| Vitis vinifera contig VV78X182047.14, whole genome shotgun sequence	0	18	143.333	67.3333	15.6667	0	1.42857	0	245.762	4	Gm04:44849939,Gm05:37747530,Gm06:12993166,Gm08:282719,	Glyma04g38430.1:Intron1,Glyma05g32980.1:Intron1,Glyma06g16610.1:Intron1,Glyma08g00630.1:Intron1,	'','','','',
478870	21	TTGGATGCAAGGCAAGACATG		gb|EF640320.1| Lupinus albus chalcone synthase mRNA, complete cds	6.33333	12	0	67.3333	0	0	0	0	85.6667	11
450855	21	TGAGGCTGAGATAATTGCATA			7.66667	40.6667	65.3333	67.3333	0	0	0	0	181	1	Gm11:34875751,	Glyma11g33110.1:Intron1,	'sp|Q00594|ALKK_PSEOL Medium-chain-fatty-acid--CoA ligase OS=Pseudomonas oleovorans GN=alkK PE=3 SV=1',
341875	21	CAGAAGTTGCGGCTCTGGTTT			6.33333	85.3333	45.5	67	0	0	0	0	204.167	2	Gm14:6222439,Gm14:6293049,	,,	'','',
244978	21	AAAAGATGGAGTTGTAATCAG		gb|S46989.1| chalcone synthase [soybeans, mRNA, 1119 nt]	4.33333	80.6667	0	66.6667	0	0	0	0	151.667	2	Gm01:54744105,Gm11:795084,	Glyma01g43880.1:Intron1,Glyma11g01350.2:Exon1,	'sp|P30081|CHS7_SOYBN Chalcone synthase 7 OS=Glycine max GN=CHS7 PE=3 SV=1','sp|P23569|CHSY_PUELO Chalcone synthase OS=Pueraria lobata GN=CHS PE=2 SV=1',
358586	21	CGGCAAACGGACGGCGGGCGC		gb|AY727974.1| Vaccinium myrtillus 26S ribosomal RNA gene, partial sequence	0	129.667	230.167	66.3333	2.33333	2.24	0	0	430.74	97
281254	21	ACCTTCGTGAAGTTGGACTCA		gb|AY735111.1| Arachis hypogaea chalcone synthase (CHS) gene, complete cds	2.33333	46.3333	0	66.3333	0	0	0	0	115	1	Gm01:54743997,	Glyma01g43880.1:Intron1,	'sp|P30081|CHS7_SOYBN Chalcone synthase 7 OS=Glycine max GN=CHS7 PE=3 SV=1',
365752	21	CTGACTTAGAGGCGTTCAGTC		gb|BC158454.1| Xenopus tropicalis cDNA clone IMAGE:6991249	15.6667	91	48.8333	66	7.66667	12.88	2.85714	1.96721	246.871	99
396779	17	GGGTTGGGTCGATCGGT			19.3333	126.333	709.167	66	18	0	7515	262.951	8716.78
443248	22	TGAAGCTGCCAGCATGATTTTA	ptc-miR167g MIMAT0001947 Populus trichocarpa miR167g		60.3333	24.6667	4.66667	65.6667	0	9.28	0	0	164.613	2	Gm10:46574319,Gm20:37901914,	,,	'','',
352630	22	CCTTCGTTGGATGCAAGGCAAG		dbj|AB264312.1| Glycine max GmJ1, ICHS1 pseudogenes for DnaJ-like protein, chalcone synthase	20.3333	2.66667	0	65.6667	0	1.28	7.38095	0	97.3276	7	Gm08:8380900,Gm08:8385369,Gm08:8463675,Gm08:8469504,Gm08:8472564,Gm08:8477032,Gm08:8485860,	Glyma08g11520.1:Intron1,Glyma08g11530.1:Intron1,Glyma08g11610.1:Intron1,Glyma08g11620.1:Intron1,Glyma08g11630.2:Intron1,,Glyma08g11650.1:Exon2,	'sp|P48406|CHS5_SOYBN Chalcone synthase 5 OS=Glycine max GN=CHS5 PE=3 SV=1','sp|P19168|CHS3_SOYBN Chalcone synthase 3 OS=Glycine max GN=CHS3 PE=3 SV=1','sp|P24826|CHS1_SOYBN Chalcone synthase 1 OS=Glycine max GN=CHS1 PE=3 SV=1','sp|P24826|CHS1_SOYBN Chalcone synthase 1 OS=Glycine max GN=CHS1 PE=3 SV=1','sp|P19168|CHS3_SOYBN Chalcone synthase 3 OS=Glycine max GN=CHS3 PE=3 SV=1','','sp|P17957|CHS2_…
458772	21	TGGATGCTAGGCAAGACATGG		dbj|AP009237.1| Lotus japonicus genomic DNA, clone:LjT30A24, TM0364, complete sequence	0	112.667	0	65.3333	0	0	0	0	178	2	Gm01:54743499,Gm11:794478,	Glyma01g43880.1:Intron1,Glyma11g01350.2:Exon1,	'sp|P30081|CHS7_SOYBN Chalcone synthase 7 OS=Glycine max GN=CHS7 PE=3 SV=1','sp|P23569|CHSY_PUELO Chalcone synthase OS=Pueraria lobata GN=CHS PE=2 SV=1',
389214	21	GCTGGTCGGCAAACGGACGGC		gb|AY727974.1| Vaccinium myrtillus 26S ribosomal RNA gene, partial sequence	0	44.3333	469.333	65	20	59.44	3.80952	3.77049	665.687	97
336066	21	CAAAGAACATTGATAAGGCAC		gb|S46989.1| chalcone synthase [soybeans, mRNA, 1119 nt]	2.66667	39.3333	0	65	0	0	0	0	107	1	Gm01:54744054,	Glyma01g43880.1:Intron1,	'sp|P30081|CHS7_SOYBN Chalcone synthase 7 OS=Glycine max GN=CHS7 PE=3 SV=1',
397613	19	GGTAGTTTGATCGTGGAAT			196	97	67.1667	65	387.667	3403.92	1465	2476.89	8158.64
461786	21	TGGTCGGCAAACGGACGGCGG		gb|AY727974.1| Vaccinium myrtillus 26S ribosomal RNA gene, partial sequence	60.6667	81.6667	1230.33	64.6667	13.6667	47.04	24.5238	1.80328	1524.37	97
265222	21	AAGGTGAACAGCCTCTGGTCG		gb|EU307117.1| Linum usitatissimum 26S ribosomal RNA gene, 26S-18S ribosomal RNA intergenic spacer, 18S ribosomal RNA gene, internal transcribed spacer 1, 5.8S ribosomal RNA gene, and internal transcribed spacer 2, complete sequence	16.3333	130.333	60.5	64.6667	0	9.68	4.52381	0	286.037	99
422036	21	TCAACTTGTGGAATTGGGTCA		gb|S46989.1| chalcone synthase [soybeans, mRNA, 1119 nt]	3	62	0	64.3333	0	0	0	0	129.333	2	Gm01:54743905,Gm11:794884,	Glyma01g43880.1:Intron1,Glyma11g01350.2:Exon1,	'sp|P30081|CHS7_SOYBN Chalcone synthase 7 OS=Glycine max GN=CHS7 PE=3 SV=1','sp|P23569|CHSY_PUELO Chalcone synthase OS=Pueraria lobata GN=CHS PE=2 SV=1',
435388	22	TCTAATCTTCGATGATGGGCTG			49	59.3333	37.8333	64.3333	16.3333	7.6	21.1905	0	255.624	1	Gm14:49072925,	Glyma14g40070.1:Intron2,	'sp|Q39635|Y38K_CORSE Uncharacterized 38.1 kDa protein OS=Corydalis sempervirens PE=2 SV=1',
349084	21	CCCGCCTTGCATCAACTGAAT		gb|EF145844.1| Populus trichocarpa clone WS0113_L23	0	39.6667	38.8333	64	14.3333	63.12	77.619	40	337.572	2	Gm01:48070320,Gm09:41353243,	Glyma01g35570.1:Intron1,Glyma09g35160.1:Intron0,	'','',
459471	21	TGGCCAAACGAAGAACCGTGC		gb|S46989.1| chalcone synthase [soybeans, mRNA, 1119 nt]	2	56	0	64	0	0	0	0	122	2	Gm01:54743730,Gm11:794709,	Glyma01g43880.1:Intron1,Glyma11g01350.2:Exon1,	'sp|P30081|CHS7_SOYBN Chalcone synthase 7 OS=Glycine max GN=CHS7 PE=3 SV=1','sp|P23569|CHSY_PUELO Chalcone synthase OS=Pueraria lobata GN=CHS PE=2 SV=1',
313657	21	AGTCCGGAGACGTCGGCGGGG		gb|EU307117.1| Linum usitatissimum 26S ribosomal RNA gene, 26S-18S ribosomal RNA intergenic spacer, 18S ribosomal RNA gene, internal transcribed spacer 1, 5.8S ribosomal RNA gene, and internal transcribed spacer 2, complete sequence	5.33333	74.3333	385.333	63.6667	2.33333	9.92	1.42857	0	542.349	100
484289	21	TTTGGATGCTAGGCAAGACAT		dbj|AP009237.1| Lotus japonicus genomic DNA, clone:LjT30A24, TM0364, complete sequence	2.66667	26	0	63.3333	0	0	0	0	92	2	Gm01:54743497,Gm11:794476,	Glyma01g43880.1:Intron1,Glyma11g01350.2:Exon1,	'sp|P30081|CHS7_SOYBN Chalcone synthase 7 OS=Glycine max GN=CHS7 PE=3 SV=1','sp|P23569|CHSY_PUELO Chalcone synthase OS=Pueraria lobata GN=CHS PE=2 SV=1',
281071	19	ACCTGCGGAAGGATCATTG			87.6667	36	7.16667	63.3333	71	263.6	274.524	6.55738	809.848
453661	21	TGCAGCTGCCAGCATGATCTT	ptc-miR167g MIMAT0001947 Populus trichocarpa miR167g		22	55.3333	5.5	63	21.3333	13.76	0	0	180.927	2	Gm10:46574320,Gm20:37901914,	,,	'','',
338497	21	CAAGGGTGCACGTGTGCTTGT		dbj|AB185897.1| Clitoria ternatea CtCHS mRNA for chalcone synthase, complete cds, clone: pBSCtCHS4-1	0	49	0	63	0	0	0	0	112	2	Gm01:54743770,Gm11:794749,	Glyma01g43880.1:Intron1,Glyma11g01350.2:Exon1,	'sp|P30081|CHS7_SOYBN Chalcone synthase 7 OS=Glycine max GN=CHS7 PE=3 SV=1','sp|P23569|CHSY_PUELO Chalcone synthase OS=Pueraria lobata GN=CHS PE=2 SV=1',
454763	22	TGCGAGTGTCTTCGCCTCTGAA		gb|AC213151.1| Populus trichocarpa clone POP014-H20, complete sequence	21	84	61.1667	63	47	214.64	126.905	5.2459	622.957	1	Gm04:28532501,	Glyma04g24890.1:Intron0,	'',
331410	21	ATGTTGATCAAGTTGGACTCC		gb|CP000568.1| Clostridium thermocellum ATCC 27405, complete genome	25.6667	94	79	63	74.6667	242.64	75.4762	101.148	755.597	1	Gm12:31267582,	Glyma12g27800.1:Intron4,	'sp|Q9FL92|WRK16_ARATH Probable WRKY transcription factor 16 OS=Arabidopsis thaliana GN=WRKY16 PE=2 SV=1',
336764	21	CAACAACGTTGGTTCTGTCAA			1.66667	83	108.167	63	0	0	0	0	255.833	1	Gm14:6288884,	,	'',
480242	21	TTGTCATCTGATGCAGAAGTT			9.33333	67	26.5	63	0	0	0	0	165.833	2	Gm14:6222452,Gm14:6293036,	,,	'','',
340436	21	CACCTTCGTTGGATGCAAGGC		dbj|AB264312.1| Glycine max GmJ1, ICHS1 pseudogenes for DnaJ-like protein, chalcone synthase	0	6.66667	0	62.6667	0	0	2.61905	0	71.9524	7	Gm08:8380898,Gm08:8385372,Gm08:8463678,Gm08:8469507,Gm08:8472562,Gm08:8477035,Gm08:8485858,	Glyma08g11520.1:Intron1,Glyma08g11530.1:Intron1,Glyma08g11610.1:Intron1,Glyma08g11620.1:Intron1,Glyma08g11630.2:Intron1,,Glyma08g11650.1:Exon2,	'sp|P48406|CHS5_SOYBN Chalcone synthase 5 OS=Glycine max GN=CHS5 PE=3 SV=1','sp|P19168|CHS3_SOYBN Chalcone synthase 3 OS=Glycine max GN=CHS3 PE=3 SV=1','sp|P24826|CHS1_SOYBN Chalcone synthase 1 OS=Glycine max GN=CHS1 PE=3 SV=1','sp|P24826|CHS1_SOYBN Chalcone synthase 1 OS=Glycine max GN=CHS1 PE=3 SV=1','sp|P19168|CHS3_SOYBN Chalcone synthase 3 OS=Glycine max GN=CHS3 PE=3 SV=1','','sp|P17957|CHS2_…
300731	21	AGCAGAACGTCATTCTCTTGG			41.3333	70.6667	54.1667	62.6667	0	2.4	0	0	231.233	1	Gm08:7667949,	Glyma08g10550.1:Intron13,	'sp|Q9ZTX8|ARFF_ARATH Auxin response factor 6 OS=Arabidopsis thaliana GN=ARF6 PE=2 SV=1',
450707	22	TGAGGATATGTCACATGGTCGA			73.3333	41.3333	14.5	62.6667	38.6667	13.44	0	5.08197	249.022	1	Gm16:28535994,	,	'',
269087	21	AATCCGGGCTAGAAGCGACGC		gb|EU002149.1| Euonymus americanus 26S ribosomal RNA gene, partial sequence	27.3333	102	190.167	62.3333	8.33333	43.28	27.8571	6.55738	467.861	99
428169	21	TCCGGGCGGAAGACATTGTCA		gb|EU307117.1| Linum usitatissimum 26S ribosomal RNA gene, 26S-18S ribosomal RNA intergenic spacer, 18S ribosomal RNA gene, internal transcribed spacer 1, 5.8S ribosomal RNA gene, and internal transcribed spacer 2, complete sequence	64.3333	62.3333	169.667	62	9	29.84	21.9048	2.95082	422.029	99
432645	21	TCGGACCAGGCTTTATTCCCC			16.6667	26.6667	62.1667	62	12.3333	16	45.7143	7.21311	248.761	19
433308	21	TCGGATTAGGCTTCATTCCCC			9.66667	13.3333	43.3333	62	2	6.56	13.3333	3.27869	153.505
474831	21	TTCTTTGGATGCTAGGCAAGA		dbj|AP009237.1| Lotus japonicus genomic DNA, clone:LjT30A24, TM0364, complete sequence	0	15.6667	0	61.6667	0	0	0	0	77.3333	2	Gm01:54743494,Gm11:794473,	Glyma01g43880.1:Intron1,Glyma11g01350.2:Exon1,	'sp|P30081|CHS7_SOYBN Chalcone synthase 7 OS=Glycine max GN=CHS7 PE=3 SV=1','sp|P23569|CHSY_PUELO Chalcone synthase OS=Pueraria lobata GN=CHS PE=2 SV=1',
437485	21	TCTCTTGATTCTAGATGATGT		gb|EF446378.1| Vigna mungo disease resistance protein (YR-3) mRNA, partial cds	44.3333	80	31.1667	61.6667	33.3333	89.12	110.714	34.0984	484.433	5	Gm03:20614792,Gm04:45907812,Gm16:27653079,Gm16:27666475,Gm16:36467117,	Glyma03g16240.1:Exon2,Glyma04g39740.1:Intron1,Glyma16g23790.1:Exon2,Glyma16g23800.1:Intron4,Glyma16g33590.1:Exon2,	'sp|Q40392|TMVRN_NICGU TMV resistance protein N OS=Nicotiana glutinosa GN=N PE=1 SV=1','sp|Q40392|TMVRN_NICGU TMV resistance protein N OS=Nicotiana glutinosa GN=N PE=1 SV=1','sp|Q40392|TMVRN_NICGU TMV resistance protein N OS=Nicotiana glutinosa GN=N PE=1 SV=1','sp|Q40392|TMVRN_NICGU TMV resistance protein N OS=Nicotiana glutinosa GN=N PE=1 SV=1','sp|Q40392|TMVRN_NICGU TMV resistance protein N OS=…
249096	21	AAAGCTCGTAGTTGGACCTTG		gb|EU368364.1| Uncultured Poaceae clone 136 18S ribosomal RNA gene, partial sequence	32.6667	102.667	29	61.6667	13.3333	88.16	67.1429	3.93443	398.571	101
424029	23	TCAGAGTTCTACAGTCCGACGAT			2.66667	74.3333	0	61.6667	3	11.36	0	0	153.027
471843	21	TTCCTCGGAGCAAGAAATTGG			19.6667	16	38.8333	61.3333	0	0	0	0	135.833	4	Gm09:23503973,Gm14:6226994,Gm14:6288990,Gm14:6293098,	,,,,	'','','','',
356540	21	CGCCGACGTCTCCGGACTCCC		gb|EU307117.1| Linum usitatissimum 26S ribosomal RNA gene, 26S-18S ribosomal RNA intergenic spacer, 18S ribosomal RNA gene, internal transcribed spacer 1, 5.8S ribosomal RNA gene, and internal transcribed spacer 2, complete sequence	0	49.3333	127	61	0	0	1.66667	0	239	99
471869	21	TTCCTGAACCGGGACGTGGCG		gb|EU340885.1| Robinia pseudoacacia 26S ribosomal RNA gene, partial sequence	16.6667	70.6667	43.5	60.6667	6.66667	6.88	11.9048	0	216.951	99
358419	22	CGGATTAGCCCTACGAGACGCC			6.33333	77.3333	87.1667	60.6667	4.33333	12.08	8.33333	2.62295	258.87	97
442928	23	TGAAGCTGCCAGCATGATCTTAT	ptc-miR167g MIMAT0001947 Populus trichocarpa miR167g	gb|AC216650.2| Solanum lycopersicum chromosome 6 clone C06HBa0217M17, complete sequence	52.6667	43	5	60.3333	0	7.92	0	0	168.92	2	Gm10:46574318,Gm20:37901914,	,,	'','',
416940	22	TAGGCGAAACCAGATTGTCGAA			79.6667	96.6667	89.8333	60.3333	49.6667	54.4	0	0	430.567	1	Gm17:12728897,	,	'',
442812	21	TGAAGCTGCCAGCACGATCTT			22.6667	32.6667	10.3333	60.3333	2	2	0	1.63934	131.639	2	Gm10:46574320,Gm20:37901914,	,,	'','',
356623	22	CGCGAAATGTGACTGCGGTGAT		gb|DQ239918.1| Glycine max chalcone synthase 1 mRNA, partial cds	7.66667	0	0	60	0	0	0	0	67.6667	1	Gm08:8469192,	Glyma08g11620.1:Intron1,	'sp|P24826|CHS1_SOYBN Chalcone synthase 1 OS=Glycine max GN=CHS1 PE=3 SV=1',
360305	21	CGGTGCACACCGGAGGCGGAC		gb|DQ790124.1| Strombosia pustulata small subunit ribosomal RNA gene, partial sequence	0	100.667	64.5	60	0	11.84	0	0	237.007	99
339457	22	CAATGTAGGCAAGGGAAGTCGG		gb|EU307117.1| Linum usitatissimum 26S ribosomal RNA gene, 26S-18S ribosomal RNA intergenic spacer, 18S ribosomal RNA gene, internal transcribed spacer 1, 5.8S ribosomal RNA gene, and internal transcribed spacer 2, complete sequence	91.6667	87.3333	49	60	2.66667	13.04	18.5714	2.95082	325.229	97
373995	21	GACACCTTCGTGAAGTTGGAC		gb|S46989.1| chalcone synthase [soybeans, mRNA, 1119 nt]	0	68	0	60	0	0	0	0	128	1	Gm01:54743994,	Glyma01g43880.1:Intron1,	'sp|P30081|CHS7_SOYBN Chalcone synthase 7 OS=Glycine max GN=CHS7 PE=3 SV=1',
463514	21	TGTATGAGCTTGTTTGGACTG		gb|S46989.1| chalcone synthase [soybeans, mRNA, 1119 nt]	0	35.3333	0	60	0	0	0	0	95.3333	2	Gm01:54743934,Gm11:794913,	Glyma01g43880.1:Intron1,Glyma11g01350.2:Exon1,	'sp|P30081|CHS7_SOYBN Chalcone synthase 7 OS=Glycine max GN=CHS7 PE=3 SV=1','sp|P23569|CHSY_PUELO Chalcone synthase OS=Pueraria lobata GN=CHS PE=2 SV=1',
347601	22	CCAGAAGACCGGTATAAAACTG			53.6667	35.6667	20	60	7.33333	4.4	5.71429	4.09836	190.879	1	Gm11:29825824,	,	'',
362052	22	CTAAGACGGAACTTACAAAGAT			120.667	36	97.3333	60	71	47.04	18.8095	21.4754	472.325	1	Gm14:49069104,	,	'',
378663	21	GAGGCACTCGGTCCTCCGGAT		gb|EU002153.1| Manihot esculenta 26S ribosomal RNA gene, partial sequence	0	95.3333	103.333	59.6667	0	0	1.66667	0	260	101
393257	21	GGCTCTGAGGGCTGGGCACGG		gb|EU002155.1| Nitraria retusa 26S ribosomal RNA gene, partial sequence	4.33333	101	105.333	59.3333	3.66667	25.76	5.2381	2.45902	307.124	99
355863	21	CGATGGAACAATGTAGGCAAG		gb|EU307117.1| Linum usitatissimum 26S ribosomal RNA gene, 26S-18S ribosomal RNA intergenic spacer, 18S ribosomal RNA gene, internal transcribed spacer 1, 5.8S ribosomal RNA gene, and internal transcribed spacer 2, complete sequence	14	54.3333	29	59	3	16.72	85.2381	3.60656	264.898	98
409002	22	TAACTGAACATTCTTAGAGCAC			76.3333	36.6667	59.6667	59	0	0	0	0	231.667	1	Gm02:8609718,	,	'',
386821	20	GCGCTTGTAGCTCAGTGGAT		emb|AM475531.2| Vitis vinifera contig VV78X059012.6, whole genome shotgun sequence	8.33333	30.3333	73.8333	58.6667	22.3333	95.6	181.429	26.3934	496.922	7	Gm03:43395401,Gm06:46832114,Gm11:36668234,Gm12:12798763,Gm12:25564561,Gm18:2324485,Gm19:45887479,	Glyma03g36440.1:Intron0,,,,,,Glyma19g39090.2:Intron1,	'ref|NP_196277.2| unknown protein [Arabidopsis thaliana]','','','','','','ref|NP_196277.2| unknown protein [Arabidopsis thaliana]',
410940	21	TAATCAAGGAAATCACGGTCG			9.66667	47	4	58.6667	17.3333	94.24	3.33333	0	234.24	5	Gm09:23503718,Gm16:4579655,Gm16:4601487,Gm16:4612343,Gm17:10099770,	,,,,Glyma17g13200.2:Intron1,	'','','','','',
441524	22	TGAAAGTCATTGGAGAATTGCA			45	47	26.5	58.3333	4	5.36	5	0	191.193	1	Gm14:1396184,	Glyma14g02310.1:Intron1,	'ref|NP_001053102.1| Os04g0480500 [Oryza sativa (japonica cultivar-group)]',
438587	21	TCTGGAAGGATTGTCTGGGCA		dbj|AB264312.1| Glycine max GmJ1, ICHS1 pseudogenes for DnaJ-like protein, chalcone synthase	6.33333	12.6667	0	58	0	0	2.38095	0	79.381	5	Gm08:8381358,Gm08:8384912,Gm08:8469047,Gm08:8473022,Gm08:8476575,	Glyma08g11520.1:Intron1,Glyma08g11530.1:Intron1,Glyma08g11620.1:Intron1,Glyma08g11630.2:Intron1,Glyma08g11630.3:Intron2,	'sp|P48406|CHS5_SOYBN Chalcone synthase 5 OS=Glycine max GN=CHS5 PE=3 SV=1','sp|P19168|CHS3_SOYBN Chalcone synthase 3 OS=Glycine max GN=CHS3 PE=3 SV=1','sp|P24826|CHS1_SOYBN Chalcone synthase 1 OS=Glycine max GN=CHS1 PE=3 SV=1','sp|P19168|CHS3_SOYBN Chalcone synthase 3 OS=Glycine max GN=CHS3 PE=3 SV=1','sp|P24826|CHS1_SOYBN Chalcone synthase 1 OS=Glycine max GN=CHS1 PE=3 SV=1',
382333	21	GATTCTGACTTAGAGGCGTTC		emb|CU353805.1| Aphanomyces euteiches cDNA	11.3333	29	89.6667	58	0	6.8	4.04762	1.63934	200.487	99
346413	21	CATTGTTTGGAGATGGAGCTG		gb|DQ507389.1| Lupinus luteus isolate LlCHS2.5 chalcone synthase (CHS) mRNA, complete cds	2.66667	47	0	58	0	0	0	0	107.667	2	Gm01:54743865,Gm11:794844,	Glyma01g43880.1:Intron1,Glyma11g01350.2:Exon1,	'sp|P30081|CHS7_SOYBN Chalcone synthase 7 OS=Glycine max GN=CHS7 PE=3 SV=1','sp|P23569|CHSY_PUELO Chalcone synthase OS=Pueraria lobata GN=CHS PE=2 SV=1',
355011	22	CGAGAGGAACCGTTGATTCGCA		gb|EU307117.1| Linum usitatissimum 26S ribosomal RNA gene, 26S-18S ribosomal RNA intergenic spacer, 18S ribosomal RNA gene, internal transcribed spacer 1, 5.8S ribosomal RNA gene, and internal transcribed spacer 2, complete sequence	19.6667	113.667	35.8333	58	5	14.08	2.85714	2.13115	251.235	97
473532	21	TTCTCAGAGTAGATCCTCGTT			23.6667	58	22.5	58	0	0	0	0	162.167	2	Gm14:6227121,Gm14:6288863,	,,	'','',
443362	21	TGAAGCTGCCAGCTTGATCTT			11.6667	46	0	58	0	1.28	0	0	116.947	3	Gm02:307581,Gm10:46574320,Gm20:37901914,	,,,	'','','',
372673	22	GAAGGGCGCGGTCTAGGTCGAG			2.66667	16.6667	39.8333	58	32.3333	6.56	0	3.44262	159.503
442895	22	TGAAGCTGCCAGCATGATCTCT	ptc-miR167g MIMAT0001947 Populus trichocarpa miR167g	emb|AM462311.2| Vitis vinifera contig VV78X083789.5, whole genome shotgun sequence	49.6667	45.3333	6	57.6667	0	3.6	0	0	162.267
443196	33	TGAAGCTGCCAGCATGATCTTTTGGTTTGCGGT	ptc-miR167g MIMAT0001947 Populus trichocarpa miR167g		0	26.6667	0	57.6667	0	0	0	0	84.3333
390416	21	GGAATGTTGGCTGGCTCGAGG		emb|AM485267.2| Vitis vinifera contig VV78X182047.14, whole genome shotgun sequence	0	22.6667	131.167	57.6667	25	2.08	12.619	2.13115	253.33	4	Gm04:44849939,Gm05:37747531,Gm06:12993167,Gm08:282720,	Glyma04g38430.1:Intron1,Glyma05g32980.1:Intron1,Glyma06g16610.1:Intron1,Glyma08g00630.1:Intron1,	'','','','',
402606	23	GTGAACCTGCGGAAGGATCATTG		gb|EU118313.1| Glycine soja cultivar IT182932 18S ribosomal RNA gene, partial sequence; internal transcribed spacer 1, complete sequence; and 5.8S ribosomal RNA gene, partial sequence	30.3333	50.3333	4.5	57.6667	43.3333	363.44	54.7619	11.1475	615.516	96
327511	20	ATGACTCTCGGCAACGGATA		gb|EU118313.1| Glycine soja cultivar IT182932 18S ribosomal RNA gene, partial sequence; internal transcribed spacer 1, complete sequence; and 5.8S ribosomal RNA gene, partial sequence	27.3333	40.6667	43.3333	57.6667	98.3333	497.04	1190	39.0164	1993.39	101
342425	23	CAGAGTTCTACAGTCCGCCGATC			9.66667	115.333	0	57.3333	12.6667	0	0	0	195
445417	20	TGACAGAAGATAGAGAGCAC	ptc-miR156j MIMAT0001899 Populus trichocarpa miR156j	gb|AC215449.1| Solanum lycopersicum Tomato chromosome 2, C02SLe0022J22, complete sequence	11.6667	684.333	109.333	57	3	3525.28	167.619	118.361	4676.59	11
456267	22	TGGAACAATGTAGGCAAGGGAA		gb|EU307117.1| Linum usitatissimum 26S ribosomal RNA gene, 26S-18S ribosomal RNA intergenic spacer, 18S ribosomal RNA gene, internal transcribed spacer 1, 5.8S ribosomal RNA gene, and internal transcribed spacer 2, complete sequence	43.3333	109	202.333	57	13	29.84	49.7619	5.57377	509.842	99
432426	21	TCGGACCAGGCTTCATTCCTC	zma-miR166m MIMAT0001744 Zea mays miR166m	emb|AM485267.2| Vitis vinifera contig VV78X182047.14, whole genome shotgun sequence	23.3333	31	42.1667	56.6667	10.3333	70.96	20.7143	5.08197	260.256	2	Gm16:3661586,Gm19:36649698,	Glyma16g04320.1:Intron0,Glyma19g29080.1:Intron1,	'','',
283501	21	ACGGCACTTGCACATGGGTTA		gb|EU307117.1| Linum usitatissimum 26S ribosomal RNA gene, 26S-18S ribosomal RNA intergenic spacer, 18S ribosomal RNA gene, internal transcribed spacer 1, 5.8S ribosomal RNA gene, and internal transcribed spacer 2, complete sequence	4	108	47	56.6667	0	10.96	2.38095	0	229.008	97
370282	24	GAAAGACCAAACGAGAAGCTGCAT			112.667	0	243.333	56.6667	545.667	2.88	0	4.7541	965.967	1	Gm14:4295497,	Glyma14g05930.1:Intron6,	'sp|Q39635|Y38K_CORSE Uncharacterized 38.1 kDa protein OS=Corydalis sempervirens PE=2 SV=1',
351070	17	CCGGTCGGCTCGTCCCT			4.33333	48	109.833	56.6667	6.33333	0	304.762	1.96721	531.896
467159	22	TTAATCAAGGAAATCACGGCCG			25.6667	48.6667	7.83333	56.3333	43.6667	15.52	13.5714	16.0656	227.324	6	Gm09:23503718,Gm14:29777354,Gm16:4579655,Gm16:4601487,Gm16:4612343,Gm17:10099769,	,,,,,Glyma17g13200.2:Intron1,	'','','','','','',
264691	21	AAGGGAGTGGAATCATGATGG			0	37.6667	62.5	56	0	0	0	0	156.167	1	Gm11:34876100,	Glyma11g33110.1:Intron1,	'sp|Q00594|ALKK_PSEOL Medium-chain-fatty-acid--CoA ligase OS=Pseudomonas oleovorans GN=alkK PE=3 SV=1',
436150	21	TCTCAAAGTCAGATCCTCGTT			29.6667	72.6667	2.83333	56	0	0	0	0	161.167	1	Gm14:6292965,	,	'',
390409	21	GGAATGTGACTGCGGTGATCT		dbj|AB264312.1| Glycine max GmJ1, ICHS1 pseudogenes for DnaJ-like protein, chalcone synthase	0	25	0	55.6667	0	0	0	0	80.6667	6	Gm08:8381210,Gm08:8385060,Gm08:8463366,Gm08:8472874,Gm08:8476723,Gm08:8486170,	Glyma08g11520.1:Intron1,Glyma08g11530.1:Intron1,Glyma08g11610.1:Intron1,Glyma08g11630.2:Intron1,Glyma08g11630.3:Intron3,Glyma08g11650.1:Exon2,	'sp|P48406|CHS5_SOYBN Chalcone synthase 5 OS=Glycine max GN=CHS5 PE=3 SV=1','sp|P19168|CHS3_SOYBN Chalcone synthase 3 OS=Glycine max GN=CHS3 PE=3 SV=1','sp|P24826|CHS1_SOYBN Chalcone synthase 1 OS=Glycine max GN=CHS1 PE=3 SV=1','sp|P19168|CHS3_SOYBN Chalcone synthase 3 OS=Glycine max GN=CHS3 PE=3 SV=1','sp|P24826|CHS1_SOYBN Chalcone synthase 1 OS=Glycine max GN=CHS1 PE=3 SV=1','sp|P17957|CHS2_SOY…
459503	21	TGGCCCACGGAATGTGACTGC		gb|S46989.1| chalcone synthase [soybeans, mRNA, 1119 nt]	2.33333	52.3333	0	55.6667	0	0	0	0	110.333	1	Gm01:54743810,	Glyma01g43880.1:Intron1,	'sp|P30081|CHS7_SOYBN Chalcone synthase 7 OS=Glycine max GN=CHS7 PE=3 SV=1',
423630	21	TCAGAACTGGGGATGTTGGAG			2.66667	52.6667	52.8333	55.6667	0	0	0	0	163.833	1	Gm11:34876010,	Glyma11g33110.1:Intron1,	'sp|Q00594|ALKK_PSEOL Medium-chain-fatty-acid--CoA ligase OS=Pseudomonas oleovorans GN=alkK PE=3 SV=1',
432324	21	TCGGACCAGGCTTCATCCCCC	ath-miR165b MIMAT0000188 Arabidopsis thaliana miR165b	gb|DQ957847.1| Arabidopsis thaliana small RNA Ath_wt_07291, complete sequence	16.3333	26.6667	51.8333	55.3333	8	19.12	29.5238	9.83607	216.647	19
431419	21	TCGCTTGGTGCAGGTCGGGGA	ptc-miR168b MIMAT0001950 Populus trichocarpa miR168b		42.6667	59	0	55.3333	27.6667	0	7.85714	0	192.524	2	Gm01:48070389,Gm09:41353312,	Glyma01g35570.1:Intron1,Glyma09g35160.1:Intron0,	'','',
424097	24	TCAGAGTTCTACCGTCCGACGATC		emb|CU207211.1| Herminiimonas arsenicoxydans chromosome, complete sequence	0	61.6667	0	55.3333	0	0	0	0	117
359240	21	CGGGACGTGGCGGCTGGCGGC		gb|AY095451.1| Asimina triloba 26S ribosomal RNA gene, partial sequence	0	70.3333	11.8333	55.3333	0	0	0	0	137.5	99
393422	21	GGCTTCGGCCGGTCGATCCGG		gb|DQ465797.1| Sesbania drummondii clone SSH-44_02_A03_T3 mRNA sequence	5	143.333	306.333	55.3333	2.66667	13.12	2.61905	0	528.406	98
437195	22	TCTCGTGTGGAACAAAAGGGTA		gb|EU307117.1| Linum usitatissimum 26S ribosomal RNA gene, 26S-18S ribosomal RNA intergenic spacer, 18S ribosomal RNA gene, internal transcribed spacer 1, 5.8S ribosomal RNA gene, and internal transcribed spacer 2, complete sequence	34.3333	62.3333	178	55.3333	7.33333	24.24	150.238	3.60656	515.418	95
339639	22	CAATTGGTCATCGCGCTTGGTT		gb|EU307117.1| Linum usitatissimum 26S ribosomal RNA gene, 26S-18S ribosomal RNA intergenic spacer, 18S ribosomal RNA gene, internal transcribed spacer 1, 5.8S ribosomal RNA gene, and internal transcribed spacer 2, complete sequence	8.66667	57.3333	4.33333	55.3333	2	6	1.66667	0	135.333	100
342960	21	CAGCGTTGTATAGATCGGTCA			0	39.3333	7	55.3333	0	0	0	0	101.667	1	Gm20:44054331,	Glyma20g35840.1:Exon7,	'ref|NP_974135.1| unknown protein [Arabidopsis thaliana]',
477892	21	TTGCGAGACTTGTTGAAGGTG		gb|EF533695.1| Glycine max clone BAC GM_WBb098N15, complete sequence	110.667	40	26.6667	55	9	10.32	6.19048	4.91803	262.762	4	Gm02:48585483,Gm14:1396373,Gm14:3269413,Gm14:3495552,	Glyma02g43900.1:Exon8,Glyma14g02300.1:Intron8,Glyma14g04740.1:Intron4,,	'sp|Q9FL28|FLS2_ARATH LRR receptor-like serine/threonine-protein kinase FLS2 OS=Arabidopsis thaliana GN=FLS2 PE=1 SV=1','','sp|Q9FL28|FLS2_ARATH LRR receptor-like serine/threonine-protein kinase FLS2 OS=Arabidopsis thaliana GN=FLS2 PE=1 SV=1','',
442878	21	TGAAGCTGCCAGCATGATCCT	ppt-miR167 MIMAT0004353 Physcomitrella patens miR167		39.3333	52.3333	12.6667	54.6667	2	5.04	0	0	166.04	2	Gm10:46574320,Gm20:37901914,	,,	'','',
459275	21	TGGCACCTTCGTTGGATGCAA		gb|AC146683.12| Medicago truncatula clone mth2-179n10, complete sequence	0	0	0	54.6667	0	0	0	0	54.6667	7	Gm08:8380895,Gm08:8385375,Gm08:8463681,Gm08:8469510,Gm08:8472559,Gm08:8477038,Gm08:8485855,	Glyma08g11520.1:Intron1,Glyma08g11530.1:Intron1,Glyma08g11610.1:Intron1,Glyma08g11620.1:Intron1,Glyma08g11630.2:Intron1,,Glyma08g11650.1:Exon2,	'sp|P48406|CHS5_SOYBN Chalcone synthase 5 OS=Glycine max GN=CHS5 PE=3 SV=1','sp|P19168|CHS3_SOYBN Chalcone synthase 3 OS=Glycine max GN=CHS3 PE=3 SV=1','sp|P24826|CHS1_SOYBN Chalcone synthase 1 OS=Glycine max GN=CHS1 PE=3 SV=1','sp|P24826|CHS1_SOYBN Chalcone synthase 1 OS=Glycine max GN=CHS1 PE=3 SV=1','sp|P19168|CHS3_SOYBN Chalcone synthase 3 OS=Glycine max GN=CHS3 PE=3 SV=1','','sp|P17957|CHS2_…
442827	22	TGAAGCTGCCAGCATAATCTTA			67.3333	35.6667	3.83333	54.6667	3	1.28	0	0	165.78	2	Gm10:46574319,Gm20:37901914,	,,	'','',
459717	22	TGGCTACTTGTACACAACCGAT			74	13.3333	29.6667	54.6667	11.3333	13.6	137.143	6.72131	340.464	70
392432	21	GGCCCACGGAATGTGACTGCA		gb|AF358432.1| Senna alata isolate calchs3 root-specific chalcone synthase (chs) mRNA, complete cds	0	32.6667	0	54.3333	0	0	0	0	87	1	Gm01:54743809,	Glyma01g43880.1:Intron1,	'sp|P30081|CHS7_SOYBN Chalcone synthase 7 OS=Glycine max GN=CHS7 PE=3 SV=1',
472194	21	TTCGAGGTCGAGCAGAAGCTG			40.3333	24.6667	12.8333	54.3333	0	0	0	0	132.167	1	Gm14:6293013,	,	'',
458074	22	TGGAGCTGCCAGCATGATCTTA	ptc-miR167g MIMAT0001947 Populus trichocarpa miR167g		10.6667	34	2.16667	54	13.6667	3.6	0	0	118.1	2	Gm10:46574319,Gm20:37901914,	,,	'','',
388665	21	GCTCTGAGGGCTGGGCACGGG		gb|EU002155.1| Nitraria retusa 26S ribosomal RNA gene, partial sequence	6	44	51.5	54	6.66667	43.52	11.1905	3.60656	220.484	99
358555	21	CGGATTTTCAAGGGCCGCCGG		gb|EU340885.1| Robinia pseudoacacia 26S ribosomal RNA gene, partial sequence	20	96	97.5	54	0	3.12	0	0	270.62	97
338942	21	CAATACATGTGGAGGTCTTAA			29.3333	0	73.3333	54	41.3333	27.2	247.857	40.1639	513.221	1	Gm06:11906844,	Glyma06g15120.1:Intron3,	'sp|Q40392|TMVRN_NICGU TMV resistance protein N OS=Nicotiana glutinosa GN=N PE=1 SV=1',
361710	21	CGTTTCACGTCGGGTTCACCA	ppt-miR894 MIMAT0004365 Physcomitrella patens miR894		84	29	12.5	53.6667	45.6667	273.52	112.857	12.459	623.669	1	Gm16:8707167,	,	'',
384409	21	GCCAAACGAAGAACCGTGCCA		gb|S46989.1| chalcone synthase [soybeans, mRNA, 1119 nt]	0	74.6667	0	53.6667	0	0	0	0	128.333	2	Gm01:54743728,Gm11:794707,	Glyma01g43880.1:Intron1,Glyma11g01350.2:Exon1,	'sp|P30081|CHS7_SOYBN Chalcone synthase 7 OS=Glycine max GN=CHS7 PE=3 SV=1','sp|P23569|CHSY_PUELO Chalcone synthase OS=Pueraria lobata GN=CHS PE=2 SV=1',
473150	23	TTCGTTTCACGTCGGGTTCACCA	ppt-miR894 MIMAT0004365 Physcomitrella patens miR894		77.3333	42.6667	10.5	53.3333	65.6667	112.48	41.9048	5.40984	409.295	1	Gm16:8707165,	,	'',
251835	21	AAATTCCTGAACCGGGACGTG		gb|EU340885.1| Robinia pseudoacacia 26S ribosomal RNA gene, partial sequence	6.66667	107.667	52	53.3333	2.66667	22.72	17.619	0	262.672	99
426039	22	TCATTGGGACAATACTTTAGAT			163.667	58	201	53.3333	67.6667	11.2	10.9524	0	565.819	1	Gm18:52797460,	,	'',
336063	21	CAAAGAACATTGACAAGGCAC		gb|DQ507389.1| Lupinus luteus isolate LlCHS2.5 chalcone synthase (CHS) mRNA, complete cds	1.66667	25.3333	0	53	0	0	0	0	80	1	Gm11:795033,	Glyma11g01350.2:Exon1,	'sp|P23569|CHSY_PUELO Chalcone synthase OS=Pueraria lobata GN=CHS PE=2 SV=1',
409085	22	TAACTGAACATTCTTAGAGCTT			49	31.3333	11.1667	53	0	0	0	0	144.5	1	Gm02:8609718,	,	'',
279874	17	ACCCGGCCGTCGGGGCA			25	82.6667	73.8333	53	8.66667	0	5.95238	0	249.119
470522	21	TTCAGAACTGGGGATGTTGGA			1.66667	30.3333	19.5	52.6667	0	0	0	0	104.167	1	Gm11:34876011,	Glyma11g33110.1:Intron1,	'sp|Q00594|ALKK_PSEOL Medium-chain-fatty-acid--CoA ligase OS=Pseudomonas oleovorans GN=alkK PE=3 SV=1',
342649	23	CAGATTTCTACAGTCCGACGATC			11	66.6667	0	52.6667	10	6.32	2.38095	0	149.034
484144	21	TTTGGACTGAAGGGAGCTCCT	ptc-miR319h MIMAT0002009 Populus trichocarpa miR319h	emb|AM459740.2| Vitis vinifera contig VV78X120395.27, whole genome shotgun sequence	3.66667	85.3333	5.33333	52.3333	0	0	0	0	146.667	2	Gm06:22581751,Gm17:9436193,	,,	'','',
312007	25	AGGTGAACCTGCGGAAGGATCATTG		gb|EU118313.1| Glycine soja cultivar IT182932 18S ribosomal RNA gene, partial sequence; internal transcribed spacer 1, complete sequence; and 5.8S ribosomal RNA gene, partial sequence	126	110	8.16667	52.3333	84.3333	2552.48	5.47619	16.3934	2955.18	94
286773	21	ACTGATCCGTGGACACGGTCA			2.66667	26	43.8333	52.3333	0	0	0	0	124.833	1	Gm11:10988865,	,	'',
398934	15	GGTGTCGTGGTGTAG			101.667	46.3333	180.5	52.3333	57	0	358.81	0	796.643
315390	22	AGTTACTAATTCATGATCTGAC		gb|EU196765.1| Phaseolus vulgaris chloroplast, complete genome	54.6667	61	3	52	25	667.36	48.3333	184.426	1095.79	2	Gm18:41551670,Gm20:36352221,	,,	'','',
286767	21	ACTGATCCGTGGACAAGGTGT			132	35.6667	61.5	52	0	0	0	0	281.167	1	Gm12:4937891,	,	'',
387929	21	GCGTTTGTAGTCCAACGGTTA		gb|AC215407.1| Solanum lycopersicum Tomato chromosome 2, C02HBa0167J21, complete sequence	30	64.6667	41.3333	51.6667	15.6667	496.08	461.19	9.83607	1170.44	18
395330	23	GGGGATGTAGCTCAGATGGTAGA		gb|EF421362.1| Entamoeba moshkovskii strain Laredo tRNA array unit LarAlaAGC genomic sequence	495.667	152	198.167	51.6667	287.667	736.32	294.286	322.623	2538.4	24
463463	22	TGTATCACTCGACTTGAAGACG			56	55.3333	24.6667	51.3333	10.3333	10	0	0	207.667	1	Gm15:16897208,	Glyma15g19550.1:Intron8,	'ref|NP_671784.2| GCN5-related N-acetyltransferase (GNAT) family protein [Arabidopsis thaliana]',
396508	21	GGGTGACACGGGCCGGAGCCA			0	85.3333	40	51.3333	58.6667	144.8	1.19048	43.6066	424.93	1	Gm16:30416546,	Glyma16g26280.1:Exon1,	'',
442849	21	TGAAGCTGCCAGCATGACCTT			26.6667	35.3333	10.5	51.3333	0	2.48	0	0	126.313	2	Gm10:46574320,Gm20:37901914,	,,	'','',
470681	24	TTCAGAGTTCTACAGTCGACGATC			4	64.3333	0	51.3333	4	7.92	0	0	131.587
431414	21	TCGCTTGGTGCAGGTCGGGAT	ptc-miR168b MIMAT0001950 Populus trichocarpa miR168b	gb|EF145844.1| Populus trichocarpa clone WS0113_L23	41.6667	59	32.8333	51	24.3333	50.48	22.381	12.623	294.317	2	Gm01:48070389,Gm09:41353312,	Glyma01g35570.1:Intron1,Glyma09g35160.1:Intron0,	'','',
382779	21	GCAAACGGACGGCGGGCGCAC		gb|AY260041.1| Fendlera rupicola 26S ribosomal RNA gene, complete sequence	2.33333	108.667	393.667	51	4	13.36	2.14286	2.29508	577.465	98
446389	21	TGACTATCGTGGAGCAAGAAG			66.3333	10	13.8333	51	0	0	0	0	141.167	1	Gm11:10988907,	,	'',
443247	21	TGAAGCTGCCAGCATGATTTT	ptc-miR167g MIMAT0001947 Populus trichocarpa miR167g		41	41.6667	7.83333	50.6667	0	22.24	0	0	163.407	2	Gm10:46574320,Gm20:37901914,	,,	'','',
309780	22	AGGGATAGGTAAAACAACTACA		gb|CP000792.1| Campylobacter concisus 13826, complete genome	119	85.6667	516.833	50.6667	765	130.24	122.143	198.361	1987.91	1	Gm02:6599312,	Glyma02g08410.1:Intron0,	'',
478802	24	TTGGATAGAAGTATGGTACTTGAT		gb|EF533701.1| Glycine max clone BAC GM_WBb095P01, complete sequence	93.6667	58.6667	138.667	50.6667	92.3333	13.12	21.9048	21.9672	490.992	102
309615	21	AGGGAGTCCGGAGACGTCGGC		gb|EU307117.1| Linum usitatissimum 26S ribosomal RNA gene, 26S-18S ribosomal RNA intergenic spacer, 18S ribosomal RNA gene, internal transcribed spacer 1, 5.8S ribosomal RNA gene, and internal transcribed spacer 2, complete sequence	0	53	165.833	50.6667	0	5.92	5.2381	0	280.658	99
472197	21	TTCGAGGTCGAGCAGAAGTTG			26.6667	77.3333	16	50.6667	0	0	0	0	170.667	1	Gm14:6222475,	,	'',
309841	20	AGGGATAGGTAAAACAATGA			6.33333	0	552.667	50.6667	157.667	14.24	0	0	781.573	1	Gm16:31518920,	Glyma16g27510.1:Intron0,	'',
443346	22	TGAAGCTGCCAGCGTGATCTTA			14.6667	43.6667	2	50.6667	5	2.32	0	0	118.32	3	Gm02:307580,Gm10:46574319,Gm20:37901914,	,,,	'','','',
434432	22	TCGTATGCCGTCTTCTGCTTGT			19.6667	18.6667	0	50.6667	41	0	13.8095	3.44262	147.252
408966	22	TAACTGAACATTCTCAGAGCAT		emb|AL732460.7| Mouse DNA sequence from clone RP23-113I19 on chromosome X Contains the Cysltr1 gene for cysteinyl leukotriene receptor 1, a ribosomal protein L37 (Rpl37) pseudogene, a novel gene containing 7 transmembrane receptor (rhodopsin family) domain, a ribosomal protein L21 (Rpl21) pseudogene, a ribosomal protein L23a (Rpl23a) pseudogene and a zinc finger protein 277 (Zfp277) pseudogene, c…	76.3333	29.3333	54.5	50.3333	0	0	0	0	210.5	1	Gm02:8609718,	,	'',
395164	21	GGGGATGTAGCTCAAATGGTA		gb|EF421283.1| Entamoeba moshkovskii strain FIC tRNA array unit ALL genomic sequence	293.667	43	104.833	50.3333	111	296.56	1814.52	55.9016	2769.82	17
398195	24	GGTGAACCTGCGGAAGGATCATTG		gb|EU118313.1| Glycine soja cultivar IT182932 18S ribosomal RNA gene, partial sequence; internal transcribed spacer 1, complete sequence; and 5.8S ribosomal RNA gene, partial sequence	44.6667	68	2.66667	50.3333	47.6667	355.04	14.0476	10.9836	593.405	94
417103	21	TAGGGAGTCCGGAGACGTCGG		gb|EU307117.1| Linum usitatissimum 26S ribosomal RNA gene, 26S-18S ribosomal RNA intergenic spacer, 18S ribosomal RNA gene, internal transcribed spacer 1, 5.8S ribosomal RNA gene, and internal transcribed spacer 2, complete sequence	10	53	70.8333	50	0	8.24	8.57143	0	200.645	99
377574	20	GAGCGCTATCAGACGGGCTT		gb|EU340885.1| Robinia pseudoacacia 26S ribosomal RNA gene, partial sequence	0	87.6667	45.5	50	0	2.32	0	0	185.487	101
408207	21	TAAATGAACTGATCCGTGGAC			51	22	28.8333	50	0	0	0	0	151.833	1	Gm12:4937884,	,	'',
382683	22	GATTTGTTAATCGTTGGATCGC			1.66667	13	90.3333	50	6.33333	3.84	1.42857	2.45902	169.061	1	Gm14:42808040,	Glyma14g34340.1:Intron0,	'',
468398	24	TTAGAGTTCTACAGTCCGACGATC			6.66667	44	3.33333	50	7.66667	2.4	0	0	114.067
351065	16	CCGGTCGGCTCGTCCC			4	24.3333	86.6667	50	5	0	135.476	0	305.476
269547	22	AATCTCAGTGGATCGTGGCAGC		gb|EU118311.1| Glycine soja cultivar IT182932 26S ribosomal RNA gene, partial sequence; 26S-18S ribosomal RNA intergenic spacer, complete sequence; and 18S ribosomal RNA gene, partial sequence	32	201.333	96	49.6667	26	71.36	14.7619	8.36066	499.483	99
249763	21	AAAGGGTATACTGTGAAAGCA			42	43.6667	60.1667	49.6667	6.33333	31.84	55	0	288.673	1	Gm16:1445779,	Glyma16g01940.1:Exon4,	'sp|Q9M126|NAC69_ARATH NAC domain-containing protein 69 OS=Arabidopsis thaliana GN=NAC69 PE=2 SV=1',
473361	17	TTCTACAGTCGACGATC			6	57.6667	0	49.6667	5.33333	0	2.61905	0	121.286
421973	21	TCAACTCAGAACTGGTACGGA		gb|EU002156.1| Phyllanthus calycinus 26S ribosomal RNA gene, partial sequence	15	27.6667	42.8333	49.3333	4.33333	25.52	78.0952	3.44262	246.225	100
353494	21	CGAAGCTGCCAGCATGATCTT	ptc-miR167g MIMAT0001947 Populus trichocarpa miR167g		22.6667	32.6667	8.5	48.6667	0	4.8	0	0	117.3	2	Gm10:46574320,Gm20:37901914,	,,	'','',
436262	21	TCTCAGAACAAACGACAAGCA		dbj|AB264312.1| Glycine max GmJ1, ICHS1 pseudogenes for DnaJ-like protein, chalcone synthase	37.3333	17	0	48.6667	0	0	8.09524	0	111.095	7	Gm08:8381192,Gm08:8385078,Gm08:8463384,Gm08:8469213,Gm08:8472856,Gm08:8476741,Gm08:8486152,	Glyma08g11520.1:Intron1,Glyma08g11530.1:Intron1,Glyma08g11610.1:Intron1,Glyma08g11620.1:Intron1,Glyma08g11630.2:Intron1,Glyma08g11630.3:Intron3,Glyma08g11650.1:Exon2,	'sp|P48406|CHS5_SOYBN Chalcone synthase 5 OS=Glycine max GN=CHS5 PE=3 SV=1','sp|P19168|CHS3_SOYBN Chalcone synthase 3 OS=Glycine max GN=CHS3 PE=3 SV=1','sp|P24826|CHS1_SOYBN Chalcone synthase 1 OS=Glycine max GN=CHS1 PE=3 SV=1','sp|P24826|CHS1_SOYBN Chalcone synthase 1 OS=Glycine max GN=CHS1 PE=3 SV=1','sp|P19168|CHS3_SOYBN Chalcone synthase 3 OS=Glycine max GN=CHS3 PE=3 SV=1','sp|P24826|CHS1_SOY…
459985	21	TGGGAAAAGAGGCTGCAACTA		dbj|AB264312.1| Glycine max GmJ1, ICHS1 pseudogenes for DnaJ-like protein, chalcone synthase	12	13	0	48.6667	0	0	1.42857	0	75.0952	9	Gm05:34413377,Gm05:34421454,Gm08:8380949,Gm08:8385321,Gm08:8463627,Gm08:8469456,Gm08:8472613,Gm08:8476984,Gm08:8485909,	Glyma05g28590.1:Intron1,Glyma05g28610.1:Intron1,Glyma08g11520.1:Intron1,Glyma08g11530.1:Intron1,Glyma08g11610.1:Intron1,Glyma08g11620.1:Intron1,Glyma08g11630.2:Intron1,Glyma08g11630.3:Intron3,Glyma08g11650.1:Exon2,	'sp|P19168|CHS3_SOYBN Chalcone synthase 3 OS=Glycine max GN=CHS3 PE=3 SV=1','sp|P48406|CHS5_SOYBN Chalcone synthase 5 OS=Glycine max GN=CHS5 PE=3 SV=1','sp|P48406|CHS5_SOYBN Chalcone synthase 5 OS=Glycine max GN=CHS5 PE=3 SV=1','sp|P19168|CHS3_SOYBN Chalcone synthase 3 OS=Glycine max GN=CHS3 PE=3 SV=1','sp|P24826|CHS1_SOYBN Chalcone synthase 1 OS=Glycine max GN=CHS1 PE=3 SV=1','sp|P24826|CHS1_SOY…
360276	22	CGGTGAAGTGTTCGGATTGCGG		gb|DQ790115.1| Malania oleifera small subunit ribosomal RNA gene, partial sequence	15.3333	66.6667	23.1667	48.6667	3.33333	23.92	16.9048	2.95082	200.942	98
426009	21	TCATTGCAATTGTTGGTCTTC		gb|EU307117.1| Linum usitatissimum 26S ribosomal RNA gene, 26S-18S ribosomal RNA intergenic spacer, 18S ribosomal RNA gene, internal transcribed spacer 1, 5.8S ribosomal RNA gene, and internal transcribed spacer 2, complete sequence	10.6667	59	16.1667	48.6667	4	12	19.0476	0	169.548	99
279941	21	ACCCGTCGGCTGTCGGTGGGC			1.66667	28	2.16667	48.6667	2	0	1.42857	0	83.9286	97
426730	21	TCCAGCGAAAGAAGGTTCTCT		gb|AY308655.1| Glycine max disease resistance-like KR68 pseudogene, partial sequence	90.3333	17.3333	18.3333	48.3333	39	78.88	36.4286	22.7869	351.429	1	Gm04:45907828,	Glyma04g39740.1:Intron1,	'sp|Q40392|TMVRN_NICGU TMV resistance protein N OS=Nicotiana glutinosa GN=N PE=1 SV=1',
395329	22	GGGGATGTAGCTCAGATGGTAG		gb|EF421362.1| Entamoeba moshkovskii strain Laredo tRNA array unit LarAlaAGC genomic sequence	579.667	106.667	188.667	48.3333	248.333	703.12	1165.95	150	3190.74	24
423714	22	TCAGAATCCGGGCTAGAAGCGA		gb|EU002149.1| Euonymus americanus 26S ribosomal RNA gene, partial sequence	46	64	68.6667	48.3333	6.33333	10.88	13.5714	3.44262	261.227	100
375953	21	GACTCTCGGCAACGGATATCT		gb|EU118313.1| Glycine soja cultivar IT182932 18S ribosomal RNA gene, partial sequence; internal transcribed spacer 1, complete sequence; and 5.8S ribosomal RNA gene, partial sequence	23.6667	41.6667	110.667	48.3333	128	516.8	1065	83.2787	2017.41	101
443702	21	TGAAGTCTGCATTTCCTCTGT			74.6667	45.3333	20.1667	48.3333	0	3.84	162.143	2.95082	357.434	1	Gm07:4000738,	Glyma07g05360.2:Intron3,	'sp|Q9M126|NAC69_ARATH NAC domain-containing protein 69 OS=Arabidopsis thaliana GN=NAC69 PE=2 SV=1',
443893	22	TGAATATTGCAGAGCTGTTCCA			96.3333	26	70.1667	48.3333	33	8.08	38.0952	1.96721	321.976	1	Gm20:42607082,	,	'',
470648	24	TTCAGAGTTCTACAGTCCGACGAT			3.33333	46.3333	0	48.3333	3.66667	6.88	0	0	108.547
247271	21	AAACTGAGATCAAGTGACTAT			52.6667	39	22.5	48.3333	3.33333	8.96	1.19048	2.62295	178.607
281697	21	ACGACAAGCACGCGAGCACCC		dbj|AB264312.1| Glycine max GmJ1, ICHS1 pseudogenes for DnaJ-like protein, chalcone synthase	0	15.6667	0	48	0	0	0	0	63.6667	7	Gm08:8381181,Gm08:8385089,Gm08:8463395,Gm08:8469224,Gm08:8472845,Gm08:8476752,Gm08:8486141,	Glyma08g11520.1:Intron1,Glyma08g11530.1:Intron1,Glyma08g11610.1:Intron1,Glyma08g11620.1:Intron1,Glyma08g11630.2:Intron1,Glyma08g11630.3:Intron3,Glyma08g11650.1:Exon2,	'sp|P48406|CHS5_SOYBN Chalcone synthase 5 OS=Glycine max GN=CHS5 PE=3 SV=1','sp|P19168|CHS3_SOYBN Chalcone synthase 3 OS=Glycine max GN=CHS3 PE=3 SV=1','sp|P24826|CHS1_SOYBN Chalcone synthase 1 OS=Glycine max GN=CHS1 PE=3 SV=1','sp|P24826|CHS1_SOYBN Chalcone synthase 1 OS=Glycine max GN=CHS1 PE=3 SV=1','sp|P19168|CHS3_SOYBN Chalcone synthase 3 OS=Glycine max GN=CHS3 PE=3 SV=1','sp|P24826|CHS1_SOY…
357005	21	CGCGTGCCGGTCGGGGGACGG		gb|EF571299.1| Glycyrrhiza uralensis 26S ribosomal RNA, partial sequence	3.33333	36	129.667	48	4	23.04	3.80952	0	247.85	99
373184	22	GAATCCGGGCTAGAAGCGACGC		gb|EU002149.1| Euonymus americanus 26S ribosomal RNA gene, partial sequence	9.33333	79	165.333	48	6.33333	26.56	12.619	4.59016	351.769	99
361113	21	CGTGAATCGGAAGCGGGGCAC		gb|EU002151.1| Cannabis sativa 26S ribosomal RNA gene, partial sequence	4.33333	144.667	332.333	48	4	41.52	12.8571	4.59016	592.301	98
280402	21	ACCGGACACCACGCGACGTGC		gb|EU002154.1| Myrtus communis 26S ribosomal RNA gene, partial sequence	2	51.3333	283.667	48	0	2.4	0	0	387.4	98
286375	20	ACTGAACATTCTTAGAGCAT			32.6667	28	18.5	48	0	0	0	0	127.167	1	Gm02:8609718,	,	'',
433169	21	TCGGATCAGGCTTCATTCCCC	osa-miR166i MIMAT0001074 Oryza sativa miR166i		9.66667	17	24.1667	47.6667	11.3333	16.4	15.2381	3.93443	145.406	19
476706	21	TTGAGCCGCGTCAATATCTTA	osa-miR171i MIMAT0001085 Oryza sativa miR171i	gb|AC157488.1| Medicago truncatula chromosome 2 clone mte1-33n12, complete sequence	6.33333	47	0	47.6667	2.33333	3.2	2.14286	0	108.676	2	Gm12:35489162,Gm13:39325505,	,,	'','',
262071	21	AAGCTACCGTGCGTTGGATTA		gb|EF571299.1| Glycyrrhiza uralensis 26S ribosomal RNA, partial sequence	15.3333	76.6667	28.3333	47.6667	3.33333	29.04	15.2381	0	215.611	99
432758	21	TCGGACCCGGCTTCATTCCCC			2.33333	22	11.5	47.6667	10	39.28	34.2857	5.08197	172.148	19
458073	21	TGGAGCTGCCAGCATGATCTT	ptc-miR167g MIMAT0001947 Populus trichocarpa miR167g		20.6667	48.6667	2.16667	47.3333	17	5.04	0	0	140.873	2	Gm10:46574320,Gm20:37901914,	,,	'','',
390482	21	GGACAAGTGAGAGATTGTGGA		gb|EF533695.1| Glycine max clone BAC GM_WBb098N15, complete sequence	2.66667	31.3333	78.3333	47.3333	21	5.04	0	2.78689	188.494	7	Gm14:1394499,Gm14:3176346,Gm14:3186321,Gm14:3276717,Gm14:3289501,Gm14:3351795,Gm14:3494663,	Glyma14g02300.1:Exon1,Glyma14g04620.1:Intron2,Glyma14g04640.1:Intron1,Glyma14g04740.1:Intron1,Glyma14g04750.1:Intron2,Glyma14g04870.1:Exon1,Glyma14g05040.1:Intron1,	'','sp|Q9FL28|FLS2_ARATH LRR receptor-like serine/threonine-protein kinase FLS2 OS=Arabidopsis thaliana GN=FLS2 PE=1 SV=1','sp|Q9FL28|FLS2_ARATH LRR receptor-like serine/threonine-protein kinase FLS2 OS=Arabidopsis thaliana GN=FLS2 PE=1 SV=1','sp|Q9FL28|FLS2_ARATH LRR receptor-like serine/threonine-protein kinase FLS2 OS=Arabidopsis thaliana GN=FLS2 PE=1 SV=1','sp|Q9FL28|FLS2_ARATH LRR receptor-l…
456890	21	TGGACAAGGTGTTGGGCACGG			114.333	23.3333	29	47.3333	0	0	0	0	214	1	Gm12:4937900,	,	'',
445819	21	TGACCCTCGTGAGGCGGATTA			4.66667	65.3333	22.1667	47.3333	0	18.56	11.4286	0	169.489	97
473334	18	TTCTACAGTCCGACGCTC			17.6667	73.3333	0	47.3333	16.6667	1.52	3.57143	0	160.091
334747	20	ATTTCTACAGTCCGACGATC			46.3333	51.6667	13.5	47.3333	49.6667	35.92	7.38095	0	251.801
387392	15	GCGGGGATAGCTCAG			118	37.3333	58.1667	47.3333	58.6667	0	211.19	0	530.69
443000	22	TGAAGCTGCCAGCATGATCTTG	ptc-miR167g MIMAT0001947 Populus trichocarpa miR167g	gb|AC216650.2| Solanum lycopersicum chromosome 6 clone C06HBa0217M17, complete sequence	21.3333	30.6667	2.5	47	0	3.68	0	0	105.18	7	Gm02:14635693,Gm03:39319074,Gm07:39778522,Gm10:2640290,Gm10:46574319,Gm20:2127156,Gm20:37901914,	Glyma02g16230.1:Intron0,Glyma03g31410.1:Exon1,Glyma07g34760.1:Intron1,,,Glyma20g02540.1:Exon1,,	'','','','','','','',
296464	21	AGAGCGGGTCGTCGCGTGCCG		gb|EU002150.1| Byrsonima crassifolia 26S ribosomal RNA gene, partial sequence	2.66667	55.6667	130.5	47	0	6.4	0	0	242.233	98
355665	21	CGATCCGGGCGGAAGACATTG		gb|EU307117.1| Linum usitatissimum 26S ribosomal RNA gene, 26S-18S ribosomal RNA intergenic spacer, 18S ribosomal RNA gene, internal transcribed spacer 1, 5.8S ribosomal RNA gene, and internal transcribed spacer 2, complete sequence	14.6667	70.3333	114	47	3.66667	14.16	20.7143	2.95082	287.492	98
370338	21	GAAAGAGGCTGCAGTAAAGGC		gb|S46989.1| chalcone synthase [soybeans, mRNA, 1119 nt]	0	7.66667	0	47	0	0	0	0	54.6667	2	Gm01:54743545,Gm11:794524,	Glyma01g43880.1:Intron1,Glyma11g01350.2:Exon1,	'sp|P30081|CHS7_SOYBN Chalcone synthase 7 OS=Glycine max GN=CHS7 PE=3 SV=1','sp|P23569|CHSY_PUELO Chalcone synthase OS=Pueraria lobata GN=CHS PE=2 SV=1',
423125	22	TCACCATTAAGACAGAGACTTT			366.667	37.3333	37.1667	47	540.333	178.32	99.7619	41.6393	1348.22	1	Gm08:14425142,	,	'',
459276	22	TGGCACCTTCGTTGGATGCAAG		gb|AC146683.12| Medicago truncatula clone mth2-179n10, complete sequence	2	0	0	46.6667	0	1.28	1.19048	0	51.1371	7	Gm08:8380895,Gm08:8385374,Gm08:8463680,Gm08:8469509,Gm08:8472559,Gm08:8477037,Gm08:8485855,	Glyma08g11520.1:Intron1,Glyma08g11530.1:Intron1,Glyma08g11610.1:Intron1,Glyma08g11620.1:Intron1,Glyma08g11630.2:Intron1,,Glyma08g11650.1:Exon2,	'sp|P48406|CHS5_SOYBN Chalcone synthase 5 OS=Glycine max GN=CHS5 PE=3 SV=1','sp|P19168|CHS3_SOYBN Chalcone synthase 3 OS=Glycine max GN=CHS3 PE=3 SV=1','sp|P24826|CHS1_SOYBN Chalcone synthase 1 OS=Glycine max GN=CHS1 PE=3 SV=1','sp|P24826|CHS1_SOYBN Chalcone synthase 1 OS=Glycine max GN=CHS1 PE=3 SV=1','sp|P19168|CHS3_SOYBN Chalcone synthase 3 OS=Glycine max GN=CHS3 PE=3 SV=1','','sp|P17957|CHS2_…
349184	21	CCCGGATTCTGACTTAGAGGC		gb|EU307117.1| Linum usitatissimum 26S ribosomal RNA gene, 26S-18S ribosomal RNA intergenic spacer, 18S ribosomal RNA gene, internal transcribed spacer 1, 5.8S ribosomal RNA gene, and internal transcribed spacer 2, complete sequence	5	83	76.6667	46.6667	15.6667	8.88	13.3333	5.57377	254.787	99
428679	21	TCCTCCGGATTTTCAAGGGCC		gb|EU340885.1| Robinia pseudoacacia 26S ribosomal RNA gene, partial sequence	10	23	26	46.6667	0	2	1.90476	0	109.571	98
386753	21	GCGCTATCAGACGGGCTTCCC		gb|EU340885.1| Robinia pseudoacacia 26S ribosomal RNA gene, partial sequence	0	38.3333	21.8333	46.6667	0	0	1.42857	0	108.262	101
460576	21	TGGGCAGTCCAGACAAGCTGA		dbj|AB264312.1| Glycine max GmJ1, ICHS1 pseudogenes for DnaJ-like protein, chalcone synthase	10	9.66667	0	46.3333	0	0	0	0	66	5	Gm08:8381343,Gm08:8384927,Gm08:8469062,Gm08:8473007,Gm08:8476590,	Glyma08g11520.1:Intron1,Glyma08g11530.1:Intron1,Glyma08g11620.1:Intron1,Glyma08g11630.2:Intron1,Glyma08g11630.3:Intron2,	'sp|P48406|CHS5_SOYBN Chalcone synthase 5 OS=Glycine max GN=CHS5 PE=3 SV=1','sp|P19168|CHS3_SOYBN Chalcone synthase 3 OS=Glycine max GN=CHS3 PE=3 SV=1','sp|P24826|CHS1_SOYBN Chalcone synthase 1 OS=Glycine max GN=CHS1 PE=3 SV=1','sp|P19168|CHS3_SOYBN Chalcone synthase 3 OS=Glycine max GN=CHS3 PE=3 SV=1','sp|P24826|CHS1_SOYBN Chalcone synthase 1 OS=Glycine max GN=CHS1 PE=3 SV=1',
454713	22	TGCGAGACTTGTTGAAGGTGTG		gb|EF533695.1| Glycine max clone BAC GM_WBb098N15, complete sequence	84	41	66.1667	46.3333	13	14.32	1.66667	0	266.487	3	Gm14:1396374,Gm14:3269411,Gm14:3495550,	Glyma14g02300.1:Intron8,Glyma14g04740.1:Intron4,,	'','sp|Q9FL28|FLS2_ARATH LRR receptor-like serine/threonine-protein kinase FLS2 OS=Arabidopsis thaliana GN=FLS2 PE=1 SV=1','',
342825	23	CAGCCCTTGTCGCTTTGATTCGT		gb|EU118311.1| Glycine soja cultivar IT182932 26S ribosomal RNA gene, partial sequence; 26S-18S ribosomal RNA intergenic spacer, complete sequence; and 18S ribosomal RNA gene, partial sequence	25.6667	67.6667	6.33333	46	35.6667	531.04	22.381	5.57377	740.328	93
383721	21	GCAGCAAGGCCACTCTGCCAC		gb|EU307117.1| Linum usitatissimum 26S ribosomal RNA gene, 26S-18S ribosomal RNA intergenic spacer, 18S ribosomal RNA gene, internal transcribed spacer 1, 5.8S ribosomal RNA gene, and internal transcribed spacer 2, complete sequence	0	44.6667	32.8333	46	2	5.12	4.04762	0	134.668	99
409746	21	TAAGAGAATTGTAAGTCACTG			32.3333	29	33.1667	46	71.6667	108.64	73.0952	91.3115	485.213	3	Gm07:9577328,Gm19:1788531,Gm19:1788586,	Glyma07g11410.1:Exon1,Glyma19g02070.1:Intron0,Glyma19g02070.1:Intron1,	'sp|Q6NQ83|PP247_ARATH Pentatricopeptide repeat-containing protein At3g22470 mitochondrial OS=Arabidopsis thaliana GN=At3g22470 PE=2 SV=1','','',
481305	17	TTTACAGTCCGACGATC			22.6667	71	6	46	16.6667	0	3.80952	2.62295	168.766
453662	22	TGCAGCTGCCAGCATGATCTTA	ptc-miR167g MIMAT0001947 Populus trichocarpa miR167g		15	36.3333	3	45.6667	18.6667	11.6	0	0	130.267	2	Gm10:46574319,Gm20:37901914,	,,	'','',
345929	22	CATGTAGAGAGAAGACCGGTAG		gb|AC172298.16| Glycine max clone gmp1-125b19, complete sequence	101.667	29.6667	91.1667	45.6667	32	10.56	118.095	11.4754	440.297	102
294747	22	AGACTTGTTGAAGGTGTGCTTA		gb|EF533695.1| Glycine max clone BAC GM_WBb098N15, complete sequence	59	66.6667	25.5	45.6667	2.33333	5.04	4.52381	0	208.73	7	Gm14:1395300,Gm14:1396378,Gm14:3228217,Gm14:3247548,Gm14:3269407,Gm14:3287289,Gm14:3492379,	Glyma14g02310.1:Intron5,Glyma14g02300.1:Intron8,Glyma14g04690.1:Intron2,Glyma14g04710.1:Intron1,Glyma14g04740.1:Intron4,Glyma14g04750.1:Intron3,Glyma14g05040.1:Intron1,	'ref|NP_001053102.1| Os04g0480500 [Oryza sativa (japonica cultivar-group)]','','sp|O22476|BRI1_ARATH Protein BRASSINOSTEROID INSENSITIVE 1 OS=Arabidopsis thaliana GN=BRI1 PE=1 SV=1','sp|Q9FL28|FLS2_ARATH LRR receptor-like serine/threonine-protein kinase FLS2 OS=Arabidopsis thaliana GN=FLS2 PE=1 SV=1','sp|Q9FL28|FLS2_ARATH LRR receptor-like serine/threonine-protein kinase FLS2 OS=Arabidopsis thali…
349625	21	CCCTTTCGGAGTACGCGCACA			0	52.6667	62	45.6667	0	0	0	0	160.333	100
342401	22	CAGAGTTCTACAGTCCGACGAT			6.66667	56.6667	4.33333	45.6667	9.33333	86.64	4.52381	0	213.83
402020	21	GTCGATCCGGGCGGAAGACAT		gb|EF571299.1| Glycyrrhiza uralensis 26S ribosomal RNA, partial sequence	8.66667	42.3333	161.167	45.3333	7.33333	54.96	22.619	3.27869	345.691	98
426306	21	TCCAACGCACGGTAGCTTCGC		gb|EF571299.1| Glycyrrhiza uralensis 26S ribosomal RNA, partial sequence	28.6667	74.3333	55.5	45.3333	7	6.88	5.2381	1.63934	224.591	99
471056	21	TTCATCTTCGTGTTCGCCGGC			44.3333	14.3333	5.83333	45.3333	0	0	0	0	109.833	1	Gm19:44259570,	Glyma19g37000.2:Intron1,	'sp|Q9FY14|TIP1_MEDTR Probable aquaporin TIP-type OS=Medicago truncatula GN=AQP1 PE=1 SV=1',
409121	22	TAACTGAACATTCTTAGGGCAT			32	25.6667	16.8333	45	0	0	0	0	119.5	1	Gm02:8609718,	,	'',
451910	21	TGATCCGTGGACAAGGTGTTG			102	22	3.66667	45	0	0	0	0	172.667	1	Gm12:4937893,	,	'',
464033	21	TGTCTGGAAGGATTGTCTGGG		dbj|AB264312.1| Glycine max GmJ1, ICHS1 pseudogenes for DnaJ-like protein, chalcone synthase	5	10.6667	0	44.6667	0	0	0	0	60.3333	5	Gm08:8381360,Gm08:8384910,Gm08:8469045,Gm08:8473024,Gm08:8476573,	Glyma08g11520.1:Intron1,Glyma08g11530.1:Intron1,Glyma08g11620.1:Intron1,Glyma08g11630.2:Intron1,Glyma08g11630.3:Intron2,	'sp|P48406|CHS5_SOYBN Chalcone synthase 5 OS=Glycine max GN=CHS5 PE=3 SV=1','sp|P19168|CHS3_SOYBN Chalcone synthase 3 OS=Glycine max GN=CHS3 PE=3 SV=1','sp|P24826|CHS1_SOYBN Chalcone synthase 1 OS=Glycine max GN=CHS1 PE=3 SV=1','sp|P19168|CHS3_SOYBN Chalcone synthase 3 OS=Glycine max GN=CHS3 PE=3 SV=1','sp|P24826|CHS1_SOYBN Chalcone synthase 1 OS=Glycine max GN=CHS1 PE=3 SV=1',
425082	22	TCATACACATGGAACAAACTCA		gb|EF533695.1| Glycine max clone BAC GM_WBb098N15, complete sequence	65.3333	28.6667	30.5	44.6667	6.33333	2.8	0	0	178.3	1	Gm14:1394571,	Glyma14g02300.1:Intron2,	'',
333942	21	ATTGGCTCTGAGGGCTGGGCA		gb|EU002155.1| Nitraria retusa 26S ribosomal RNA gene, partial sequence	8.66667	52.6667	215.5	44.6667	0	30.88	16.1905	1.80328	370.374	99
444041	28	TGAATCTCAGTGGATCGTGGCTCGTTTG		gb|EU118311.1| Glycine soja cultivar IT182932 26S ribosomal RNA gene, partial sequence; 26S-18S ribosomal RNA intergenic spacer, complete sequence; and 18S ribosomal RNA gene, partial sequence	23.3333	30.3333	0	44.6667	2.66667	0	7.85714	0	108.857
352029	21	CCTGAACCGGGACGTGGCGGC		gb|EU340885.1| Robinia pseudoacacia 26S ribosomal RNA gene, partial sequence	1.66667	60	162.833	44.6667	0	9.76	14.2857	0	293.212	98
313183	21	AGTAGGACAGCCACGGAGGAA			1.66667	90.3333	100	44.6667	0	0	3.33333	0	240	1	Gm09:45253643,	Glyma09g40310.1:Exon1,	'',
303047	21	AGCTCTGTTGGCTACACTTTT			0	41.6667	28.6667	44.6667	0	0	50.9524	0	165.952	1	Gm17:41783868,	Glyma17g38110.1:Intron2,	'',
356273	21	CGCACGTCGCGTGGTGTCCGG		gb|EU002154.1| Myrtus communis 26S ribosomal RNA gene, partial sequence	2.33333	62.3333	19.5	44.3333	0	0	0	0	128.5	98
421633	21	TCAAAGTCAGATCCTCGTTCA			16.3333	37	4.16667	44.3333	0	0	0	0	101.833	1	Gm14:6292967,	,	'',
449009	21	TGAGACCAAATGAGCAGCTGC			68.6667	25.6667	4.66667	44.3333	1444.67	22.64	39.0476	1946.89	3596.57	1	Gm15:4318797,	Glyma15g06080.1:Exon1,	'',
281260	22	ACCTTCGTTGGATGCAAGGCAA		dbj|AB264312.1| Glycine max GmJ1, ICHS1 pseudogenes for DnaJ-like protein, chalcone synthase	1.66667	0	0	44	0	2.96	9.28571	0	57.9124	7	Gm08:8380899,Gm08:8385370,Gm08:8463676,Gm08:8469505,Gm08:8472563,Gm08:8477033,Gm08:8485859,	Glyma08g11520.1:Intron1,Glyma08g11530.1:Intron1,Glyma08g11610.1:Intron1,Glyma08g11620.1:Intron1,Glyma08g11630.2:Intron1,,Glyma08g11650.1:Exon2,	'sp|P48406|CHS5_SOYBN Chalcone synthase 5 OS=Glycine max GN=CHS5 PE=3 SV=1','sp|P19168|CHS3_SOYBN Chalcone synthase 3 OS=Glycine max GN=CHS3 PE=3 SV=1','sp|P24826|CHS1_SOYBN Chalcone synthase 1 OS=Glycine max GN=CHS1 PE=3 SV=1','sp|P24826|CHS1_SOYBN Chalcone synthase 1 OS=Glycine max GN=CHS1 PE=3 SV=1','sp|P19168|CHS3_SOYBN Chalcone synthase 3 OS=Glycine max GN=CHS3 PE=3 SV=1','','sp|P17957|CHS2_…
354368	21	CGACCGGGCGTGGGAGGCACT		gb|EU002153.1| Manihot esculenta 26S ribosomal RNA gene, partial sequence	2	65.3333	96	44	0	2	0	0	209.333	99
438066	22	TCTGAGGGCTGGGCACGGGGGT		gb|EU002155.1| Nitraria retusa 26S ribosomal RNA gene, partial sequence	3	72.3333	66.6667	44	3.66667	6.8	2.38095	0	198.848	98
426645	21	TCCAGACAGTGAAGGTGCTAT		gb|S46989.1| chalcone synthase [soybeans, mRNA, 1119 nt]	3.66667	30.6667	0	44	0	0	0	0	78.3333	2	Gm01:54743968,Gm11:794947,	Glyma01g43880.1:Intron1,Glyma11g01350.2:Exon1,	'sp|P30081|CHS7_SOYBN Chalcone synthase 7 OS=Glycine max GN=CHS7 PE=3 SV=1','sp|P23569|CHSY_PUELO Chalcone synthase OS=Pueraria lobata GN=CHS PE=2 SV=1',
338331	21	CAAGGATGTTCCCGGGATTGT		gb|S46989.1| chalcone synthase [soybeans, mRNA, 1119 nt]	1.66667	43	0	44	0	0	0	0	88.6667	2	Gm01:54744031,Gm11:795010,	Glyma01g43880.1:Intron1,Glyma11g01350.2:Exon1,	'sp|P30081|CHS7_SOYBN Chalcone synthase 7 OS=Glycine max GN=CHS7 PE=3 SV=1','sp|P23569|CHSY_PUELO Chalcone synthase OS=Pueraria lobata GN=CHS PE=2 SV=1',
260458	21	AAGATGAAAAGAACACAAGCA		gb|S46989.1| chalcone synthase [soybeans, mRNA, 1119 nt]	2.33333	32.3333	0	44	0	0	0	0	78.6667	2	Gm01:54744244,Gm11:795223,	Glyma01g43880.1:Intron1,Glyma11g01350.2:Exon1,	'sp|P30081|CHS7_SOYBN Chalcone synthase 7 OS=Glycine max GN=CHS7 PE=3 SV=1','sp|P23569|CHSY_PUELO Chalcone synthase OS=Pueraria lobata GN=CHS PE=2 SV=1',
484208	21	TTTGGAGGATTCATTGTGGCA			68.3333	25.6667	17.3333	44	88.6667	51.28	71.1905	0	366.47	1	Gm11:35049293,	,	'',
443300	21	TGAAGCTGCCAGCATTATCTT			79.3333	30.6667	20.6667	44	0	6.72	0	0	181.387	2	Gm10:46574320,Gm20:37901914,	,,	'','',
335990	22	CAAACTAATCTTGATTGGGCTG			39.3333	84.3333	10.1667	44	31.6667	11.92	8.09524	2.95082	232.466	19
424067	23	TCAGAGTTCTACAGTCGACGATC			5.33333	59	0	44	2.33333	11.92	0	0	122.587
393866	21	GGGACGTGGCGGCTGGCGGCC		gb|AY095451.1| Asimina triloba 26S ribosomal RNA gene, partial sequence	0	47	9.33333	43.6667	0	0	0	0	100
289742	21	AGAACCAACAATGACTGCAGC		gb|S46989.1| chalcone synthase [soybeans, mRNA, 1119 nt]	2.33333	47.6667	0	43.6667	0	0	0	0	93.6667	1	Gm01:54743885,	Glyma01g43880.1:Intron1,	'sp|P30081|CHS7_SOYBN Chalcone synthase 7 OS=Glycine max GN=CHS7 PE=3 SV=1',
444075	21	TGAATCTGCCAGCATGATCTT			43.3333	26.3333	15.6667	43.6667	1.66667	105.44	0	0	236.107	2	Gm10:46574320,Gm20:37901914,	,,	'','',
362359	15	CTACAGTCGACGATC			5	50.3333	0	43.6667	5.33333	0	2.38095	0	106.714
388296	21	GCTCAAGAAAGCTGTGGGAGC		emb|AM486009.2| Vitis vinifera contig VV78X087314.8, whole genome shotgun sequence	0	29	5	43.3333	3	5.76	9.04762	2.29508	97.436	2	Gm13:26330019,Gm17:9053058,	Glyma13g22830.1:Intron0,,	'','',
307542	21	AGGATTGGCTCTGAGGGCTGG		gb|EU307117.1| Linum usitatissimum 26S ribosomal RNA gene, 26S-18S ribosomal RNA intergenic spacer, 18S ribosomal RNA gene, internal transcribed spacer 1, 5.8S ribosomal RNA gene, and internal transcribed spacer 2, complete sequence	5	38	72.3333	43.3333	0	6.4	2.85714	0	167.924	99
362634	22	CTACTTGTAGATCTAAAGGTGT			29	19.3333	36.5	43.3333	5	1.92	30.9524	1.63934	167.678	1	Gm11:29832238,	,	'',
299445	21	AGATGGAGCTGCTGCAGTCAT		gb|EF128596.1| Emilia sonchifolia clone 25-5 putative chalcone synthase (CHS) gene, partial cds	0	31	0	43	0	0	0	0	74	1	Gm01:54743875,	Glyma01g43880.1:Intron1,	'sp|P30081|CHS7_SOYBN Chalcone synthase 7 OS=Glycine max GN=CHS7 PE=3 SV=1',
270221	22	AATGACTCTCGGCAACGGATAT		gb|EU118313.1| Glycine soja cultivar IT182932 18S ribosomal RNA gene, partial sequence; internal transcribed spacer 1, complete sequence; and 5.8S ribosomal RNA gene, partial sequence	14.6667	37.3333	28.5	43	76	488.16	529.286	44.0984	1261.04	99
452484	21	TGATGGGATCCGGTGCATTAG		gb|EU369761.1| Carica papaya male Y chromosme BAC clone DM62K05, complete sequence	27.3333	79.6667	0	43	5	3.12	3.57143	0	161.691	36
254813	21	AACCTGAGAAGATGAAGGCCA		gb|S46989.1| chalcone synthase [soybeans, mRNA, 1119 nt]	0	40.6667	0	43	0	0	0	0	83.6667	2	Gm01:54744186,Gm11:795165,	Glyma01g43880.1:Intron1,Glyma11g01350.2:Exon1,	'sp|P30081|CHS7_SOYBN Chalcone synthase 7 OS=Glycine max GN=CHS7 PE=3 SV=1','sp|P23569|CHSY_PUELO Chalcone synthase OS=Pueraria lobata GN=CHS PE=2 SV=1',
420258	20	TATGGGGGGATTGGGAAGGA			0	49.3333	118.167	43	16	43.6	32.381	40.1639	342.645	2	Gm10:48569689,Gm20:35360327,	Glyma10g41500.1:Intron1,Glyma20g25730.1:Exon1,	'','',
281290	22	ACCTTGGGTTGGGTCGATCGGT		dbj|AB268114.1| Monadenium crispum gene for 18S ribosomal RNA, partial sequence	12	94.3333	67.6667	42.6667	2	15.36	35	2.62295	271.65	100
417613	22	TAGTACGAGAGGAACCGTTGAT		gb|EU307117.1| Linum usitatissimum 26S ribosomal RNA gene, 26S-18S ribosomal RNA intergenic spacer, 18S ribosomal RNA gene, internal transcribed spacer 1, 5.8S ribosomal RNA gene, and internal transcribed spacer 2, complete sequence	15.6667	37.3333	9.66667	42.6667	0	22.8	1.90476	0	130.038	97
442813	22	TGAAGCTGCCAGCACGATCTTA			16	25.6667	6.33333	42.6667	0	1.44	0	1.63934	93.746	2	Gm10:46574319,Gm20:37901914,	,,	'','',
339041	22	CAATCAAGATTTGTTGGACCGA			23.3333	38.6667	17.3333	42.6667	17	9.68	1.90476	1.80328	152.388	90
312196	21	AGGTGGGCATACTGTCAACTG		emb|AL357935.14| Human DNA sequence from clone RP11-80H12 on chromosome 9 Contains the 5' end of the gene for a novel protein (FLJ20300), a glyceraldehyde-3-phosphate dehydrogenase (GAPD) pseudogene and two CpG islands, complete sequence	0	37.3333	35.5	42.3333	0	0	27.381	0	142.548	2	Gm14:48984888,Gm17:41783847,	Glyma14g39920.1:Intron0,Glyma17g38110.1:Exon1,	'','',
443738	21	TGAAGTGTTCGGATTGCGGCG		gb|DQ790115.1| Malania oleifera small subunit ribosomal RNA gene, partial sequence	32.6667	36	54.6667	42.3333	8.66667	41.12	79.7619	3.93443	299.15	98
473663	21	TTCTCTGACATTGCACGGTTG			18.6667	24	6.66667	42.3333	0	0	0	0	91.6667	1	Gm17:11955407,	Glyma17g15270.1:Intron2,	'sp|P10290|MYBC_MAIZE Anthocyanin regulatory C1 protein OS=Zea mays GN=C1 PE=2 SV=1',
428033	17	TCCGGCAGGTCGGACCA			157.667	57.6667	74.1667	42.3333	106.667	0	157.143	0	595.643
436579	23	TCTCATTCCATACATCGTCTGAT		emb|AM460040.2| Vitis vinifera contig VV78X011084.20, whole genome shotgun sequence	100.333	44.3333	9.5	42	38	64.96	91.9048	61.8033	452.835	2	Gm13:25849852,Gm17:6190675,	Glyma13g22280.1:Exon1,Glyma17g08340.1:Intron1,	'','',
401963	21	GTCCTTGGGATGCAGATTACG			0	47.6667	86.1667	42	0	23.2	4.7619	1.96721	205.762	1	Gm01:31787510,	,	'',
459328	22	TGGCAGAAGGAATGTTGCTGAG			4	23	63.1667	42	39.3333	8.56	6.90476	0	186.965	2	Gm17:35267754,Gm17:35268192,	Glyma17g32050.1:Intron5,Glyma17g32050.1:Intron5,	'sp|Q9FY48|KEG_ARATH E3 ubiquitin-protein ligase KEG OS=Arabidopsis thaliana GN=KEG PE=1 SV=2','sp|Q9FY48|KEG_ARATH E3 ubiquitin-protein ligase KEG OS=Arabidopsis thaliana GN=KEG PE=1 SV=2',
424252	24	TCAGATTTCTACAGTCCGACGATC			7.66667	57.3333	2.5	42	9.66667	4.16	0	0	123.327
278784	21	ACATTCCGTGGGCCAAGTGAC		gb|S46989.1| chalcone synthase [soybeans, mRNA, 1119 nt]	0	34.3333	0	41.6667	0	0	0	0	76	1	Gm01:54743816,	Glyma01g43880.1:Intron1,	'sp|P30081|CHS7_SOYBN Chalcone synthase 7 OS=Glycine max GN=CHS7 PE=3 SV=1',
477177	22	TTGATGCTTGGACTAAGGTGTT			28	25.3333	25.6667	41.6667	7	6.8	29.0476	1.80328	165.318	52
339197	21	CAATGACAGCGGCTGCACCAT		dbj|AB264312.1| Glycine max GmJ1, ICHS1 pseudogenes for DnaJ-like protein, chalcone synthase	9.33333	20.3333	0	41.3333	0	0	0	0	71	6	Gm08:8381285,Gm08:8384985,Gm08:8463291,Gm08:8469120,Gm08:8472949,Gm08:8476648,	Glyma08g11520.1:Intron1,Glyma08g11530.1:Intron1,Glyma08g11610.1:Intron1,Glyma08g11620.1:Intron1,Glyma08g11630.2:Intron1,Glyma08g11630.3:Intron2,	'sp|P48406|CHS5_SOYBN Chalcone synthase 5 OS=Glycine max GN=CHS5 PE=3 SV=1','sp|P19168|CHS3_SOYBN Chalcone synthase 3 OS=Glycine max GN=CHS3 PE=3 SV=1','sp|P24826|CHS1_SOYBN Chalcone synthase 1 OS=Glycine max GN=CHS1 PE=3 SV=1','sp|P24826|CHS1_SOYBN Chalcone synthase 1 OS=Glycine max GN=CHS1 PE=3 SV=1','sp|P19168|CHS3_SOYBN Chalcone synthase 3 OS=Glycine max GN=CHS3 PE=3 SV=1','sp|P24826|CHS1_SOY…
286994	21	ACTGCTGGTCGGCAAACGGAC		gb|AY727974.1| Vaccinium myrtillus 26S ribosomal RNA gene, partial sequence	1.66667	75.6667	160.667	41.3333	4.33333	18.8	5	0	307.467	98
390161	23	GGAAGTCCTCGTGTTGCACCTCT		gb|DQ485982.1| Pueraria montana clone 2 5S ribosomal RNA and non-transcribed spacer region, genomic sequence	64.3333	31.3333	4.33333	41.3333	78	103.92	18.5714	12.1311	353.956	30
327525	22	ATGACTCTCGGCAACGGATATC		gb|EU118313.1| Glycine soja cultivar IT182932 18S ribosomal RNA gene, partial sequence; internal transcribed spacer 1, complete sequence; and 5.8S ribosomal RNA gene, partial sequence	30	41.3333	50.1667	41.3333	105.333	541.44	591.19	66.8852	1467.68	101
328529	21	ATGCACGGCCTCTTCCTTTAC			9.33333	41.3333	10.3333	41.3333	9.66667	18.64	21.9048	5.08197	157.627	1	Gm13:2598418,	Glyma13g02640.1:Intron1,	'',
436531	22	TCTCATTCCATACATCGCCTGA			34.3333	46.3333	11.1667	41.3333	25	13.2	58.3333	411.967	641.667	2	Gm13:25849852,Gm17:6190675,	Glyma13g22280.1:Exon1,Glyma17g08340.1:Intron1,	'','',
452153	22	TGATGACCAAGAAGATGATCCA			138.667	16.3333	129.167	41.3333	18.6667	58.72	210.714	38.0328	651.634	41
439086	22	TCTGTAAGAATTCACGGGTAAG			40	18.6667	31.8333	41.3333	8.33333	4.88	47.8571	4.91803	197.822	83
469646	22	TTATGTCGAGTTGTTGAAGGTG			145.333	65.6667	15.3333	41.3333	8	7.52	9.04762	4.59016	296.824
378570	20	GAGGATGCATAACTGAAACA			4.66667	25.3333	225.5	41.3333	0	0	0	0	296.833
302132	24	AGCGCCTATTGTAGAGAAGATGGT		gb|AC151963.57| Glycine max clone gmw1-21f22, complete sequence	77.3333	66	39.6667	41	54.3333	11.92	3.33333	14.918	308.505	102
328165	21	ATGATCACATCTTTGGACCTA		gb|AC211730.1| Populus trichocarpa clone POP063-N18, complete sequence	0	36.3333	22.8333	41	0	0	0	0	100.167	1	Gm11:34875955,	Glyma11g33110.1:Intron1,	'sp|Q00594|ALKK_PSEOL Medium-chain-fatty-acid--CoA ligase OS=Pseudomonas oleovorans GN=alkK PE=3 SV=1',
423585	21	TCAGAACCAACAATGACAGCA		gb|AY237728.1| Glycine max chalcone synthase (chs8) gene, complete cds	8.66667	32	0	41	0	0	0	0	81.6667	1	Gm11:794866,	Glyma11g01350.2:Exon1,	'sp|P23569|CHSY_PUELO Chalcone synthase OS=Pueraria lobata GN=CHS PE=2 SV=1',
385873	21	GCGAAGCTACCGTGCGTTGGA		gb|EF571299.1| Glycyrrhiza uralensis 26S ribosomal RNA, partial sequence	0	53	43.1667	41	2.66667	38.16	0	0	177.993	99
444076	22	TGAATCTGCCAGCATGATCTTA			37.6667	27.3333	6.83333	41	1.66667	76.64	0	0	191.14	2	Gm10:46574319,Gm20:37901914,	,,	'','',
391116	21	GGAGATGGGAGGGTCGGTAAA			3	50.3333	126.333	41	118.667	35.2	15.9524	63.2787	453.764	2	Gm10:48574099,Gm20:35349759,	Glyma10g41520.1:Intron0,Glyma20g25720.1:Intron0,	'','',
334963	21	ATTTGGACAAGTGAGAGATTG		gb|EF533695.1| Glycine max clone BAC GM_WBb098N15, complete sequence	72	87.3333	65.3333	40.6667	6.66667	30.56	16.6667	15.7377	334.964	8	Gm14:1394503,Gm14:3176342,Gm14:3186317,Gm14:3261947,Gm14:3276713,Gm14:3289497,Gm14:3351799,Gm14:3494659,	Glyma14g02300.1:Exon1,Glyma14g04620.1:Intron2,Glyma14g04640.1:Intron1,Glyma14g04730.1:Intron1,Glyma14g04740.1:Intron1,Glyma14g04750.1:Intron2,Glyma14g04870.1:Exon1,Glyma14g05040.1:Intron1,	'','sp|Q9FL28|FLS2_ARATH LRR receptor-like serine/threonine-protein kinase FLS2 OS=Arabidopsis thaliana GN=FLS2 PE=1 SV=1','sp|Q9FL28|FLS2_ARATH LRR receptor-like serine/threonine-protein kinase FLS2 OS=Arabidopsis thaliana GN=FLS2 PE=1 SV=1','sp|Q9ZWC8|BRL1_ARATH Serine/threonine-protein kinase BRI1-like 1 OS=Arabidopsis thaliana GN=BRL1 PE=1 SV=1','sp|Q9FL28|FLS2_ARATH LRR receptor-like serine/…
410621	21	TAAGTGGCAGAGTGGCCTTGC		gb|EU307117.1| Linum usitatissimum 26S ribosomal RNA gene, 26S-18S ribosomal RNA intergenic spacer, 18S ribosomal RNA gene, internal transcribed spacer 1, 5.8S ribosomal RNA gene, and internal transcribed spacer 2, complete sequence	17	50	19.5	40.6667	6.33333	65.84	9.52381	0	208.864	97
436644	22	TCTCATTCCATACCTCGTCTGA			46	39.3333	7	40.6667	43	9.52	225	4.91803	415.438	2	Gm13:25849852,Gm17:6190675,	Glyma13g22280.1:Exon1,Glyma17g08340.1:Intron1,	'','',
483317	22	TTTGACCGGGACTTTAATGGCT			52.3333	30.6667	30.6667	40.6667	3.33333	5.2	30.7143	5.2459	198.827	46
325542	18	ATCTACAGTCCGACGATC			4.33333	30	0	40.6667	4.66667	10	0	0	89.6667
432527	19	TCGGACCAGGCTTCCCCCC			11.6667	21.3333	43.8333	40.6667	1.66667	18.56	11.4286	5.7377	154.893
470447	18	TTCACGTCGGGTTCACCA			135.667	18.6667	14	40.6667	62	40.72	194.048	2.13115	507.899
443179	33	TGAAGCTGCCAGCATGATCTTTTGGTTGGCGGT	ptc-miR167g MIMAT0001947 Populus trichocarpa miR167g		0	19	0	40.3333	0	0	0	0	59.3333
386970	21	GCGGAATGTGACTGCGGTGAT		dbj|AB264312.1| Glycine max GmJ1, ICHS1 pseudogenes for DnaJ-like protein, chalcone synthase	0	21	0	40.3333	0	0	0	0	61.3333	6	Gm08:8381212,Gm08:8385058,Gm08:8463364,Gm08:8472876,Gm08:8476721,Gm08:8486172,	Glyma08g11520.1:Intron1,Glyma08g11530.1:Intron1,Glyma08g11610.1:Intron1,Glyma08g11630.2:Intron1,Glyma08g11630.3:Intron3,Glyma08g11650.1:Exon2,	'sp|P48406|CHS5_SOYBN Chalcone synthase 5 OS=Glycine max GN=CHS5 PE=3 SV=1','sp|P19168|CHS3_SOYBN Chalcone synthase 3 OS=Glycine max GN=CHS3 PE=3 SV=1','sp|P24826|CHS1_SOYBN Chalcone synthase 1 OS=Glycine max GN=CHS1 PE=3 SV=1','sp|P19168|CHS3_SOYBN Chalcone synthase 3 OS=Glycine max GN=CHS3 PE=3 SV=1','sp|P24826|CHS1_SOYBN Chalcone synthase 1 OS=Glycine max GN=CHS1 PE=3 SV=1','sp|P17957|CHS2_SOY…
474522	22	TTCTTCTCTGGAGATCACTGGT		gb|AC009774.18|AC009774 Homo sapiens 12 BAC RP11-524K8 (Roswell Park Cancer Institute Human BAC Library) complete sequence	150.333	29.6667	7.83333	40.3333	4	5.76	247.857	8.85246	494.636	2	Gm14:12543167,Gm14:12545121,	Glyma14g13250.1:Exon1,Glyma14g13260.1:Intron1,	'sp|Q9SAI4|NIP61_ARATH Aquaporin NIP6-1 OS=Arabidopsis thaliana GN=NIP6-1 PE=1 SV=1','sp|Q9SAI4|NIP61_ARATH Aquaporin NIP6-1 OS=Arabidopsis thaliana GN=NIP6-1 PE=1 SV=1',
412506	21	TACCCACTTGATCTTCTGCAC		gb|EF110921.1| Astragalus membranaceus var. mongholicus chalcone synthase 2 (CHS2) mRNA, partial cds	1.66667	11.3333	0	40.3333	0	0	0	0	53.3333	2	Gm01:54743599,Gm11:794578,	Glyma01g43880.1:Intron1,Glyma11g01350.2:Exon1,	'sp|P30081|CHS7_SOYBN Chalcone synthase 7 OS=Glycine max GN=CHS7 PE=3 SV=1','sp|P23569|CHSY_PUELO Chalcone synthase OS=Pueraria lobata GN=CHS PE=2 SV=1',
325780	21	ATCTCAGTGGATCGTGGCAGC		gb|EU118311.1| Glycine soja cultivar IT182932 26S ribosomal RNA gene, partial sequence; 26S-18S ribosomal RNA intergenic spacer, complete sequence; and 18S ribosomal RNA gene, partial sequence	17.3333	196.333	100.167	40.3333	13.6667	46.4	13.8095	4.7541	432.797	99
361524	21	CGTTAGGGAGTCCGGAGACGT		gb|EU307117.1| Linum usitatissimum 26S ribosomal RNA gene, 26S-18S ribosomal RNA intergenic spacer, 18S ribosomal RNA gene, internal transcribed spacer 1, 5.8S ribosomal RNA gene, and internal transcribed spacer 2, complete sequence	7	49	54.8333	40.3333	0	2.16	1.90476	0	155.231	99
340357	21	CACCGGAGGCGGACCGATCGA		gb|U42537.1|BSU42537 Bauhinia sp. Doyle s.n. 18S ribosomal RNA gene, partial sequence	8	46.3333	70.6667	40.3333	4	25.44	1.42857	1.80328	198.005	100
361613	21	CGTTCTCTGACATTGCACGGT			23.6667	39	27.8333	40.3333	0	0	0	0	130.833	2	Gm05:4076347,Gm17:11955405,	Glyma05g04900.1:Intron2,Glyma17g15270.1:Intron2,	'sp|P10290|MYBC_MAIZE Anthocyanin regulatory C1 protein OS=Zea mays GN=C1 PE=2 SV=1','sp|P10290|MYBC_MAIZE Anthocyanin regulatory C1 protein OS=Zea mays GN=C1 PE=2 SV=1',
436683	22	TCTCATTTCATACATCGTCTGA			112.667	36.3333	17.1667	40.3333	11	84.88	16.1905	14.5902	333.161	2	Gm13:25849852,Gm17:6190675,	Glyma13g22280.1:Exon1,Glyma17g08340.1:Intron1,	'','',
268513	22	AATCAAGATTTGTTGGACCGAT			43.6667	34.3333	44.5	40.3333	30.3333	3.28	2.61905	0	199.066	92
397614	20	GGTAGTTTGATCGTGGAATA			117.333	80	43.5	40.3333	271.667	1813.12	315.714	2892.13	5573.8
442747	20	TGAAGCTCCAGCATGATCTT			23.3333	39.3333	2.66667	40.3333	0	5.68	0	0	111.347
443244	20	TGAAGCTGCCAGCATGATTA	ptc-miR167g MIMAT0001947 Populus trichocarpa miR167g		46.6667	11.6667	1.66667	40	0	7.2	0	0	107.2
410004	22	TAAGCACAAACACTCGGATTCT		dbj|AB264311.1| Glycine max ICHS1 gene for chalcone synthase, complete cds, GmJ1, CHS3 pseudogenes for DnaJ-like protein, chalcone synthase	16.3333	0	0	40	0	0	0	0	56.3333	3	Gm08:8385398,Gm08:8469533,Gm08:8472535,	Glyma08g11530.1:Intron1,Glyma08g11620.1:Intron1,Glyma08g11630.2:Intron1,	'sp|P19168|CHS3_SOYBN Chalcone synthase 3 OS=Glycine max GN=CHS3 PE=3 SV=1','sp|P24826|CHS1_SOYBN Chalcone synthase 1 OS=Glycine max GN=CHS1 PE=3 SV=1','sp|P19168|CHS3_SOYBN Chalcone synthase 3 OS=Glycine max GN=CHS3 PE=3 SV=1',
347494	21	CCACTAGCGGTGTGGACATGC		gb|EF643507.1| Gossypium hirsutum chalcone synthase (CHS) mRNA, complete cds	1.66667	20.6667	0	40	0	0	0	0	62.3333	1	Gm01:54743619,	Glyma01g43880.1:Intron1,	'sp|P30081|CHS7_SOYBN Chalcone synthase 7 OS=Glycine max GN=CHS7 PE=3 SV=1',
254798	21	AACCTCGGGAAAAGGATTGGC		gb|EU002156.1| Phyllanthus calycinus 26S ribosomal RNA gene, partial sequence	7.66667	19.6667	50.5	40	0	9.52	5.71429	0	133.068	100
354500	21	CGACGGGGTATTGTAAGTGGC		gb|EU307117.1| Linum usitatissimum 26S ribosomal RNA gene, 26S-18S ribosomal RNA intergenic spacer, 18S ribosomal RNA gene, internal transcribed spacer 1, 5.8S ribosomal RNA gene, and internal transcribed spacer 2, complete sequence	37	50.6667	30	40	10.3333	25.04	25.2381	7.86885	226.147	91
449705	22	TGAGACTGAAACTGAGACTGCA		gb|L41662.1|COICTS2CHI Coccidioides immitis chitinase (cts2) gene, complete cds	209.667	11.3333	23	40	28	50.4	91.4286	0	453.829	4	Gm04:32715031,Gm07:34221032,Gm18:50250385,Gm18:50255048,	Glyma04g28540.1:Intron6,,,,	'ref|NP_001059339.1| Os07g0267400 [Oryza sativa (japonica cultivar-group)]','','','',
265025	21	AAGGGTTGCTTACAGAGTTTC			15.6667	13.6667	13.1667	40	3	5.76	8.33333	0	99.5933	2	Gm04:1508979,Gm06:1502533,	,Glyma06g02270.1:Intron0,	'','',
349691	16	CCGAACCCGTCGGCTG			15	25	17.3333	40	15	0	23.8095	1.96721	138.11
389286	22	GCTGTTCACCTTGGAGACCTGA		gb|EU307117.1| Linum usitatissimum 26S ribosomal RNA gene, 26S-18S ribosomal RNA intergenic spacer, 18S ribosomal RNA gene, internal transcribed spacer 1, 5.8S ribosomal RNA gene, and internal transcribed spacer 2, complete sequence	0	60	70	39.6667	0	0	1.19048	0	170.857	98
455228	21	TGCGTCGAGTAGAGACAGGGT			35.6667	41.6667	36.5	39.6667	0	0	0	0	153.5	1	Gm02:11811844,	Glyma02g13520.1:Intron1,	'ref|NP_849864.1| heat shock protein binding [Arabidopsis thaliana]',
361055	22	CGTCTGTGGAGCGGGCCATCAA			101.667	19	100.833	39.6667	11.3333	0	10.9524	0	283.452	1	Gm11:29830573,	,	'',
471460	22	TTCCCAATTCCGCCCATTCCTA			5.66667	33.3333	90.8333	39.6667	2	2.88	22.381	0	196.761	2	Gm02:7783882,Gm18:61452917,	Glyma02g09870.1:Intron0,,	'','',
442850	22	TGAAGCTGCCAGCATGACCTTA			17.3333	21.3333	3.83333	39.6667	0	1.92	0	1.63934	85.726	2	Gm10:46574319,Gm20:37901914,	,,	'','',
472694	21	TTCGGATTGCGGCGACGTGAG		emb|AM267069.1| Triainolepis tomentella 5.8S rRNA gene, ITS1 and ITS2, specimen voucher Razafimandimbison 538 (UPS)	18.3333	34.6667	20.1667	39.3333	3	9.92	32.8571	2.78689	161.064	98
302443	21	AGCGGGTCGTCGCGTGCCGGT		gb|AY189038.1| Arracacia aegopodioides 26S large subunit ribosomal RNA gene, partial sequence	4	37	163.5	39.3333	5.33333	9.52	8.09524	0	266.782	98
435680	21	TCTAGAATCAAGAGAACCTTC		gb|AY308655.1| Glycine max disease resistance-like KR68 pseudogene, partial sequence	136.667	37.6667	8.5	39.3333	47	110.48	70	109.508	559.155	4	Gm03:20614786,Gm04:45907818,Gm16:27666481,Gm16:36467111,	Glyma03g16240.1:Exon2,Glyma04g39740.1:Intron1,Glyma16g23800.1:Intron4,Glyma16g33590.1:Exon2,	'sp|Q40392|TMVRN_NICGU TMV resistance protein N OS=Nicotiana glutinosa GN=N PE=1 SV=1','sp|Q40392|TMVRN_NICGU TMV resistance protein N OS=Nicotiana glutinosa GN=N PE=1 SV=1','sp|Q40392|TMVRN_NICGU TMV resistance protein N OS=Nicotiana glutinosa GN=N PE=1 SV=1','sp|Q40392|TMVRN_NICGU TMV resistance protein N OS=Nicotiana glutinosa GN=N PE=1 SV=1',
478425	21	TTGGACAAGTGAGAGATTGTG		gb|EF533695.1| Glycine max clone BAC GM_WBb098N15, complete sequence	37.6667	41.3333	43.3333	39.3333	6.66667	15.44	7.85714	6.06557	197.696	7	Gm14:1394501,Gm14:3176344,Gm14:3186319,Gm14:3276715,Gm14:3289499,Gm14:3351797,Gm14:3494661,	Glyma14g02300.1:Exon1,Glyma14g04620.1:Intron2,Glyma14g04640.1:Intron1,Glyma14g04740.1:Intron1,Glyma14g04750.1:Intron2,Glyma14g04870.1:Exon1,Glyma14g05040.1:Intron1,	'','sp|Q9FL28|FLS2_ARATH LRR receptor-like serine/threonine-protein kinase FLS2 OS=Arabidopsis thaliana GN=FLS2 PE=1 SV=1','sp|Q9FL28|FLS2_ARATH LRR receptor-like serine/threonine-protein kinase FLS2 OS=Arabidopsis thaliana GN=FLS2 PE=1 SV=1','sp|Q9FL28|FLS2_ARATH LRR receptor-like serine/threonine-protein kinase FLS2 OS=Arabidopsis thaliana GN=FLS2 PE=1 SV=1','sp|Q9FL28|FLS2_ARATH LRR receptor-l…
339830	21	CACAACTTCTGAACCAGATGA			0	135.667	283	39.3333	0	0	0	0	458	1	Gm09:23504032,	,	'',
470895	21	TTCAGTCCGTCAGCAAGGTTC			14	126.333	2.66667	39.3333	0	0	0	0	182.333	2	Gm14:6231685,Gm14:6284260,	,,	'','',
443363	22	TGAAGCTGCCAGCTTGATCTTA			6.33333	30	0	39.3333	0	0	0	0	75.6667	3	Gm02:307580,Gm10:46574319,Gm20:37901914,	,,,	'','','',
337659	22	CAAGACAAGTAGTTTTGACCGG			4.66667	32	68.3333	39.3333	3.33333	9.12	26.1905	2.62295	185.6	48
395911	15	GGGGGACGGATTGGG			29.6667	130.667	639.833	39.3333	32.6667	0	338.571	25.9016	1236.64
388297	21	GCTCAAGAAAGCTGTGGGAGG		emb|AM486009.2| Vitis vinifera contig VV78X087314.8, whole genome shotgun sequence	0	32	1.66667	39	3.66667	1.76	3.33333	0	81.4267	2	Gm13:26330019,Gm17:9053058,	Glyma13g22830.1:Intron0,,	'','',
485927	21	TTTTGAGGAAGAGAATCAGTA		gb|AC163697.3| Gallus gallus BAC clone CH261-186A14 from chromosome unknown, complete sequence	50	35	28.5	39	0	0	0	0	152.5	2	Gm02:8608793,Gm02:8609401,	Glyma02g10700.1:Intron0,,	'','',
358742	22	CGGCAGAAGAAATCCTGATCGT		gb|AC172299.9| Glycine max clone gmw2-12n11, complete sequence	4.33333	33	103.167	39	17.6667	3.76	18.5714	0	219.498	49
451812	21	TGATCACATCTTTGGACCTAT		gb|AC211730.1| Populus trichocarpa clone POP063-N18, complete sequence	0	29	8.5	39	0	0	0	0	76.5	1	Gm11:34875956,	Glyma11g33110.1:Intron1,	'sp|Q00594|ALKK_PSEOL Medium-chain-fatty-acid--CoA ligase OS=Pseudomonas oleovorans GN=alkK PE=3 SV=1',
339638	21	CAATTGGTCATCGCGCTTGGT		gb|EU307117.1| Linum usitatissimum 26S ribosomal RNA gene, 26S-18S ribosomal RNA intergenic spacer, 18S ribosomal RNA gene, internal transcribed spacer 1, 5.8S ribosomal RNA gene, and internal transcribed spacer 2, complete sequence	4.33333	29.6667	1.83333	39	0	4.8	0	0	79.6333	100
362020	23	CTAACTGAACATTCTTAGAGCAT			91.3333	23.3333	39.3333	39	0	0	0	0	193	1	Gm02:8609718,	,	'',
346159	21	CATTAGGTGCGTCCGGATCTG			1.66667	49	12.3333	39	0	0	0	0	102	1	Gm18:58222488,	Glyma18g48810.1:Intron2,	'',
315702	19	AGTTCTACAGTCCGACGAT			5.33333	53.6667	0	39	5.66667	70.4	1.66667	0	175.733
315713	20	AGTTCTACAGTCCGACGCTC			15.6667	44.6667	0	39	17.6667	7.44	6.19048	0	130.63
412135	15	TACAGTCCGACGCTC			20.6667	38.6667	0	39	17	0	12.1429	0	127.476
409082	22	TAACTGAACATTCTTAGAGCGT			35	32	13.1667	38.6667	0	0	0	0	118.833	1	Gm02:8609718,	,	'',
417939	22	TAGTGATTTGGCTTGATGACGT			21.3333	27.6667	38.3333	38.6667	32.3333	6.64	21.9048	0	186.878	1	Gm03:46108504,	Glyma03g40320.2:Intron10,	'sp|Q54PQ8|XPO5_DICDI Exportin-5 OS=Dictyostelium discoideum GN=xpo5 PE=3 SV=1',
409634	22	TAAGACGGAACTTACAAAGATT			128.667	25	91.5	38.6667	39.3333	41.52	116.429	8.19672	489.312	2	Gm14:49067440,Gm14:49069105,	Glyma14g40050.1:Intron4,,	'sp|Q39635|Y38K_CORSE Uncharacterized 38.1 kDa protein OS=Corydalis sempervirens PE=2 SV=1','',
428681	21	TCCTCCTCCTCATCGGGTTTA			1.66667	52	0	38.6667	0	0	0	0	92.3333	4	Gm14:6222368,Gm14:6226972,Gm14:6289012,Gm14:6293120,	,,,,	'','','','',
431798	21	TCGGAACAGGCTTCATTCCCC			9	15.3333	6.33333	38.6667	20.6667	0	9.04762	0	99.0476	19
473306	18	TTCTACAGTCCGACAATC			3	51.6667	0	38.6667	2.33333	25.36	0	0	121.027
315697	18	AGTTCTACAGTCCGACGA			0	50	0	38.6667	0	79.28	2.38095	0	170.328
443441	21	TGAAGCTGTTAGCATGATCTT			39.6667	26.3333	6.33333	38.6667	0	1.84	0	0	112.84
382332	20	GATTCTGACTTAGAGGCGTT		emb|CU353805.1| Aphanomyces euteiches cDNA	0	23	118.667	38.3333	3	3.76	5.95238	0	192.712	99
341850	21	CAGAAGGTAGAGAAGATGTAT		gb|AC013727.7| Homo sapiens BAC clone RP11-451G1 from 2, complete sequence	64.6667	41.6667	70.8333	38.3333	3.66667	7.52	155.952	39.5082	422.147	2	Gm16:4828106,Gm19:34556141,	Glyma16g05500.1:Intron2,Glyma19g27280.2:Intron2,	'sp|Q9LW29|AFB2_ARATH Protein AUXIN SIGNALING F-BOX 2 OS=Arabidopsis thaliana GN=AFB2 PE=1 SV=1','sp|Q9LW29|AFB2_ARATH Protein AUXIN SIGNALING F-BOX 2 OS=Arabidopsis thaliana GN=AFB2 PE=1 SV=1',
264950	24	AAGGGTAAGGCTGCGTACAACATC		gb|EU028330.1| Glycine max clone BAC gmw1-29F06 genomic sequence	198	54.6667	45.5	38.3333	88	8.72	0	10.8197	444.04	102
376830	23	GAGACCTCAGGTCAGGCGGGGCT		gb|EU368961.1| Bambusa oliveriana voucher SB/SIB/02/011 18S ribosomal RNA gene, partial sequence; internal transcribed spacer 1, 5.8S ribosomal RNA gene, and internal transcribed spacer 2, complete sequence; and 28S ribosomal RNA gene, partial sequence	30.3333	39.6667	21	38.3333	64.3333	217.52	6.19048	8.68852	426.066	95
419769	21	TATGAGCTTGTTTGGACTGCA		gb|S46989.1| chalcone synthase [soybeans, mRNA, 1119 nt]	0	18.3333	0	38.3333	0	0	0	0	56.6667	2	Gm01:54743936,Gm11:794915,	Glyma01g43880.1:Intron1,Glyma11g01350.2:Exon1,	'sp|P30081|CHS7_SOYBN Chalcone synthase 7 OS=Glycine max GN=CHS7 PE=3 SV=1','sp|P23569|CHSY_PUELO Chalcone synthase OS=Pueraria lobata GN=CHS PE=2 SV=1',
460131	20	TGGGAATGGGCTGATTGGGA			3	45	51.5	38.3333	0	1.28	21.9048	2.29508	163.313	2	Gm02:7783829,Gm18:61452970,	Glyma02g09870.1:Intron0,,	'','',
340118	16	CACATGGGTTAGTCGA			15.6667	25	0	38.3333	0	0	362.619	0	441.619
443442	22	TGAAGCTGTTAGCATGATCTTA			27.3333	18.6667	2.66667	38.3333	0	1.36	0	0	88.36
390278	21	GGAATCTTGATGATGCTGCAG	ptc-miR172h MIMAT0002000 Populus trichocarpa miR172h	emb|AM481129.2| Vitis vinifera contig VV78X045947.3, whole genome shotgun sequence	18.6667	33	4.66667	38	0	0	0	0	94.3333	3	Gm11:35957827,Gm14:5548862,Gm18:2969099,	,,,	'','','',
478872	21	TTGGATGCTAGGCAAGACATG		dbj|AP009237.1| Lotus japonicus genomic DNA, clone:LjT30A24, TM0364, complete sequence	0	50.3333	0	38	0	0	0	0	88.3333	2	Gm01:54743498,Gm11:794477,	Glyma01g43880.1:Intron1,Glyma11g01350.2:Exon1,	'sp|P30081|CHS7_SOYBN Chalcone synthase 7 OS=Glycine max GN=CHS7 PE=3 SV=1','sp|P23569|CHSY_PUELO Chalcone synthase OS=Pueraria lobata GN=CHS PE=2 SV=1',
339271	24	CAATGAGGAAGTAAAATGAACGGT		emb|AL512506.8| Human DNA sequence from clone RP11-5G9 on chromosome 13 Contains the 5' end of a novel gene, parts of 2 novel genes, a diacylglycerol kinase pseudogene and a CpG island, complete sequence	38.6667	45.3333	68.6667	38	54.6667	4.16	0	0	249.493	2	Gm14:6761217,Gm14:6761446,	Glyma14g08750.1:Intron6,Glyma14g08750.1:Intron6,	'ref|NP_187802.2| cleavage and polyadenylation specificity factor (CPSF) A subunit C-terminal domain-containing protein [Arabidopsis thaliana]','ref|NP_187802.2| cleavage and polyadenylation specificity factor (CPSF) A subunit C-terminal domain-containing protein [Arabidopsis thaliana]',
436572	24	TCTCATTCCATACATCGTCTGAAA		emb|AM460040.2| Vitis vinifera contig VV78X011084.20, whole genome shotgun sequence	82	37.6667	8.83333	38	44.3333	90.96	12.1429	28.3607	342.297
474938	21	TTGAAAATCCGGAGGACCGAG		gb|EU340885.1| Robinia pseudoacacia 26S ribosomal RNA gene, partial sequence	17.3333	36.6667	22	38	0	5.84	0	0	119.84	98
348372	21	CCATTGGAGGGCAAGTCTGGT		gb|EU369415.1| Ulva clathrata 18S ribosomal RNA gene, partial sequence	23	77.3333	62.5	38	2.66667	18.16	7.85714	4.91803	234.435	100
467103	21	TTAATATGATTTTCGTTGTTT			11	62	45.5	38	76.6667	718.64	53.5714	29.1803	1034.56	2	Gm06:44018557,Gm12:31267772,	Glyma06g40830.1:Intron5,Glyma12g27800.1:Intron3,	'ref|NP_196686.1| disease resistance protein (TIR-NBS-LRR class) putative [Arabidopsis thaliana]','sp|Q9FL92|WRK16_ARATH Probable WRKY transcription factor 16 OS=Arabidopsis thaliana GN=WRKY16 PE=2 SV=1',
359725	16	CGGGGGACGGATTGGG			23	153	455.167	38	45.6667	0	81.6667	24.5902	821.09
396786	18	GGGTTGGGTCGATCGGTC			16.3333	63	483.833	38	8	81.28	4351.9	89.1803	5131.53
432361	18	TCGGACCAGGCTTCATTC	ppt-miR166a MIMAT0004352 Physcomitrella patens miR166a		16.6667	19.6667	21.3333	37.6667	14.3333	14.8	95.9524	12.7869	233.206
407884	21	TAAAGCTGCCAGCATGATCTT	ptc-miR167g MIMAT0001947 Populus trichocarpa miR167g	gb|AC215438.1| Solanum lycopersicum Tomato chromosome 2, C02HBa0320M09, complete sequence	14.3333	21.6667	3.16667	37.6667	0	3.92	0	0	80.7533	2	Gm10:46574320,Gm20:37901914,	,,	'','',
440100	21	TCTTGACCTTGTAAGACCTCA		gb|AC186679.3| Medicago truncatula chromosome 2 BAC clone mth2-66a18, complete sequence	788	48	15.1667	37.6667	441.667	225.6	2856.19	330	4742.29	2	Gm09:2714254,Gm15:11165093,	Glyma09g03730.1:Intron1,Glyma15g14670.1:Intron0,	'','',
274411	21	ACAAGGTGTTGGGCACGGTCA			70	29.3333	36.1667	37.6667	0	0	0	0	173.167	1	Gm12:4937903,	,	'',
443450	21	TGAAGCTTCCAGCATGATCTT			47.3333	38	11.1667	37.6667	2	7.6	0	0	143.767	2	Gm10:46574320,Gm20:37901914,	,,	'','',
431422	21	TCGCTTGGTGCAGGTCGGGTA	ptc-miR168b MIMAT0001950 Populus trichocarpa miR168b		12.6667	40.3333	0	37.3333	8	0	1.19048	0	99.5238	2	Gm01:48070389,Gm09:41353312,	Glyma01g35570.1:Intron1,Glyma09g35160.1:Intron0,	'','',
430195	21	TCGATCCGGGCGGAAGACATT		gb|EF571299.1| Glycyrrhiza uralensis 26S ribosomal RNA, partial sequence	22	47	15.8333	37.3333	3.33333	12	15.2381	0	152.738	98
269542	20	AATCTCAGTGGATCGTGGCA		gb|EU118311.1| Glycine soja cultivar IT182932 26S ribosomal RNA gene, partial sequence; 26S-18S ribosomal RNA intergenic spacer, complete sequence; and 18S ribosomal RNA gene, partial sequence	11.3333	62	83.6667	37.3333	6.33333	10.64	6.42857	0	217.735	99
472325	21	TTCGCACAATTGGTCATCGCG		gb|EU307117.1| Linum usitatissimum 26S ribosomal RNA gene, 26S-18S ribosomal RNA intergenic spacer, 18S ribosomal RNA gene, internal transcribed spacer 1, 5.8S ribosomal RNA gene, and internal transcribed spacer 2, complete sequence	17	46	2.66667	37.3333	3	18.32	4.04762	0	128.368	100
378960	21	GAGGTAGGGTCCAGCGGCTGG		gb|EU340885.1| Robinia pseudoacacia 26S ribosomal RNA gene, partial sequence	0	52	62.6667	37.3333	0	1.6	0	0	153.6	99
477139	21	TTGATGATCATTGGGACAATA			100.667	38.6667	28.3333	37.3333	15.6667	8.24	4.52381	0	233.43	1	Gm18:52797453,	,	'',
439100	22	TCTGTACACTCCAGCACAAGCC			26.6667	0	17.1667	37.3333	25.6667	2.48	11.1905	0	120.504	1	Gm20:40357525,	Glyma20g31760.2:Intron6,	'sp|Q54TH4|U363_DICDI UPF0363 protein OS=Dictyostelium discoideum GN=DDB_G0281815 PE=3 SV=1',
362803	22	CTAGAGCTGCTGAAGAAGGCTA		gb|AF002257.1| Glycine max 4-coumarate:CoA ligase isoenzyme 3 (Gm4CL-3) gene, complete cds	31	31.6667	18.6667	37	3.33333	3.2	27.381	0	152.248	2	Gm11:29825736,Gm11:29832616,	,,	'','',
405057	21	GTTCAATAAAGCTGTGGGAAG		gb|EF146386.1| Populus trichocarpa clone WS0117_M09 unknown mRNA	0	28.6667	62	37	0	63.84	87.619	91.1475	370.273	2	Gm13:26338151,Gm17:9044949,	Glyma13g22840.1:Intron0,Glyma17g12010.1:Intron0,	'','',
285177	21	ACTAGCGGTGTGGACATGCCT		gb|EF643507.1| Gossypium hirsutum chalcone synthase (CHS) mRNA, complete cds	0	14	0	37	0	0	0	0	51	1	Gm01:54743621,	Glyma01g43880.1:Intron1,	'sp|P30081|CHS7_SOYBN Chalcone synthase 7 OS=Glycine max GN=CHS7 PE=3 SV=1',
383031	21	GCAAGGCCACTCTGCCACTTA		gb|EU307117.1| Linum usitatissimum 26S ribosomal RNA gene, 26S-18S ribosomal RNA intergenic spacer, 18S ribosomal RNA gene, internal transcribed spacer 1, 5.8S ribosomal RNA gene, and internal transcribed spacer 2, complete sequence	0	56	49.1667	37	5.33333	4.8	2.14286	1.63934	156.082	97
285906	22	ACTCGGGGTTTTGACAGGCGAA			38.3333	12.3333	33.5	37	41.6667	4.96	0	0	167.793	1	Gm16:28536608,	,	'',
368347	21	CTTCGGTCTGGTGTACACGGT			19.6667	25.6667	4.5	37	0	0	0	0	86.8333	1	Gm19:44259114,	Glyma19g37000.2:Intron2,	'sp|Q9FY14|TIP1_MEDTR Probable aquaporin TIP-type OS=Medicago truncatula GN=AQP1 PE=1 SV=1',
259168	24	AAGACGGAACTTACAAAGATTGTT			101.333	42	33.6667	37	55.3333	8.72	10.7143	5.90164	294.669	2	Gm14:49067441,Gm14:49069106,	Glyma14g40050.1:Intron4,,	'sp|Q39635|Y38K_CORSE Uncharacterized 38.1 kDa protein OS=Corydalis sempervirens PE=2 SV=1','',
350395	21	CCGCTGTCATTGTTGGATCAG		dbj|AB264312.1| Glycine max GmJ1, ICHS1 pseudogenes for DnaJ-like protein, chalcone synthase	2	23.3333	0	36.6667	0	0	0	0	62	6	Gm08:8381294,Gm08:8384976,Gm08:8463282,Gm08:8469111,Gm08:8472958,Gm08:8476639,	Glyma08g11520.1:Intron1,Glyma08g11530.1:Intron1,Glyma08g11610.1:Intron1,Glyma08g11620.1:Intron1,Glyma08g11630.2:Intron1,Glyma08g11630.3:Intron2,	'sp|P48406|CHS5_SOYBN Chalcone synthase 5 OS=Glycine max GN=CHS5 PE=3 SV=1','sp|P19168|CHS3_SOYBN Chalcone synthase 3 OS=Glycine max GN=CHS3 PE=3 SV=1','sp|P24826|CHS1_SOYBN Chalcone synthase 1 OS=Glycine max GN=CHS1 PE=3 SV=1','sp|P24826|CHS1_SOYBN Chalcone synthase 1 OS=Glycine max GN=CHS1 PE=3 SV=1','sp|P19168|CHS3_SOYBN Chalcone synthase 3 OS=Glycine max GN=CHS3 PE=3 SV=1','sp|P24826|CHS1_SOY…
455682	21	TGCTGGTCGGCAAACGGACGG		gb|AY727974.1| Vaccinium myrtillus 26S ribosomal RNA gene, partial sequence	64	39	275.167	36.6667	13	10.64	96.1905	0	534.664	97
359080	22	CGGCTTCGGCCGGTCGATCCGG		gb|DQ465797.1| Sesbania drummondii clone SSH-44_02_A03_T3 mRNA sequence	4.33333	73	113.667	36.6667	0	5.44	1.42857	0	234.535	98
393827	21	GGGACGGATTGGGAACGGGCC		gb|EF571299.1| Glycyrrhiza uralensis 26S ribosomal RNA, partial sequence	9.33333	47.6667	119.667	36.6667	4.33333	28.48	31.4286	3.93443	281.51	101
358382	21	CGGATGTTGACGCAATGTGAT		gb|EF571299.1| Glycyrrhiza uralensis 26S ribosomal RNA, partial sequence	3.33333	46.3333	48.1667	36.6667	0	21.84	52.1429	2.62295	211.106	101
338487	24	CAAGGGTAAGGCTGCGTACAACAT		gb|EU028330.1| Glycine max clone BAC gmw1-29F06 genomic sequence	14.6667	105	88.5	36.6667	42	2.88	0	8.68852	298.402	102
358452	22	CGGATTCTGACTTAGAGGCGTT		gb|EU307117.1| Linum usitatissimum 26S ribosomal RNA gene, 26S-18S ribosomal RNA intergenic spacer, 18S ribosomal RNA gene, internal transcribed spacer 1, 5.8S ribosomal RNA gene, and internal transcribed spacer 2, complete sequence	24.6667	44	77	36.6667	8.66667	4.64	27.8571	3.11475	226.612	99
338810	21	CAAGTTGAGAAGCCTTTGTAT		gb|S46989.1| chalcone synthase [soybeans, mRNA, 1119 nt]	0	36.6667	0	36.6667	0	0	0	0	73.3333	2	Gm01:54743918,Gm11:794897,	Glyma01g43880.1:Intron1,Glyma11g01350.2:Exon1,	'sp|P30081|CHS7_SOYBN Chalcone synthase 7 OS=Glycine max GN=CHS7 PE=3 SV=1','sp|P23569|CHSY_PUELO Chalcone synthase OS=Pueraria lobata GN=CHS PE=2 SV=1',
387610	19	GCGTCAGTAGTCCAACGGT			9.33333	43.3333	19.6667	36.6667	4	64.88	20	5.08197	202.962
353495	22	CGAAGCTGCCAGCATGATCTTA	ptc-miR167g MIMAT0001947 Populus trichocarpa miR167g		24.3333	24.3333	3.83333	36.3333	0	4.24	0	0	93.0733	2	Gm10:46574319,Gm20:37901914,	,,	'','',
357821	21	CGGACGGCGGGCGCACGCGTC		gb|AY260041.1| Fendlera rupicola 26S ribosomal RNA gene, complete sequence	4.33333	33	80.1667	36.3333	2.66667	6.96	2.14286	0	165.603	99
341838	21	CAGAAGGGACGAGCCGACCGG		gb|EF024036.1| Phaseoleae environmental sample clone Amb_18S_1517 18S ribosomal RNA gene, partial sequence	17.3333	24.6667	37.1667	36.3333	2	11.2	1.90476	2.62295	133.228	99
296687	21	AGAGGAACCGTTGATTCGCAC		gb|EU307117.1| Linum usitatissimum 26S ribosomal RNA gene, 26S-18S ribosomal RNA intergenic spacer, 18S ribosomal RNA gene, internal transcribed spacer 1, 5.8S ribosomal RNA gene, and internal transcribed spacer 2, complete sequence	6.66667	64	61.5	36.3333	2	19.2	11.9048	3.77049	205.375	98
485069	21	TTTGTGTCTGATCGCCATTGT			34	18	4.5	36.3333	0	0	0	0	92.8333	1	Gm12:4937807,	,	'',
421949	21	TCAACGTTGTTGAACGAGGAT			0	36.3333	37.6667	36.3333	0	0	0	0	110.333	1	Gm14:6292977,	,	'',
475225	22	TTGAAGAATTTTGTTGTCGGAT			28.6667	14.6667	48.6667	36.3333	12.3333	3.84	27.381	0	171.888	7	Gm05:32606579,Gm07:34172651,Gm10:11718732,Gm10:42463440,Gm11:29827534,Gm18:16973570,Gm19:27254412,	,Glyma07g29380.1:Intron4,,,,,,	'','','','','','','',
464648	21	TGTGCTTGAAGATTGTAATGA			46	69	51.6667	36.3333	0	0	0	0	203	13
252867	21	AACAATGACAGCAGCAGCTCC		gb|AY237728.1| Glycine max chalcone synthase (chs8) gene, complete cds	0	19.3333	0	36	0	0	0	0	55.3333	1	Gm11:794858,	Glyma11g01350.2:Exon1,	'sp|P23569|CHSY_PUELO Chalcone synthase OS=Pueraria lobata GN=CHS PE=2 SV=1',
291611	21	AGAAGGGACGAGCCGACCGGT		gb|DQ790103.1| Nuytsia floribunda small subunit ribosomal RNA gene, partial sequence	2	50.6667	64.6667	36	0	6.64	0	0	159.973	99
393004	20	GGCGGATGTAGCCCAGTGGA		gb|EF556410.1| Berkheya sp. M140902 PsbA (psbA) gene, partial cds; psbA-trnH intergenic spacer, complete sequence; and tRNA-His (trnH) gene, partial sequence; chloroplast	58.6667	86.6667	8.83333	36	5	8.32	126.905	8.36066	338.752
410339	24	TAAGGCTGCGTACAATATCCCTCC		gb|EU028328.1| Glycine max clone BAC gmw1-20O10 genomic sequence	103	35.3333	15	36	31	3.52	3.09524	2.78689	229.735	102
430632	21	TCGCCCTTATGTGAAGAGGTA		gb|S46989.1| chalcone synthase [soybeans, mRNA, 1119 nt]	0	29	0	36	0	0	0	0	65	1	Gm01:54743677,	Glyma01g43880.1:Intron1,	'sp|P30081|CHS7_SOYBN Chalcone synthase 7 OS=Glycine max GN=CHS7 PE=3 SV=1',
409233	22	TAACTGCACATTCTTAGAGCAT			24.3333	21	23.6667	36	0	0	0	0	105	1	Gm02:8609718,	,	'',
346497	22	CATTTGCAATCAGACAGGACAT			71.3333	18.3333	14.5	36	12	5.76	22.1429	2.45902	182.529	1	Gm11:29826886,	,	'',
450107	22	TGAGATTGAGCAAGTAGAAGCG			44.3333	16.6667	31.8333	36	31	6.24	1.42857	0	167.502	1	Gm16:28536252,	,	'',
478330	21	TTGGAAGATCCTTGGACATCA			11	28	38.6667	36	0	0	0	0	113.667	2	Gm05:33489489,Gm08:7668079,	Glyma05g27580.1:Intron14,Glyma08g10550.1:Intron13,	'sp|Q9ZTX8|ARFF_ARATH Auxin response factor 6 OS=Arabidopsis thaliana GN=ARF6 PE=2 SV=1','sp|Q9ZTX8|ARFF_ARATH Auxin response factor 6 OS=Arabidopsis thaliana GN=ARF6 PE=2 SV=1',
340055	15	CACAGTCCGACGATC			59	35.3333	9.66667	36	48	0	10.9524	0	198.952
340134	21	CACATGTTTGGATTCTCTTTC		gb|AC186135.3| Medicago truncatula chromosome 7 BAC clone mth2-58i19, complete sequence	0	6.66667	0	35.6667	0	0	0	0	42.3333	2	Gm01:54743458,Gm11:794437,	Glyma01g43880.1:Intron1,Glyma11g01350.2:Exon1,	'sp|P30081|CHS7_SOYBN Chalcone synthase 7 OS=Glycine max GN=CHS7 PE=3 SV=1','sp|P23569|CHSY_PUELO Chalcone synthase OS=Pueraria lobata GN=CHS PE=2 SV=1',
387489	21	GCGGGTCGTCGCGTGCCGGTC		gb|AY189038.1| Arracacia aegopodioides 26S large subunit ribosomal RNA gene, partial sequence	2.33333	36.6667	118.833	35.6667	5	7.76	3.80952	0	210.07	98
397115	21	GGTAGAATCCTTTGCAGACGA		gb|EU002149.1| Euonymus americanus 26S ribosomal RNA gene, partial sequence	21	105	99.8333	35.6667	14.3333	102.08	65.7143	14.4262	458.054	97
341075	21	CACGTCGCGTGGTGTCCGGTG		gb|EU002154.1| Myrtus communis 26S ribosomal RNA gene, partial sequence	7.33333	55	15.8333	35.6667	0	5.28	0	0	119.113	98
457987	21	TGGAGATTAAGGATAGGTCCA			0	31.3333	26.6667	35.6667	0	0	0	0	93.6667	1	Gm11:34875968,	Glyma11g33110.1:Intron1,	'sp|Q00594|ALKK_PSEOL Medium-chain-fatty-acid--CoA ligase OS=Pseudomonas oleovorans GN=alkK PE=3 SV=1',
477848	21	TTGCCTTTTGAGTCTCGTGGA			15	55	2.33333	35.6667	4	0	2.38095	0	114.381	1	Gm17:40731502,	,	'',
361175	22	CGTGATATTGGTACGGCTCATC			0	8.33333	0	35.6667	0	4.48	4.28571	1.96721	54.7329	2	Gm04:46988588,Gm06:10859674,	,,	'','',
359726	17	CGGGGGACGGATTGGGA			22	101	444.167	35.6667	30	0	102.857	352.459	1088.15
434411	15	TCGTATGCCGTCTTC			2	17.6667	0	35.6667	3	0	2.14286	0	60.4762
367388	21	CTGTCTGGAAGGATTGTCTGG		dbj|AB264312.1| Glycine max GmJ1, ICHS1 pseudogenes for DnaJ-like protein, chalcone synthase	3.66667	9.33333	0	35.3333	0	0	0	0	48.3333	5	Gm08:8381361,Gm08:8384909,Gm08:8469044,Gm08:8473025,Gm08:8476572,	Glyma08g11520.1:Intron1,Glyma08g11530.1:Intron1,Glyma08g11620.1:Intron1,Glyma08g11630.2:Intron1,Glyma08g11630.3:Intron2,	'sp|P48406|CHS5_SOYBN Chalcone synthase 5 OS=Glycine max GN=CHS5 PE=3 SV=1','sp|P19168|CHS3_SOYBN Chalcone synthase 3 OS=Glycine max GN=CHS3 PE=3 SV=1','sp|P24826|CHS1_SOYBN Chalcone synthase 1 OS=Glycine max GN=CHS1 PE=3 SV=1','sp|P19168|CHS3_SOYBN Chalcone synthase 3 OS=Glycine max GN=CHS3 PE=3 SV=1','sp|P24826|CHS1_SOYBN Chalcone synthase 1 OS=Glycine max GN=CHS1 PE=3 SV=1',
393863	20	GGGACGTGGCGGCTGGCGGC		gb|AY095451.1| Asimina triloba 26S ribosomal RNA gene, partial sequence	0	24	8	35.3333	0	0	0	0	67.3333
395168	23	GGGGATGTAGCTCAAATGGTAGA		gb|EF421283.1| Entamoeba moshkovskii strain FIC tRNA array unit ALL genomic sequence	305.333	92.6667	121.333	35.3333	178.667	494.32	154.762	98.0328	1480.45	17
274934	25	ACAATGACTCTCGGCAACGGATATC		gb|EU118313.1| Glycine soja cultivar IT182932 18S ribosomal RNA gene, partial sequence; internal transcribed spacer 1, complete sequence; and 5.8S ribosomal RNA gene, partial sequence	48	40.3333	64.6667	35.3333	168	2365.68	95.4762	149.836	2967.33	99
459287	21	TGGCACGGTTCTTCGTTTGGC		gb|S46989.1| chalcone synthase [soybeans, mRNA, 1119 nt]	0	7.66667	0	35.3333	0	0	0	0	43	2	Gm01:54743728,Gm11:794707,	Glyma01g43880.1:Intron1,Glyma11g01350.2:Exon1,	'sp|P30081|CHS7_SOYBN Chalcone synthase 7 OS=Glycine max GN=CHS7 PE=3 SV=1','sp|P23569|CHSY_PUELO Chalcone synthase OS=Pueraria lobata GN=CHS PE=2 SV=1',
481886	21	TTTATGGAGTGGACGCAGTGA			49.3333	42.6667	25.8333	35.3333	0	0	0	0	153.167	1	Gm18:60824113,	,	'',
443301	22	TGAAGCTGCCAGCATTATCTTA			58	23.6667	10.3333	35.3333	0	5.44	0	0	132.773	2	Gm10:46574319,Gm20:37901914,	,,	'','',
386814	18	GCGCTTGTAGCTCAGTGG			21.6667	49.3333	132.5	35.3333	10.6667	5.2	170	0	424.7
424072	24	TCAGAGTTCTACAGTCTGACGATC			3.33333	32.6667	0	35.3333	0	4.16	0	0	75.4933
397029	21	GGTAATCTTGGACTTGGGTTG		dbj|AB264312.1| Glycine max GmJ1, ICHS1 pseudogenes for DnaJ-like protein, chalcone synthase	0	7.66667	0	35	0	0	0	0	42.6667	9	Gm05:34413336,Gm05:34421495,Gm08:8380990,Gm08:8385280,Gm08:8463586,Gm08:8469415,Gm08:8472654,Gm08:8476943,Gm08:8485950,	Glyma05g28590.1:Intron1,Glyma05g28610.1:Intron1,Glyma08g11520.1:Intron1,Glyma08g11530.1:Intron1,Glyma08g11610.1:Intron1,Glyma08g11620.1:Intron1,Glyma08g11630.2:Intron1,Glyma08g11630.3:Intron3,Glyma08g11650.1:Exon2,	'sp|P19168|CHS3_SOYBN Chalcone synthase 3 OS=Glycine max GN=CHS3 PE=3 SV=1','sp|P48406|CHS5_SOYBN Chalcone synthase 5 OS=Glycine max GN=CHS5 PE=3 SV=1','sp|P48406|CHS5_SOYBN Chalcone synthase 5 OS=Glycine max GN=CHS5 PE=3 SV=1','sp|P19168|CHS3_SOYBN Chalcone synthase 3 OS=Glycine max GN=CHS3 PE=3 SV=1','sp|P24826|CHS1_SOYBN Chalcone synthase 1 OS=Glycine max GN=CHS1 PE=3 SV=1','sp|P24826|CHS1_SOY…
414893	21	TAGACTCCAGCGAAAGAAGGT		gb|AY308655.1| Glycine max disease resistance-like KR68 pseudogene, partial sequence	46.3333	33.6667	7.33333	35	34	375.52	128.81	29.5082	690.171	1	Gm04:45907833,	Glyma04g39740.1:Intron1,	'sp|Q40392|TMVRN_NICGU TMV resistance protein N OS=Nicotiana glutinosa GN=N PE=1 SV=1',
280975	21	ACCTCGGGAAAAGGATTGGCT		gb|EU002156.1| Phyllanthus calycinus 26S ribosomal RNA gene, partial sequence	2.66667	24.3333	45.1667	35	0	9.2	3.09524	0	119.462	101
417406	26	TAGGTGAACCTGCGGAAGGATCATTG		gb|EU118313.1| Glycine soja cultivar IT182932 18S ribosomal RNA gene, partial sequence; internal transcribed spacer 1, complete sequence; and 5.8S ribosomal RNA gene, partial sequence	69.6667	52.6667	11.1667	35	100	1167.52	1.66667	14.4262	1452.11	94
270228	24	AATGACTCTCGGCAACGGATATCT		gb|EU118313.1| Glycine soja cultivar IT182932 18S ribosomal RNA gene, partial sequence; internal transcribed spacer 1, complete sequence; and 5.8S ribosomal RNA gene, partial sequence	11.6667	49.3333	56.5	35	93	660	66.1905	75.082	1046.77	99
443767	22	TGAAGTTGCCAGCATGATCTTA			45.3333	28.3333	3.16667	35	0	3.76	0	0	115.593	2	Gm10:46574319,Gm20:37901914,	,,	'','',
425384	22	TCATCGAGATGGGAGCATGGCT			101.667	11	31.1667	35	24	0	10.2381	0	213.071	4	Gm06:36939335,Gm11:29827597,Gm11:37540979,Gm20:32531272,	,,Glyma11g35980.1:Exon2,Glyma20g22580.1:Exon1,	'','','sp|Q91DM0|POLG_PVCV1 Genome polyprotein OS=Petunia vein clearing virus (isolate Shepherd) PE=3 SV=1','',
470677	25	TTCAGAGTTCTACAGTCCTACGATC			36	64	28	35	34.6667	0	0	0	197.667
424092	24	TCAGAGTTCTACATTCCGTCGATC			36	41.6667	0	35	17.6667	0	0	0	130.333
436338	18	TCTCAGTGGATCGTGGCA			2.66667	28.3333	109.833	35	0	0	4.28571	0	180.119
432498	21	TCGGACCAGGCTTCATTTTCC			11.3333	10.6667	17.1667	35	3.33333	1.68	8.09524	4.7541	92.0293
386371	20	GCGAGTGTCTTCGCCTCTGA		gb|AC213151.1| Populus trichocarpa clone POP014-H20, complete sequence	0	38.3333	16.8333	34.6667	12.3333	6	12.1429	0	120.31	1	Gm04:28532502,	Glyma04g24890.1:Intron0,	'',
382777	20	GCAAACGGACGGCGGGCGCA		gb|AY727974.1| Vaccinium myrtillus 26S ribosomal RNA gene, partial sequence	0	40.3333	212.833	34.6667	2	4.32	0	0	294.153	98
399972	21	GTAATCTTTGACTTTGGCTGG		gb|EF110922.1| Astragalus membranaceus var. mongholicus chalcone synthase 3 (CHS3) mRNA, partial cds	0	25	0	34.6667	0	0	0	0	59.6667	2	Gm01:54743581,Gm11:794560,	Glyma01g43880.1:Intron1,Glyma11g01350.2:Exon1,	'sp|P30081|CHS7_SOYBN Chalcone synthase 7 OS=Glycine max GN=CHS7 PE=3 SV=1','sp|P23569|CHSY_PUELO Chalcone synthase OS=Pueraria lobata GN=CHS PE=2 SV=1',
435504	17	TCTACAGTCCGACGCTC			39.6667	48	0	34.6667	32	0	9.04762	2.95082	166.332
280038	18	ACCCTGCTGTCGACGCCA			54.3333	14.3333	2.33333	34.6667	40	27.36	94.2857	2.95082	270.263
310587	21	AGGGCTGGGCACGGGGGTCCC		gb|EU002155.1| Nitraria retusa 26S ribosomal RNA gene, partial sequence	3.66667	49	39.1667	34.3333	3.66667	22.64	2.38095	1.96721	156.821	98
350897	21	CCGGGCGGAAGACATTGTCAG		gb|EU307117.1| Linum usitatissimum 26S ribosomal RNA gene, 26S-18S ribosomal RNA intergenic spacer, 18S ribosomal RNA gene, internal transcribed spacer 1, 5.8S ribosomal RNA gene, and internal transcribed spacer 2, complete sequence	17.6667	50	215.5	34.3333	6.66667	30.72	15.9524	7.04918	377.888	98
436342	21	TCTCAGTGGATCGTGGCAGCA		gb|EU307117.1| Linum usitatissimum 26S ribosomal RNA gene, 26S-18S ribosomal RNA intergenic spacer, 18S ribosomal RNA gene, internal transcribed spacer 1, 5.8S ribosomal RNA gene, and internal transcribed spacer 2, complete sequence	75	88	81.8333	34.3333	79.6667	144.48	147.619	12.1311	663.064	99
334018	21	ATTGGTCATCGCGCTTGGTTG		gb|EU307117.1| Linum usitatissimum 26S ribosomal RNA gene, 26S-18S ribosomal RNA intergenic spacer, 18S ribosomal RNA gene, internal transcribed spacer 1, 5.8S ribosomal RNA gene, and internal transcribed spacer 2, complete sequence	6	61	6.66667	34.3333	0	6	1.42857	0	115.429	100
262278	21	AAGCTCGTAGTTGGACCTTGG		gb|EU368364.1| Uncultured Poaceae clone 136 18S ribosomal RNA gene, partial sequence	23.3333	68	30.8333	34.3333	7.66667	74.48	34.0476	4.2623	276.957	101
409246	22	TAACTGGACATTCTTAGAGCAT			27	23.6667	13.1667	34.3333	0	0	0	0	98.1667	1	Gm02:8609718,	,	'',
443408	21	TGAAGCTGCCGGCATGATCTT			11.6667	24	0	34.3333	0	1.92	0	0	71.92	2	Gm10:46574320,Gm20:37901914,	,,	'','',
437638	21	TCTGAACCAGACGACAACATT			15.6667	2	30	34.3333	0	0	0	0	82	2	Gm14:6227060,Gm14:6288924,	,,	'','',
361837	22	CTAAAACTAATTAATCGTCGTC			41	11.6667	39.3333	34.3333	8.66667	30.24	199.048	24.0984	388.386	3	Gm06:46029650,Gm06:46031973,Gm06:46034298,	,,,	'','','',
439531	18	TCTTACAGTCCGACGATC			3.33333	32	0	34.3333	1.66667	2	0	0	73.3333
314320	24	AGTGAGGAGAGTAGACCAGATGGA		gb|AC172298.16| Glycine max clone gmp1-125b19, complete sequence	130	39	70.5	34	87.6667	14.56	3.09524	21.3115	400.133	102
478813	22	TTGGATATTATGAAACGTCATG		gb|AC172299.9| Glycine max clone gmw2-12n11, complete sequence	37	23	67.3333	34	31	24.96	15	1.63934	233.933	60
400147	22	GTACGACCGGGCGTGGGAGGCA		gb|EU002153.1| Manihot esculenta 26S ribosomal RNA gene, partial sequence	0	51	183	34	0	2.16	0	0	270.16	99
342832	21	CAGCCGACGGGTTCGGGACTG		gb|EU307117.1| Linum usitatissimum 26S ribosomal RNA gene, 26S-18S ribosomal RNA intergenic spacer, 18S ribosomal RNA gene, internal transcribed spacer 1, 5.8S ribosomal RNA gene, and internal transcribed spacer 2, complete sequence	2	42.3333	42.6667	34	2.33333	2.8	1.66667	0	127.8	99
420816	21	TATTGACGCTGCACTCAATCA			12.6667	71.6667	18.1667	34	217.333	96.96	3.57143	565.41	1019.77	1	Gm13:34383008,	,	'',
417237	22	TAGGGTAGATTTCGTAGCGCAT			70	14.6667	14.6667	34	10.6667	2.4	15	0	161.4	2	Gm11:29825696,Gm11:29832656,	,,	'','',
423742	24	TCAGAATTCTACAGTCCGACGATC			19	45	5.66667	34	13	222.88	1.19048	0	340.737
422118	21	TCAAGACGAGATATATGTACC		gb|S46989.1| chalcone synthase [soybeans, mRNA, 1119 nt]	3	5	0	33.6667	0	0	0	0	41.6667	1	Gm01:54743421,	Glyma01g43880.1:Intron1,	'sp|P30081|CHS7_SOYBN Chalcone synthase 7 OS=Glycine max GN=CHS7 PE=3 SV=1',
360492	21	CGGTTCTTCGTTTGGCCAAGG		gb|S46989.1| chalcone synthase [soybeans, mRNA, 1119 nt]	0	21	0	33.6667	0	0	0	0	54.6667	2	Gm01:54743733,Gm11:794712,	Glyma01g43880.1:Intron1,Glyma11g01350.2:Exon1,	'sp|P30081|CHS7_SOYBN Chalcone synthase 7 OS=Glycine max GN=CHS7 PE=3 SV=1','sp|P23569|CHSY_PUELO Chalcone synthase OS=Pueraria lobata GN=CHS PE=2 SV=1',
456391	21	TGGAACTAAAGCTTGAGTCAT			25.6667	33	51.6667	33.6667	0	64.08	121.667	32.623	362.37	1	Gm19:39825727,	,	'',
470370	17	TTCACAGTCCGACGATC			4.33333	47.3333	0	33.6667	2.66667	0	1.19048	0	89.1905
395230	16	GGGGATGTAGCTCAGA			48.6667	34	53.8333	33.6667	11.3333	0	1018.1	3.60656	1203.2
473384	17	TTCTACGTCCGACGATC			3.33333	29.6667	0	33.6667	0	0	1.42857	0	68.0952
372330	21	GAAGCAGCTCGAGCAGTCCAC		gb|AF389276.1| Sarracenia purpurea 26S ribosomal RNA gene, partial sequence	0	42.3333	58.6667	33.3333	0	5.84	4.28571	1.63934	146.098	98
395163	20	GGGGATGTAGCTCAAATGGT		gb|EF421283.1| Entamoeba moshkovskii strain FIC tRNA array unit ALL genomic sequence	69	21	51.3333	33.3333	46.6667	102.64	1010.48	48.8525	1383.3	17
354959	22	CGAGACTTGTTGAAGGTGTGCT		gb|EF533695.1| Glycine max clone BAC GM_WBb098N15, complete sequence	58	16	8	33.3333	0	1.92	1.66667	0	118.92	5	Gm14:1395302,Gm14:1396376,Gm14:3228219,Gm14:3247550,Gm14:3269409,	Glyma14g02310.1:Intron5,Glyma14g02300.1:Intron8,Glyma14g04690.1:Intron2,Glyma14g04710.1:Intron1,Glyma14g04740.1:Intron4,	'ref|NP_001053102.1| Os04g0480500 [Oryza sativa (japonica cultivar-group)]','','sp|O22476|BRI1_ARATH Protein BRASSINOSTEROID INSENSITIVE 1 OS=Arabidopsis thaliana GN=BRI1 PE=1 SV=1','sp|Q9FL28|FLS2_ARATH LRR receptor-like serine/threonine-protein kinase FLS2 OS=Arabidopsis thaliana GN=FLS2 PE=1 SV=1','sp|Q9FL28|FLS2_ARATH LRR receptor-like serine/threonine-protein kinase FLS2 OS=Arabidopsis thali…
383434	21	GCACTCGGTCCTCCGGATTTT		gb|EU307117.1| Linum usitatissimum 26S ribosomal RNA gene, 26S-18S ribosomal RNA intergenic spacer, 18S ribosomal RNA gene, internal transcribed spacer 1, 5.8S ribosomal RNA gene, and internal transcribed spacer 2, complete sequence	0	40.3333	28	33.3333	0	0	0	0	101.667	99
390356	21	GGAATGGGCTGATTGGGCAGC			0	35.3333	5.83333	33.3333	0	0	19.7619	2.13115	96.3931	1	Gm02:7783831,	Glyma02g09870.1:Intron0,	'',
422241	22	TCAAGCAATGATTAACTCCGAC			34.6667	30.6667	10.3333	33.3333	9.66667	7.68	37.8571	2.29508	166.499	1	Gm08:3859556,	,	'',
341786	22	CAGAAGACCGGTATAAAACTGA			25.3333	28.6667	31.5	33.3333	4.33333	3.6	10.4762	3.60656	140.849	1	Gm11:29825823,	,	'',
346047	22	CATGTGTATGGATCAAGTCTCA			25	61.6667	174.667	33.3333	0	2.88	0	0	297.547	7	Gm14:1394560,Gm14:3249767,Gm14:3276643,Gm14:3289439,Gm14:3351859,Gm14:3494598,Gm14:11358162,	Glyma14g02300.1:Intron2,Glyma14g04710.1:Intron1,Glyma14g04740.1:Intron1,Glyma14g04750.1:Intron2,Glyma14g04870.1:Exon1,Glyma14g05040.1:Intron1,Glyma14g12540.1:Intron1,	'','sp|Q9FL28|FLS2_ARATH LRR receptor-like serine/threonine-protein kinase FLS2 OS=Arabidopsis thaliana GN=FLS2 PE=1 SV=1','sp|Q9FL28|FLS2_ARATH LRR receptor-like serine/threonine-protein kinase FLS2 OS=Arabidopsis thaliana GN=FLS2 PE=1 SV=1','sp|Q9FL28|FLS2_ARATH LRR receptor-like serine/threonine-protein kinase FLS2 OS=Arabidopsis thaliana GN=FLS2 PE=1 SV=1','sp|Q9FL28|FLS2_ARATH LRR receptor-l…
366228	21	CTGCAGTGATCTCAGAGCAGA		dbj|AB201530.1| Lilium speciosum LsCHS mRNA for chalcon synthase, complete cds	0	24	0	33	0	0	0	0	57	1	Gm01:54743793,	Glyma01g43880.1:Intron1,	'sp|P30081|CHS7_SOYBN Chalcone synthase 7 OS=Glycine max GN=CHS7 PE=3 SV=1',
351151	21	CCGGTGTGCACCGGTCGGCTC		dbj|AB233598.1| Galearia filiformis gene for 18S ribosomal RNA, partial sequence	4.66667	26.6667	15	33	0	2.64	2.61905	0	84.5924	99
397311	21	GGTAGGAGCGACGGGCGGTGT		emb|AM184122.1| Gymnodinium chlorophorum partial 18S rRNA gene	0	33.6667	77.3333	33	3.33333	0	0	0	147.333	101
359523	20	CGGGCTAGAAGCGACGCGTG		gb|DQ485344.1| Arachis hypogaea 25S ribosomal RNA gene, partial sequence	27.3333	50	148.833	33	25.3333	53.2	168.333	10.9836	517.017	99
411081	21	TAATCTTTGACTTTGGCTGGC		gb|EF110922.1| Astragalus membranaceus var. mongholicus chalcone synthase 3 (CHS3) mRNA, partial cds	0	30.3333	0	33	0	0	0	0	63.3333	2	Gm01:54743580,Gm11:794559,	Glyma01g43880.1:Intron1,Glyma11g01350.2:Exon1,	'sp|P30081|CHS7_SOYBN Chalcone synthase 7 OS=Glycine max GN=CHS7 PE=3 SV=1','sp|P23569|CHSY_PUELO Chalcone synthase OS=Pueraria lobata GN=CHS PE=2 SV=1',
414072	22	TACTTGTAGATCTAAAGGTGTC			37	26	28	33	7.33333	10.08	14.0476	0	155.461	1	Gm11:29832237,	,	'',
309842	21	AGGGATAGGTAAAACAATGAA			22.6667	0	353.333	33	287	27.44	0	0	723.44	1	Gm16:31518920,	Glyma16g27510.1:Intron0,	'',
308757	21	AGGCTGCTGTGGTGGCAATGC			0	25	45.3333	33	0	0	0	0	103.333	2	Gm11:34875866,Gm18:3861903,	Glyma11g33110.1:Intron1,Glyma18g05110.1:Intron1,	'sp|Q00594|ALKK_PSEOL Medium-chain-fatty-acid--CoA ligase OS=Pseudomonas oleovorans GN=alkK PE=3 SV=1','sp|Q00594|ALKK_PSEOL Medium-chain-fatty-acid--CoA ligase OS=Pseudomonas oleovorans GN=alkK PE=3 SV=1',
346383	22	CATTGTCGATATGTTGGTTTCC			8	37	16.5	33	6.66667	3.12	0	0	104.287	16
438493	21	TCTGCTCTGAGATCACTGCAG		dbj|AB201530.1| Lilium speciosum LsCHS mRNA for chalcon synthase, complete cds	0	40.3333	0	32.6667	0	0	0	0	73	1	Gm01:54743793,	Glyma01g43880.1:Intron1,	'sp|P30081|CHS7_SOYBN Chalcone synthase 7 OS=Glycine max GN=CHS7 PE=3 SV=1',
396799	22	GGGTTGGGTCGATCGGTCCGCC		dbj|AB268114.1| Monadenium crispum gene for 18S ribosomal RNA, partial sequence	6.66667	78	125.5	32.6667	0	40.64	265	4.2623	552.736	100
474604	21	TTCTTGACCTTGTAAGACCTC		gb|AC186679.3| Medicago truncatula chromosome 2 BAC clone mth2-66a18, complete sequence	277.667	19	5.66667	32.6667	190	117.2	1517.14	186.23	2345.57	2	Gm09:2714255,Gm15:11165094,	Glyma09g03730.1:Intron1,Glyma15g14670.1:Intron0,	'','',
342278	21	CAGAGCGCTATCAGACGGGCT		gb|DQ465816.1| Sesbania drummondii clone SSH-63_02_D04_T3 mRNA sequence	10	16	13.5	32.6667	0	5.28	3.57143	0	81.0181	101
365559	20	CTGAATCTCAGTGGATCGTG		gb|EU118311.1| Glycine soja cultivar IT182932 26S ribosomal RNA gene, partial sequence; 26S-18S ribosomal RNA intergenic spacer, complete sequence; and 18S ribosomal RNA gene, partial sequence	8.66667	33.3333	36.1667	32.6667	2.66667	4.16	4.52381	0	122.184	99
409173	22	TAACTGAACATTCTTGGAGCAT			24.6667	26.3333	13.6667	32.6667	0	0	0	0	97.3333	1	Gm02:8609718,	,	'',
385460	22	GCCGGTCGGGGGGCGGATTGGG			36	67	3.66667	32.6667	23	13.76	7.38095	22.1311	205.605	101
444421	22	TGAATTTTTCTTTGAGCTCGGT		dbj|AB264311.1| Glycine max ICHS1 gene for chalcone synthase, complete cds, GmJ1, CHS3 pseudogenes for DnaJ-like protein, chalcone synthase	11.3333	0	0	32.3333	0	0	0	0	43.6667	7	Gm08:8380662,Gm08:8385608,Gm08:8469743,Gm08:8472325,Gm08:8477270,Gm08:8485622,Gm18:155086,	Glyma08g11520.1:Exon1,Glyma08g11530.1:Intron1,Glyma08g11620.1:Intron1,Glyma08g11630.2:Exon1,,Glyma08g11650.1:Exon1,,	'sp|P48406|CHS5_SOYBN Chalcone synthase 5 OS=Glycine max GN=CHS5 PE=3 SV=1','sp|P19168|CHS3_SOYBN Chalcone synthase 3 OS=Glycine max GN=CHS3 PE=3 SV=1','sp|P24826|CHS1_SOYBN Chalcone synthase 1 OS=Glycine max GN=CHS1 PE=3 SV=1','sp|P19168|CHS3_SOYBN Chalcone synthase 3 OS=Glycine max GN=CHS3 PE=3 SV=1','','sp|P17957|CHS2_SOYBN Chalcone synthase 2 OS=Glycine max GN=CHS2 PE=3 SV=1','',
396797	21	GGGTTGGGTCGATCGGTCCGC		dbj|AB268114.1| Monadenium crispum gene for 18S ribosomal RNA, partial sequence	2.33333	54.3333	59.5	32.3333	0	9.44	30.4762	0	188.416	100
281257	21	ACCTTCGTGAGGTTGGACTCA		dbj|AK250195.1| Hordeum vulgare subsp. vulgare cDNA clone: FLbaf64l24, mRNA sequence	0	32	0	32.3333	0	0	0	0	64.3333	1	Gm11:794976,	Glyma11g01350.2:Exon1,	'sp|P23569|CHSY_PUELO Chalcone synthase OS=Pueraria lobata GN=CHS PE=2 SV=1',
335787	22	CAAAATTGTTACCTCGTCGCGT		gb|AC169184.54| Glycine max clone gmw1-5g16, complete sequence	38.3333	27.3333	6	32.3333	22	4.16	3.09524	0	133.255	27
401326	21	GTATGAGCTTGTTTGGACTGC		gb|S46989.1| chalcone synthase [soybeans, mRNA, 1119 nt]	0	21.6667	0	32.3333	0	0	0	0	54	2	Gm01:54743935,Gm11:794914,	Glyma01g43880.1:Intron1,Glyma11g01350.2:Exon1,	'sp|P30081|CHS7_SOYBN Chalcone synthase 7 OS=Glycine max GN=CHS7 PE=3 SV=1','sp|P23569|CHSY_PUELO Chalcone synthase OS=Pueraria lobata GN=CHS PE=2 SV=1',
337755	22	CAAGACTGAGAAGACAAACCAA			33.3333	16	163.333	32.3333	8.66667	22.88	269.286	8.52459	554.357	2	Gm09:34693212,Gm09:34695858,	,Glyma09g27740.1:Intron2,	'','sp|Q6XKE6|POLG_PVCV2 Genome polyprotein OS=Petunia vein clearing virus (isolate Hohn) PE=3 SV=1',
463718	21	TGTCATCTGATGCAGAAGTTG			5.33333	58.6667	4.33333	32.3333	0	0	0	0	100.667	2	Gm14:6222451,Gm14:6293037,	,,	'','',
355476	21	CGAGTTGTTGAAGGTGGCTTA			22	50.6667	40.5	32.3333	3.33333	6.48	0	4.7541	160.067	3	Gm14:1394443,Gm14:3351664,Gm14:3494794,	Glyma14g02300.1:Exon1,Glyma14g04870.1:Intron0,Glyma14g05040.1:Intron1,	'','sp|Q9FL28|FLS2_ARATH LRR receptor-like serine/threonine-protein kinase FLS2 OS=Arabidopsis thaliana GN=FLS2 PE=1 SV=1','sp|Q9FL28|FLS2_ARATH LRR receptor-like serine/threonine-protein kinase FLS2 OS=Arabidopsis thaliana GN=FLS2 PE=1 SV=1',
422884	22	TCACAACATGCTTGAGGACTCC			48	19.3333	31.8333	32.3333	7	3.68	131.429	4.09836	277.707	10	Gm05:6371850,Gm05:6379718,Gm06:31922054,Gm08:36632838,Gm09:34693763,Gm09:34695307,Gm12:9961578,Gm12:9983810,Gm12:25473650,Gm14:36808509,	,,,,,Glyma09g27740.1:Intron2,,,,,	'','','','','','sp|Q6XKE6|POLG_PVCV2 Genome polyprotein OS=Petunia vein clearing virus (isolate Hohn) PE=3 SV=1','','','','',
432915	21	TCGGACTAGGCTTCATTCCCC			7	11.3333	17.1667	32.3333	4.33333	28.32	10.7143	3.11475	114.316	19
444270	22	TGAATTCGTAGAATTTGCGGGT			9.66667	9.33333	106.333	32.3333	11	23.52	63.8095	3.27869	259.275	32
341968	23	CAGAATTCTACAGTCCGACGATC			8.33333	33	0	32.3333	9	168.08	1.19048	0	251.937
422408	21	TCAAGGTCTTGGAAGCAATAA		gb|AC148986.5| Mus musculus BAC clone RP23-89A16 from chromosome 7, complete sequence	27	39.6667	23.5	32	12	25.76	12.1429	0	172.07
469862	22	TTATTTCTGAAAGAAGGATGCT		gb|AY308657.1| Glycine max disease resistance-like KR10 pseudogene, partial sequence	6	51.3333	49.1667	32	11.6667	124	59.0476	13.2787	346.493	1	Gm06:11906716,	Glyma06g15120.1:Intron3,	'sp|Q40392|TMVRN_NICGU TMV resistance protein N OS=Nicotiana glutinosa GN=N PE=1 SV=1',
372911	21	GAAGTGTTCGGATTGCGGCGA		gb|DQ790115.1| Malania oleifera small subunit ribosomal RNA gene, partial sequence	4.33333	33.3333	112.167	32	2.66667	37.36	30.2381	10.1639	262.262	98
395167	22	GGGGATGTAGCTCAAATGGTAG		gb|EF421283.1| Entamoeba moshkovskii strain FIC tRNA array unit ALL genomic sequence	234.667	40	85.1667	32	119	314.64	409.048	56.3934	1290.91	17
478426	22	TTGGACAAGTGAGAGATTGTGG		gb|EF533695.1| Glycine max clone BAC GM_WBb098N15, complete sequence	51.6667	15.3333	25.8333	32	5	2.16	1.42857	0	133.422	7	Gm14:1394500,Gm14:3176344,Gm14:3186319,Gm14:3276715,Gm14:3289499,Gm14:3351796,Gm14:3494661,	Glyma14g02300.1:Exon1,Glyma14g04620.1:Intron2,Glyma14g04640.1:Intron1,Glyma14g04740.1:Intron1,Glyma14g04750.1:Intron2,Glyma14g04870.1:Exon1,Glyma14g05040.1:Intron1,	'','sp|Q9FL28|FLS2_ARATH LRR receptor-like serine/threonine-protein kinase FLS2 OS=Arabidopsis thaliana GN=FLS2 PE=1 SV=1','sp|Q9FL28|FLS2_ARATH LRR receptor-like serine/threonine-protein kinase FLS2 OS=Arabidopsis thaliana GN=FLS2 PE=1 SV=1','sp|Q9FL28|FLS2_ARATH LRR receptor-like serine/threonine-protein kinase FLS2 OS=Arabidopsis thaliana GN=FLS2 PE=1 SV=1','sp|Q9FL28|FLS2_ARATH LRR receptor-l…
468991	21	TTAGTATTAAGATCAAATGGA			4	59.3333	23.6667	32	0	0	0	0	119	2	Gm09:23503933,Gm20:44354712,	,,	'','',
399438	21	GGTTGGGTCGATCGGTCCGCC		dbj|AB268114.1| Monadenium crispum gene for 18S ribosomal RNA, partial sequence	0	54.3333	54.8333	31.6667	0	26.72	29.7619	0	197.315	100
383386	21	GCACGGTGCTTCGTCTGGCCA		emb|X65636.1|GMACHS2 G.max Gmachs2 gene for chalcone synthase	0	19.3333	0	31.6667	0	0	0	0	51	1	Gm05:34421643,	Glyma05g28610.1:Intron1,	'sp|P48406|CHS5_SOYBN Chalcone synthase 5 OS=Glycine max GN=CHS5 PE=3 SV=1',
479184	22	TTGGCTGAGAACAACAAGGGTG		gb|AF400567.1| Rubus idaeus chalcone synthase 6 (CHS6) mRNA, complete cds	5	20.3333	0	31.6667	0	0	0	0	57	2	Gm01:54743756,Gm11:794735,	Glyma01g43880.1:Intron1,Glyma11g01350.2:Exon1,	'sp|P30081|CHS7_SOYBN Chalcone synthase 7 OS=Glycine max GN=CHS7 PE=3 SV=1','sp|P23569|CHSY_PUELO Chalcone synthase OS=Pueraria lobata GN=CHS PE=2 SV=1',
363069	21	CTAGTGGTGCAGAAGATCAAG		gb|EF599287.1| Dipteryx odorata chalcone synthase mRNA, partial cds	0	7.33333	0	31.6667	0	0	0	0	39	1	Gm01:54743605,	Glyma01g43880.1:Intron1,	'sp|P30081|CHS7_SOYBN Chalcone synthase 7 OS=Glycine max GN=CHS7 PE=3 SV=1',
299698	21	AGATTACCCGGACCTGTCGGC		gb|EU307117.1| Linum usitatissimum 26S ribosomal RNA gene, 26S-18S ribosomal RNA intergenic spacer, 18S ribosomal RNA gene, internal transcribed spacer 1, 5.8S ribosomal RNA gene, and internal transcribed spacer 2, complete sequence	2	33.3333	69.8333	31.6667	0	13.92	1.19048	0	151.944	100
383408	21	GCACGTGTGCTTGTTGTCTGC		gb|S46989.1| chalcone synthase [soybeans, mRNA, 1119 nt]	0	21.6667	0	31.6667	0	0	0	0	53.3333	1	Gm01:54743777,	Glyma01g43880.1:Intron1,	'sp|P30081|CHS7_SOYBN Chalcone synthase 7 OS=Glycine max GN=CHS7 PE=3 SV=1',
479092	21	TTGGCCAAACGAAGAACCGTG		gb|S46989.1| chalcone synthase [soybeans, mRNA, 1119 nt]	0	18	0	31.6667	0	0	0	0	49.6667	2	Gm01:54743731,Gm11:794710,	Glyma01g43880.1:Intron1,Glyma11g01350.2:Exon1,	'sp|P30081|CHS7_SOYBN Chalcone synthase 7 OS=Glycine max GN=CHS7 PE=3 SV=1','sp|P23569|CHSY_PUELO Chalcone synthase OS=Pueraria lobata GN=CHS PE=2 SV=1',
409084	21	TAACTGAACATTCTTAGAGCT			40.3333	15.6667	13.3333	31.6667	0	0	0	0	101	1	Gm02:8609719,	,	'',
435343	21	TCTAAGTCAGAATCCGGGCTA		gb|EU002149.1| Euonymus americanus 26S ribosomal RNA gene, partial sequence	5.33333	25.6667	7.66667	31.3333	0	5.52	2.14286	0	77.6629	100
363010	21	CTAGTACGAGAGGAACCGTTG		gb|EU307117.1| Linum usitatissimum 26S ribosomal RNA gene, 26S-18S ribosomal RNA intergenic spacer, 18S ribosomal RNA gene, internal transcribed spacer 1, 5.8S ribosomal RNA gene, and internal transcribed spacer 2, complete sequence	4.66667	55.3333	8	31.3333	0	6.16	1.66667	0	107.16	96
300440	22	AGCAAGGCCACTCTGCCACTTA		gb|EU307117.1| Linum usitatissimum 26S ribosomal RNA gene, 26S-18S ribosomal RNA intergenic spacer, 18S ribosomal RNA gene, internal transcribed spacer 1, 5.8S ribosomal RNA gene, and internal transcribed spacer 2, complete sequence	2	48.6667	20	31.3333	0	2.4	1.42857	0	105.829	97
472924	21	TTCGGTCTGGTGTACACGGTC			15.6667	20	5.16667	31.3333	0	0	0	0	72.1667	1	Gm19:44259113,	Glyma19g37000.2:Intron2,	'sp|Q9FY14|TIP1_MEDTR Probable aquaporin TIP-type OS=Medicago truncatula GN=AQP1 PE=1 SV=1',
360905	17	CGTCATCATCGCGATTG			23.3333	44	83.1667	31.3333	3.33333	0	626.667	0	811.833
375937	18	GACTCTCGGCAACGGATA			35.3333	21.3333	21.6667	31.3333	87.6667	113.2	431.905	13.6066	756.045
477894	23	TTGCGAGACTTGTTGAAGGTGTG		gb|EF533695.1| Glycine max clone BAC GM_WBb098N15, complete sequence	95.3333	44	52.6667	31	3.33333	2	0	0	228.333	3	Gm14:1396373,Gm14:3269411,Gm14:3495550,	Glyma14g02300.1:Intron8,Glyma14g04740.1:Intron4,,	'','sp|Q9FL28|FLS2_ARATH LRR receptor-like serine/threonine-protein kinase FLS2 OS=Arabidopsis thaliana GN=FLS2 PE=1 SV=1','',
351318	22	CCGTGAATCGGAAGCGGGGCAC		gb|EU002151.1| Cannabis sativa 26S ribosomal RNA gene, partial sequence	7.66667	49.3333	115.833	31	2	6.96	1.19048	0	213.984	97
409177	22	TAACTGAACATTCTTTGAGCAT			15.3333	26.3333	6.66667	31	0	0	0	0	79.3333	1	Gm02:8609718,	,	'',
409190	22	TAACTGAACCTTCTTAGAGCAT			22.6667	20	31.5	31	0	0	0	0	105.167	1	Gm02:8609718,	,	'',
450708	23	TGAGGATATGTCACATGGTCGAT			33.3333	17.6667	25.1667	31	34	2.72	0	0	143.887	1	Gm16:28535993,	,	'',
362166	21	CTAATACTTTGGCATGGATAA			34	68.6667	6.66667	31	30.6667	166.48	94.2857	59.3443	491.11	1	Gm16:30416586,	Glyma16g26280.1:Exon1,	'',
442600	22	TGAAGATGAGAGATTAGTCTGA			46.3333	13.6667	28.5	31	6	5.68	7.14286	0	138.323	8	Gm06:18818971,Gm06:36938573,Gm10:11718032,Gm11:29826827,Gm11:29831478,Gm15:14994379,Gm19:2321968,Gm19:20559611,	,,,,,,,,	'','','','','','','','',
442893	22	TGAAGCTGCCAGCATGATCTCA	ptc-miR167g MIMAT0001947 Populus trichocarpa miR167g	emb|AM462311.2| Vitis vinifera contig VV78X083789.5, whole genome shotgun sequence	16	18	3.66667	30.6667	0	0	0	0	68.3333	4	Gm10:39044884,Gm10:46574319,Gm20:37901914,Gm20:44765103,	Glyma10g30370.1:Intron0,,,Glyma20g36720.1:Intron0,	'','','','',
389196	21	GCTGGGGCGGCACATCTGTTA		emb|CU353805.1| Aphanomyces euteiches cDNA	7.33333	42.3333	137.167	30.6667	6	24.24	4.7619	0	252.502	95
275367	21	ACAATTGGTCATCGCGCTTGG		gb|EU307117.1| Linum usitatissimum 26S ribosomal RNA gene, 26S-18S ribosomal RNA intergenic spacer, 18S ribosomal RNA gene, internal transcribed spacer 1, 5.8S ribosomal RNA gene, and internal transcribed spacer 2, complete sequence	4.66667	40	15.5	30.6667	0	6.24	0	0	97.0733	100
413644	25	TACTGAAACTCTTAAGTTTGGCCTT			21	62.6667	135.667	30.6667	16.6667	13.36	0	0	280.027	1	Gm08:13130649,	,	'',
372871	21	GAAGTGACCGTCGGAGCCTGC			2	42.6667	61.8333	30.6667	0	0	0	0	137.167	1	Gm16:4828001,	Glyma16g05500.1:Intron2,	'sp|Q9LW29|AFB2_ARATH Protein AUXIN SIGNALING F-BOX 2 OS=Arabidopsis thaliana GN=AFB2 PE=1 SV=1',
443451	22	TGAAGCTTCCAGCATGATCTTA			32.6667	22	6.16667	30.6667	0	4.16	0	0	95.66	2	Gm10:46574319,Gm20:37901914,	,,	'','',
360041	22	CGGTACTGTAGGAATATGGTAT			0	0	113	30.6667	3.66667	11.84	0	18.5246	177.698	3	Gm06:46030744,Gm06:46033069,Gm06:46039462,	,,,	'','','',
342437	22	CAGAGTTCTACAGTCGACGATC			2.66667	41.3333	0	30.6667	2.66667	34.08	1.66667	0	113.08
333751	21	ATTGCGGCGACGTGAGCGGTT		emb|AM267069.1| Triainolepis tomentella 5.8S rRNA gene, ITS1 and ITS2, specimen voucher Razafimandimbison 538 (UPS)	18.3333	45	96.1667	30.3333	4	22.24	4.7619	3.27869	224.114	98
347949	21	CCAGTCCCGAACCCGTCGGCT		gb|EU307117.1| Linum usitatissimum 26S ribosomal RNA gene, 26S-18S ribosomal RNA intergenic spacer, 18S ribosomal RNA gene, internal transcribed spacer 1, 5.8S ribosomal RNA gene, and internal transcribed spacer 2, complete sequence	8.33333	14.3333	58.3333	30.3333	0	17.2	20.7143	7.70492	156.953	99
341046	21	CACGGTTCTTCGTTTGGCCAA		gb|S46989.1| chalcone synthase [soybeans, mRNA, 1119 nt]	0	22.3333	0	30.3333	0	0	0	0	52.6667	2	Gm01:54743731,Gm11:794710,	Glyma01g43880.1:Intron1,Glyma11g01350.2:Exon1,	'sp|P30081|CHS7_SOYBN Chalcone synthase 7 OS=Glycine max GN=CHS7 PE=3 SV=1','sp|P23569|CHSY_PUELO Chalcone synthase OS=Pueraria lobata GN=CHS PE=2 SV=1',
465414	21	TGTTCAGAAAAACCGGCCCAT			60.6667	11	12.1667	30.3333	0	0	0	0	114.167	1	Gm11:10988937,	,	'',
413632	22	TACTCTGTTCTCTTTAGATGAT			10	19	22.8333	30.3333	7	7.6	0	0	96.7667	1	Gm15:16898136,	Glyma15g19550.1:Intron8,	'ref|NP_671784.2| GCN5-related N-acetyltransferase (GNAT) family protein [Arabidopsis thaliana]',
443409	22	TGAAGCTGCCGGCATGATCTTA			9.33333	17.6667	0	30.3333	0	2.24	0	0	59.5733	2	Gm10:46574319,Gm20:37901914,	,,	'','',
353676	21	CGAATGTTGTCGTCTGGTTCA			0	7	19	30.3333	0	0	0	0	56.3333	2	Gm14:6227062,Gm14:6288922,	,,	'','',
435524	16	TCTACAGTCGACGATC			6	35.6667	0	30.3333	4.33333	0	3.09524	0	79.4286
457807	21	TGGAGAAGCAGGGCACGTGCC	ptc-miR164e MIMAT0001922 Populus trichocarpa miR164e	emb|AM459087.2| Vitis vinifera contig VV78X125203.2, whole genome shotgun sequence	22.6667	8	0	30	1.66667	1.44	30	1.63934	95.4127	12
392078	21	GGCAAACGGACGGCGGGCGCA		gb|AY727974.1| Vaccinium myrtillus 26S ribosomal RNA gene, partial sequence	0	50	172.5	30	7	8.64	0	0	268.14	98
357532	21	CGGAATGTGACTGCAGTGATC		gb|EF599287.1| Dipteryx odorata chalcone synthase mRNA, partial cds	0	13	0	30	0	0	0	0	43	2	Gm01:54743803,Gm11:794782,	Glyma01g43880.1:Intron1,Glyma11g01350.2:Exon1,	'sp|P30081|CHS7_SOYBN Chalcone synthase 7 OS=Glycine max GN=CHS7 PE=3 SV=1','sp|P23569|CHSY_PUELO Chalcone synthase OS=Pueraria lobata GN=CHS PE=2 SV=1',
342860	22	CAGCCTCTGGTCGATGGAACAA		gb|EU307117.1| Linum usitatissimum 26S ribosomal RNA gene, 26S-18S ribosomal RNA intergenic spacer, 18S ribosomal RNA gene, internal transcribed spacer 1, 5.8S ribosomal RNA gene, and internal transcribed spacer 2, complete sequence	6	37.6667	5.83333	30	0	6	1.42857	0	86.9286	99
476671	21	TTGAGCAAAAGTTGGGTCTCA		gb|S46989.1| chalcone synthase [soybeans, mRNA, 1119 nt]	1.66667	22.3333	0	30	0	0	0	0	54	1	Gm01:54744165,	Glyma01g43880.1:Intron1,	'sp|P30081|CHS7_SOYBN Chalcone synthase 7 OS=Glycine max GN=CHS7 PE=3 SV=1',
476961	21	TTGATACACTAGTATGGATCA			0	28.3333	45.8333	30	0	0	4.7619	1.80328	110.732	2	Gm09:43396125,Gm18:58008221,	,,	'','',
336776	22	CAACAACTAGTGGACTTGCTGT			34.6667	9.66667	3.16667	30	0	6.32	105.952	0	189.772	2	Gm14:12543570,Gm14:12544718,	Glyma14g13250.1:Exon3,Glyma14g13260.1:Intron1,	'sp|Q9SAI4|NIP61_ARATH Aquaporin NIP6-1 OS=Arabidopsis thaliana GN=NIP6-1 PE=1 SV=1','sp|Q9SAI4|NIP61_ARATH Aquaporin NIP6-1 OS=Arabidopsis thaliana GN=NIP6-1 PE=1 SV=1',
482142	19	TTTCACGTCGGGTTCACCA	ppt-miR894 MIMAT0004365 Physcomitrella patens miR894		51	15	21.5	29.6667	35	70.32	133.333	4.09836	359.918
281773	20	ACGACCGGGCGTGGGAGGCA		gb|EU002153.1| Manihot esculenta 26S ribosomal RNA gene, partial sequence	0	30.6667	95	29.6667	0	0	0	0	155.333	99
270216	20	AATGACTCTCGGCAACGGAT		gb|EU118313.1| Glycine soja cultivar IT182932 18S ribosomal RNA gene, partial sequence; internal transcribed spacer 1, complete sequence; and 5.8S ribosomal RNA gene, partial sequence	7	26	17.5	29.6667	40.3333	205.84	474.286	12.623	813.249	99
349308	22	CCCGGTCGTACTCATAACCGCA		gb|EU307117.1| Linum usitatissimum 26S ribosomal RNA gene, 26S-18S ribosomal RNA intergenic spacer, 18S ribosomal RNA gene, internal transcribed spacer 1, 5.8S ribosomal RNA gene, and internal transcribed spacer 2, complete sequence	0	38.6667	29	29.6667	0	2.64	1.66667	0	101.64	98
458281	21	TGGAGTTGTAATCAGAGATGT		gb|S46989.1| chalcone synthase [soybeans, mRNA, 1119 nt]	6.33333	39.6667	0	29.6667	0	0	0	0	75.6667	2	Gm01:54744099,Gm11:795078,	Glyma01g43880.1:Intron1,Glyma11g01350.2:Exon1,	'sp|P30081|CHS7_SOYBN Chalcone synthase 7 OS=Glycine max GN=CHS7 PE=3 SV=1','sp|P23569|CHSY_PUELO Chalcone synthase OS=Pueraria lobata GN=CHS PE=2 SV=1',
338941	20	CAATACATGTGGAGGTCTTA			0	0	69.1667	29.6667	39	15.84	8.09524	11.6393	173.408	1	Gm06:11906844,	Glyma06g15120.1:Intron3,	'sp|Q40392|TMVRN_NICGU TMV resistance protein N OS=Nicotiana glutinosa GN=N PE=1 SV=1',
364971	21	CTCTGAATGGGGACCGAGTTA			2.66667	46.3333	33	29.6667	0	0	0	0	111.667	1	Gm08:7667721,	Glyma08g10550.1:Intron13,	'sp|Q9ZTX8|ARFF_ARATH Auxin response factor 6 OS=Arabidopsis thaliana GN=ARF6 PE=2 SV=1',
449089	21	TGAGACCAAATGAGCAGCTGT			42.3333	18	38	29.6667	984.667	460.64	14.5238	4649.84	6237.67	1	Gm15:4318797,	Glyma15g06080.1:Exon1,	'',
336239	22	CAAAGGACGATGATGGATCCAA			31	10.6667	26	29.6667	7	5.04	6.66667	0	116.04	2	Gm05:32607548,Gm11:29826555,	,,	'','',
432492	19	TCGGACCAGGCTTCATTTT			37.6667	40	55.3333	29.6667	34.6667	60.24	146.429	10.8197	414.822
479333	24	TTGGGCATGTAGAGAGAAGACCGG		gb|AC172298.16| Glycine max clone gmp1-125b19, complete sequence	20.6667	40	85.1667	29.3333	35	2.08	4.28571	3.11475	219.647	102
368586	21	CTTGAAAATCCGGAGGACCGA		gb|EU340885.1| Robinia pseudoacacia 26S ribosomal RNA gene, partial sequence	7.66667	31.6667	11.8333	29.3333	0	3.2	0	0	83.7	98
420401	22	TATGTCTTCTTTGTAGTTTGGC			2	15	8.83333	29.3333	0	0	0	0	55.1667	1	Gm08:22177957,	Glyma08g27920.1:Intron1,	'',
288293	22	ACTTGTAGATCTAAAGGTGTCA			16	8.66667	19.8333	29.3333	3.33333	1.44	5.71429	0	84.321	1	Gm11:29832236,	,	'',
365915	21	CTGAGGCTGAGATAATTGCAT			0	19.3333	13.3333	29.3333	0	0	0	0	62	1	Gm11:34875752,	Glyma11g33110.1:Intron1,	'sp|Q00594|ALKK_PSEOL Medium-chain-fatty-acid--CoA ligase OS=Pseudomonas oleovorans GN=alkK PE=3 SV=1',
466846	22	TTAAGATGCACATACCTCTGAT			27	36	36	29.3333	18.6667	10.56	0	5.57377	163.134	19
362320	16	CTACAGTCCGACGACC			4.33333	21	0	29.3333	3.66667	0	1.19048	2.29508	61.8189
375943	19	GACTCTCGGCAACGGATAT			33	19.6667	31	29.3333	93.3333	242.88	631.19	31.8033	1112.21
355864	22	CGATGGAACAATGTAGGCAAGG		gb|EU307117.1| Linum usitatissimum 26S ribosomal RNA gene, 26S-18S ribosomal RNA intergenic spacer, 18S ribosomal RNA gene, internal transcribed spacer 1, 5.8S ribosomal RNA gene, and internal transcribed spacer 2, complete sequence	5.66667	23.6667	12.5	29	4.33333	9.36	9.52381	3.11475	97.1652	98
340147	21	CACATTCCGTGGGCCAAGTGA		gb|S46989.1| chalcone synthase [soybeans, mRNA, 1119 nt]	0	29	0	29	0	0	0	0	58	1	Gm01:54743815,	Glyma01g43880.1:Intron1,	'sp|P30081|CHS7_SOYBN Chalcone synthase 7 OS=Glycine max GN=CHS7 PE=3 SV=1',
443411	21	TGAAGCTGCCTGCATGATCTT			5	18.6667	0	29	0	18.8	0	0	71.4667	2	Gm10:46574320,Gm20:37901914,	,,	'','',
250958	22	AAATCAATCGGAGGTATGTGCA			78.6667	19.3333	33.6667	29	32.3333	3.92	0	6.39344	203.313	102
362270	16	CTACAATCCGACGATC			0	32.6667	0	29	0	0	0	0	61.6667
260122	21	AAGAGGCTGCAACTAAGGCAA		dbj|AB264312.1| Glycine max GmJ1, ICHS1 pseudogenes for DnaJ-like protein, chalcone synthase	14.3333	0	0	28.6667	0	0	0	0	43	8	Gm05:34421460,Gm08:8380955,Gm08:8385315,Gm08:8463621,Gm08:8469450,Gm08:8472619,Gm08:8476978,Gm08:8485915,	Glyma05g28610.1:Intron1,Glyma08g11520.1:Intron1,Glyma08g11530.1:Intron1,Glyma08g11610.1:Intron1,Glyma08g11620.1:Intron1,Glyma08g11630.2:Intron1,Glyma08g11630.3:Intron3,Glyma08g11650.1:Exon2,	'sp|P48406|CHS5_SOYBN Chalcone synthase 5 OS=Glycine max GN=CHS5 PE=3 SV=1','sp|P48406|CHS5_SOYBN Chalcone synthase 5 OS=Glycine max GN=CHS5 PE=3 SV=1','sp|P19168|CHS3_SOYBN Chalcone synthase 3 OS=Glycine max GN=CHS3 PE=3 SV=1','sp|P24826|CHS1_SOYBN Chalcone synthase 1 OS=Glycine max GN=CHS1 PE=3 SV=1','sp|P24826|CHS1_SOYBN Chalcone synthase 1 OS=Glycine max GN=CHS1 PE=3 SV=1','sp|P19168|CHS3_SOY…
297621	21	AGAGGCTGCAACTAAGGCAAT		dbj|AB264312.1| Glycine max GmJ1, ICHS1 pseudogenes for DnaJ-like protein, chalcone synthase	5.66667	3.66667	0	28.6667	0	0	0	0	38	8	Gm05:34421461,Gm08:8380956,Gm08:8385314,Gm08:8463620,Gm08:8469449,Gm08:8472620,Gm08:8476977,Gm08:8485916,	Glyma05g28610.1:Intron1,Glyma08g11520.1:Intron1,Glyma08g11530.1:Intron1,Glyma08g11610.1:Intron1,Glyma08g11620.1:Intron1,Glyma08g11630.2:Intron1,Glyma08g11630.3:Intron3,Glyma08g11650.1:Exon2,	'sp|P48406|CHS5_SOYBN Chalcone synthase 5 OS=Glycine max GN=CHS5 PE=3 SV=1','sp|P48406|CHS5_SOYBN Chalcone synthase 5 OS=Glycine max GN=CHS5 PE=3 SV=1','sp|P19168|CHS3_SOYBN Chalcone synthase 3 OS=Glycine max GN=CHS3 PE=3 SV=1','sp|P24826|CHS1_SOYBN Chalcone synthase 1 OS=Glycine max GN=CHS1 PE=3 SV=1','sp|P24826|CHS1_SOYBN Chalcone synthase 1 OS=Glycine max GN=CHS1 PE=3 SV=1','sp|P19168|CHS3_SOY…
336477	22	CAAATACTGGGGAATTGATGGT		gb|AC104890.16| Mus musculus chromosome 1, clone RP23-260J11, complete sequence	37	2.66667	12.8333	28.6667	16.6667	4	13.5714	3.60656	119.011	1	Gm20:40356565,	Glyma20g31760.2:Intron6,	'sp|Q54TH4|U363_DICDI UPF0363 protein OS=Dictyostelium discoideum GN=DDB_G0281815 PE=3 SV=1',
376947	22	GAGACTTGTTGAAGGTGTGCTT		gb|EF533695.1| Glycine max clone BAC GM_WBb098N15, complete sequence	2.33333	33.3333	25.1667	28.6667	0	1.6	1.42857	0	92.5286	7	Gm14:1395301,Gm14:1396377,Gm14:3228218,Gm14:3247549,Gm14:3269408,Gm14:3287290,Gm14:3492380,	Glyma14g02310.1:Intron5,Glyma14g02300.1:Intron8,Glyma14g04690.1:Intron2,Glyma14g04710.1:Intron1,Glyma14g04740.1:Intron4,Glyma14g04750.1:Intron3,Glyma14g05040.1:Intron1,	'ref|NP_001053102.1| Os04g0480500 [Oryza sativa (japonica cultivar-group)]','','sp|O22476|BRI1_ARATH Protein BRASSINOSTEROID INSENSITIVE 1 OS=Arabidopsis thaliana GN=BRI1 PE=1 SV=1','sp|Q9FL28|FLS2_ARATH LRR receptor-like serine/threonine-protein kinase FLS2 OS=Arabidopsis thaliana GN=FLS2 PE=1 SV=1','sp|Q9FL28|FLS2_ARATH LRR receptor-like serine/threonine-protein kinase FLS2 OS=Arabidopsis thali…
387263	20	GCGGCGAGAGCGGGTCGTCG		gb|EU002150.1| Byrsonima crassifolia 26S ribosomal RNA gene, partial sequence	0	44.3333	230	28.6667	5	12.32	31.6667	3.93443	355.921	97
351097	21	CCGGTCGTACTCATAACCGCA		gb|EU307117.1| Linum usitatissimum 26S ribosomal RNA gene, 26S-18S ribosomal RNA intergenic spacer, 18S ribosomal RNA gene, internal transcribed spacer 1, 5.8S ribosomal RNA gene, and internal transcribed spacer 2, complete sequence	0	42.6667	61.1667	28.6667	0	4.24	4.04762	0	140.788	98
424766	22	TCAGGTCTCCAAGGTGAACAGC		gb|EU307117.1| Linum usitatissimum 26S ribosomal RNA gene, 26S-18S ribosomal RNA intergenic spacer, 18S ribosomal RNA gene, internal transcribed spacer 1, 5.8S ribosomal RNA gene, and internal transcribed spacer 2, complete sequence	13.6667	24	5.33333	28.6667	0	1.36	0	0	73.0267	98
254668	21	AACCGGGACGTGGCGGCTGAC		gb|EU340885.1| Robinia pseudoacacia 26S ribosomal RNA gene, partial sequence	7.66667	26	214.5	28.6667	2.33333	9.2	2.38095	1.63934	292.387	98
473509	21	TTCTCAACTTGTGGAATTGGG		gb|S46989.1| chalcone synthase [soybeans, mRNA, 1119 nt]	0	22	0	28.6667	0	0	0	0	50.6667	2	Gm01:54743908,Gm11:794887,	Glyma01g43880.1:Intron1,Glyma11g01350.2:Exon1,	'sp|P30081|CHS7_SOYBN Chalcone synthase 7 OS=Glycine max GN=CHS7 PE=3 SV=1','sp|P23569|CHSY_PUELO Chalcone synthase OS=Pueraria lobata GN=CHS PE=2 SV=1',
279466	20	ACCAGGCTCTGATACCATGG			12.3333	0	111	28.6667	63	47.28	0	0	262.28	1	Gm18:21161306,	,	'',
362314	16	CTACAGTCCGACAATC			2	34.6667	0	28.6667	3.33333	0	0	0	68.6667
473314	18	TTCTACAGTCCGACGACC			2	30	2	28.6667	6.33333	2.32	2.38095	0	73.701
401630	16	GTCAGAATCCGGGCTA			27	18.6667	25	28.6667	2.66667	0	79.5238	0	181.524
432393	22	TCGGACCAGGCTTCATTCCCCT	ppt-miR166b MIMAT0004351 Physcomitrella patens miR166b	gb|AC216447.1| Populus trichocarpa clone ACSB1045-A16, complete sequence	2.33333	11	16.8333	28.3333	7	7.84	12.381	7.37705	93.098	9	Gm02:14340838,Gm03:39519839,Gm04:44850002,Gm05:37747467,Gm06:12993102,Gm07:10198914,Gm08:282656,Gm09:37125230,Gm10:2905327,	Glyma02g15860.1:Intron0,,Glyma04g38430.1:Intron1,Glyma05g32980.1:Intron1,Glyma06g16610.1:Intron1,,Glyma08g00630.1:Intron1,,,	'','','','','','','','','',
246933	21	AAACGGACGGCGGGCGCACGC		gb|AY260041.1| Fendlera rupicola 26S ribosomal RNA gene, complete sequence	6.66667	27	130.333	28.3333	2.33333	5.68	3.09524	0	203.442	98
385874	22	GCGAAGCTACCGTGCGTTGGAT		gb|EF571299.1| Glycyrrhiza uralensis 26S ribosomal RNA, partial sequence	2	42	50.3333	28.3333	1.66667	13.12	3.80952	0	141.263	99
346223	21	CATTCCGTGGGCCAAGTGACA		gb|S46989.1| chalcone synthase [soybeans, mRNA, 1119 nt]	0	19.6667	0	28.3333	0	0	0	0	48	1	Gm01:54743817,	Glyma01g43880.1:Intron1,	'sp|P30081|CHS7_SOYBN Chalcone synthase 7 OS=Glycine max GN=CHS7 PE=3 SV=1',
366225	21	CTGCAGTCATTGTTGGTTCTG		gb|S46989.1| chalcone synthase [soybeans, mRNA, 1119 nt]	0	24	0	28.3333	0	0	0	0	52.3333	1	Gm01:54743886,	Glyma01g43880.1:Intron1,	'sp|P30081|CHS7_SOYBN Chalcone synthase 7 OS=Glycine max GN=CHS7 PE=3 SV=1',
365916	22	CTGAGGCTGAGATAATTGCATA			0	17	12.3333	28.3333	0	0	0	0	57.6667	1	Gm11:34875751,	Glyma11g33110.1:Intron1,	'sp|Q00594|ALKK_PSEOL Medium-chain-fatty-acid--CoA ligase OS=Pseudomonas oleovorans GN=alkK PE=3 SV=1',
316724	21	ATAAATGAACTGATCCGTGGA			38.3333	9.33333	8.5	28.3333	0	0	0	0	84.5	1	Gm12:4937883,	,	'',
443377	21	TGAAGCTGCCAGTATGATCTT			17.3333	18.6667	3.5	28.3333	0	2.48	0	0	70.3133	2	Gm10:46574320,Gm20:37901914,	,,	'','',
473257	17	TTCTAAGTCCGACGATC			0	35.6667	0	28.3333	1.66667	0	0	0	65.6667
476008	21	TTGACAGAAGATAGAGAGCCC	ptc-miR156j MIMAT0001899 Populus trichocarpa miR156j		3.66667	44	5.83333	28	0	7.68	225	3.93443	318.114	9	Gm02:7812536,Gm05:38621786,Gm07:9347149,Gm08:3891372,Gm09:37843837,Gm16:5331691,Gm19:8895400,Gm19:8895463,Gm19:33040923,	,,,Glyma08g05430.1:Intron0,Glyma09g31090.1:Intron0,Glyma16g05900.1:Exon1,,,Glyma19g26390.1:Intron2,	'','','','','','','','','sp|Q6YZE8|SPL16_ORYSJ Squamosa promoter-binding-like protein 16 OS=Oryza sativa subsp. japonica GN=SPL16 PE=2 SV=1',
301850	21	AGCGACGGGCGGTGTGTACAA		emb|AM184122.1| Gymnodinium chlorophorum partial 18S rRNA gene	0	67.6667	61.6667	28	3	1.84	1.42857	3.11475	166.717	101
340145	21	CACATTCCGTGGACCAAGTGA		gb|AY237728.1| Glycine max chalcone synthase (chs8) gene, complete cds	0	27.3333	0	28	0	0	0	0	55.3333	1	Gm11:794794,	Glyma11g01350.2:Exon1,	'sp|P23569|CHSY_PUELO Chalcone synthase OS=Pueraria lobata GN=CHS PE=2 SV=1',
466048	21	TGTTTGATGACAGATTTTGGT		gb|AY308655.1| Glycine max disease resistance-like KR68 pseudogene, partial sequence	13.3333	22.6667	4.5	28	11.3333	79.68	19.5238	5.90164	184.939	1	Gm04:45907715,	Glyma04g39740.1:Intron1,	'sp|Q40392|TMVRN_NICGU TMV resistance protein N OS=Nicotiana glutinosa GN=N PE=1 SV=1',
347850	21	CCAGGCATGTCGACACCGCTG		gb|AY786996.1| Malus x domestica chalcone synthase mRNA, complete cds	6.33333	6	0	28	0	0	0	0	40.3333	1	Gm05:34421536,	Glyma05g28610.1:Intron1,	'sp|P48406|CHS5_SOYBN Chalcone synthase 5 OS=Glycine max GN=CHS5 PE=3 SV=1',
282476	21	ACGCAATGTGATTTCTGCCCA		gb|EU307117.1| Linum usitatissimum 26S ribosomal RNA gene, 26S-18S ribosomal RNA intergenic spacer, 18S ribosomal RNA gene, internal transcribed spacer 1, 5.8S ribosomal RNA gene, and internal transcribed spacer 2, complete sequence	6.33333	22	36.3333	28	0	5.36	7.38095	0	105.408	101
460040	22	TGGGAACATGTCGTGCTTGCTT			27.6667	24.3333	6.83333	28	18.3333	5.92	0	0	111.087	1	Gm16:28537721,	,	'',
353718	22	CGAATTGTAGTTGGATCAGGAA			46	21	33.1667	28	21	3.36	17.619	0	170.146	2	Gm09:23445996,Gm19:7064465,	,,	'','',
442856	21	TGAAGCTGCCAGCATGAGCTT			5.66667	24.6667	15.6667	28	0	0	0	0	74	2	Gm10:46574320,Gm20:37901914,	,,	'','',
269726	15	AATCTGTTGGGCTTC			5.33333	48.6667	17.5	28	0	0	32.1429	0	131.643
473084	23	TTCGTGTCCGGGCGACGCCACCA			39.6667	29	18	28	32	21.76	5.95238	1.80328	176.182
447664	23	TGAGACCAAATGAGCAGCTGAAA			28.6667	27.6667	16.6667	28	738.667	474.72	2.14286	3579.84	4896.37
442844	22	TGAAGCTGCCAGCATGAATTTA			19.6667	7.33333	0	28	0	0	0	0	55
435019	22	TCGTTTCACGTCGGGTTCACCA	ppt-miR894 MIMAT0004365 Physcomitrella patens miR894		57	18.6667	6.83333	27.6667	28.3333	91.44	62.381	2.95082	295.272	1	Gm16:8707166,	,	'',
427164	21	TCCCACTTGATCTTAATGCTA		dbj|AP008215.1| Oryza sativa (japonica cultivar-group) genomic DNA, chromosome 9	0	0	0	27.6667	0	0	0	0	27.6667	2	Gm14:6226953,Gm14:6289031,	,,	'','',
351317	21	CCGTGAATCGGAAGCGGGGCA		gb|EU002151.1| Cannabis sativa 26S ribosomal RNA gene, partial sequence	4.66667	38.6667	98	27.6667	3.33333	17.2	3.80952	0	193.343	97
365843	21	CTGAGATCACTGCAGTCACAT		gb|S46989.1| chalcone synthase [soybeans, mRNA, 1119 nt]	0	11	0	27.6667	0	0	0	0	38.6667	2	Gm01:54743799,Gm11:794778,	Glyma01g43880.1:Intron1,Glyma11g01350.2:Exon1,	'sp|P30081|CHS7_SOYBN Chalcone synthase 7 OS=Glycine max GN=CHS7 PE=3 SV=1','sp|P23569|CHSY_PUELO Chalcone synthase OS=Pueraria lobata GN=CHS PE=2 SV=1',
467263	21	TTAATGAACTGATCCGTGGAC			46.3333	10.3333	9.16667	27.6667	0	0	0	0	93.5	1	Gm11:10988858,	,	'',
341280	21	CACTCTGTTTAGCTTAGCATT			6.33333	28.6667	16.8333	27.6667	0	0	0	0	79.5	1	Gm12:4937763,	,	'',
376790	20	GAGACCAAATGAGCAGCTGA			2.66667	24	1.83333	27.6667	51.3333	202.08	0	300.984	610.564	1	Gm15:4318798,	Glyma15g06080.1:Exon1,	'',
352764	21	CCTTGGTGTTGGAGATCGTGA			2	16.6667	3.33333	27.6667	0	0	0	0	49.6667	1	Gm19:44259139,	Glyma19g37000.2:Intron2,	'sp|Q9FY14|TIP1_MEDTR Probable aquaporin TIP-type OS=Medicago truncatula GN=AQP1 PE=1 SV=1',
318396	22	ATACCTGTAGCAGTATTGACTA			44.6667	19	21	27.6667	22	13.6	26.6667	4.09836	178.698	2	Gm14:6762844,Gm14:6763894,	Glyma14g08750.1:Intron1,,	'ref|NP_187802.2| cleavage and polyadenylation specificity factor (CPSF) A subunit C-terminal domain-containing protein [Arabidopsis thaliana]','',
422996	16	TCACAGTCCGACGATC			4	35.3333	0	27.6667	3.33333	0	0	0	70.3333
475670	21	TTGACAGAAGAGAGAGAGCCC	zma-miR156j MIMAT0001710 Zea mays miR156j	emb|AJ558183.1|BPE558183 Betula pendula mRNA for squamosa promoter binding like-protein (spl1 gene)	3	17.6667	5.5	27.3333	1003.33	24.56	0	0	1081.39	8	Gm02:32712048,Gm02:50779304,Gm03:37910739,Gm11:38250089,Gm14:990353,Gm18:431152,Gm18:43832846,Gm19:40503030,	Glyma02g30670.1:Intron3,Glyma02g47040.1:Intron0,Glyma03g29900.1:Intron3,Glyma11g36980.1:Intron3,Glyma14g01700.1:Intron1,Glyma18g00890.1:Intron1,Glyma18g36960.1:Exon4,Glyma19g32800.1:Intron2,	'sp|A3C057|SPL17_ORYSJ Squamosa promoter-binding-like protein 17 OS=Oryza sativa subsp. japonica GN=SPL17 PE=2 SV=2','','sp|Q700W2|SPL9_ARATH Squamosa promoter-binding-like protein 9 OS=Arabidopsis thaliana GN=SPL9 PE=2 SV=2','sp|A2YGR5|SPL12_ORYSI Squamosa promoter-binding-like protein 12 OS=Oryza sativa subsp. indica GN=SPL12 PE=2 SV=1','','','sp|Q700W2|SPL9_ARATH Squamosa promoter-binding-like…
330791	21	ATGTAGGCAAGGGAAGTCGGC		gb|EU307117.1| Linum usitatissimum 26S ribosomal RNA gene, 26S-18S ribosomal RNA intergenic spacer, 18S ribosomal RNA gene, internal transcribed spacer 1, 5.8S ribosomal RNA gene, and internal transcribed spacer 2, complete sequence	2.33333	68.3333	63.1667	27.3333	0	4	2.14286	0	167.31	98
355666	22	CGATCCGGGCGGAAGACATTGT		gb|EU307117.1| Linum usitatissimum 26S ribosomal RNA gene, 26S-18S ribosomal RNA intergenic spacer, 18S ribosomal RNA gene, internal transcribed spacer 1, 5.8S ribosomal RNA gene, and internal transcribed spacer 2, complete sequence	10.3333	31	74.6667	27.3333	0	10.4	11.4286	2.45902	167.621	98
390656	21	GGACCTGTCGGCCAAGGCTAT		gb|EU307117.1| Linum usitatissimum 26S ribosomal RNA gene, 26S-18S ribosomal RNA intergenic spacer, 18S ribosomal RNA gene, internal transcribed spacer 1, 5.8S ribosomal RNA gene, and internal transcribed spacer 2, complete sequence	0	42	61.5	27.3333	3.33333	10.56	2.38095	2.62295	149.731	99
327959	21	ATGAGCTTGTTTGGACTGCAC		gb|S46989.1| chalcone synthase [soybeans, mRNA, 1119 nt]	0	17	0	27.3333	0	0	0	0	44.3333	2	Gm01:54743937,Gm11:794916,	Glyma01g43880.1:Intron1,Glyma11g01350.2:Exon1,	'sp|P30081|CHS7_SOYBN Chalcone synthase 7 OS=Glycine max GN=CHS7 PE=3 SV=1','sp|P23569|CHSY_PUELO Chalcone synthase OS=Pueraria lobata GN=CHS PE=2 SV=1',
297890	21	AGAGGTGTTTGGGATGAGAGA			0	32	14.6667	27.3333	25	1.44	9.52381	46.7213	156.685	1	Gm09:16565998,	,	'',
345079	21	CATCCTAGGGTGTTGGAGGCT			0	19.6667	5.66667	27.3333	0	0	0	0	52.6667	1	Gm11:34875882,	Glyma11g33110.1:Intron1,	'sp|Q00594|ALKK_PSEOL Medium-chain-fatty-acid--CoA ligase OS=Pseudomonas oleovorans GN=alkK PE=3 SV=1',
389139	21	GCTGGATGTCTTTGAAGGAAT			0	58.3333	3.5	27.3333	0	0	0	0	89.1667	1	Gm18:61624615,	,	'',
279415	21	ACCAGCAGTAGGGGGCCTCGG		emb|X62122.1|VHRDNA V.hirsuta rDNA intergenic spacer region	0	62.3333	30.8333	27	0	8.08	2.14286	0	130.39	94
436266	21	TCTCAGAACAGACAACAAGCA		gb|AY237728.1| Glycine max chalcone synthase (chs8) gene, complete cds	4.66667	10	0	27	0	0	0	0	41.6667	1	Gm11:794763,	Glyma11g01350.2:Exon1,	'sp|P23569|CHSY_PUELO Chalcone synthase OS=Pueraria lobata GN=CHS PE=2 SV=1',
473973	22	TTCTGACTTAGAGGCGTTCAGT		gb|BC158454.1| Xenopus tropicalis cDNA clone IMAGE:6991249	17	15.6667	26	27	2.66667	0	3.57143	0	91.9048	99
395334	24	GGGGATGTAGCTCAGATGGTAGAG		gb|EF421362.1| Entamoeba moshkovskii strain Laredo tRNA array unit LarAlaAGC genomic sequence	404.667	113.333	112.833	27	177.667	676.88	62.8571	149.016	1724.25	24
335758	22	CAAAATGGATCCGTAACCTCGG		gb|EU002156.1| Phyllanthus calycinus 26S ribosomal RNA gene, partial sequence	18	48.3333	22.8333	27	0	6.24	0	0	122.407	98
370856	21	GAACAGCCTCTGGTCGATGGA		gb|EU307117.1| Linum usitatissimum 26S ribosomal RNA gene, 26S-18S ribosomal RNA intergenic spacer, 18S ribosomal RNA gene, internal transcribed spacer 1, 5.8S ribosomal RNA gene, and internal transcribed spacer 2, complete sequence	0	30.3333	12.3333	27	0	7.52	0	0	77.1867	100
470485	21	TTCACTGTCTGGAGCAATTGT		gb|S46989.1| chalcone synthase [soybeans, mRNA, 1119 nt]	1.66667	36	0	27	0	0	0	0	64.6667	2	Gm01:54743960,Gm11:794939,	Glyma01g43880.1:Intron1,Glyma11g01350.2:Exon1,	'sp|P30081|CHS7_SOYBN Chalcone synthase 7 OS=Glycine max GN=CHS7 PE=3 SV=1','sp|P23569|CHSY_PUELO Chalcone synthase OS=Pueraria lobata GN=CHS PE=2 SV=1',
281022	21	ACCTGAGAAGATGAAGGCCAC		gb|S46989.1| chalcone synthase [soybeans, mRNA, 1119 nt]	0	31.6667	0	27	0	0	0	0	58.6667	2	Gm01:54744187,Gm11:795166,	Glyma01g43880.1:Intron1,Glyma11g01350.2:Exon1,	'sp|P30081|CHS7_SOYBN Chalcone synthase 7 OS=Glycine max GN=CHS7 PE=3 SV=1','sp|P23569|CHSY_PUELO Chalcone synthase OS=Pueraria lobata GN=CHS PE=2 SV=1',
280537	21	ACCGGAGGCGGACCGATCGAC		gb|U42537.1|BSU42537 Bauhinia sp. Doyle s.n. 18S ribosomal RNA gene, partial sequence	2	31.6667	81.1667	27	2.66667	17.36	0	1.63934	163.499	99
408961	22	TAACTGAACATTCCTAGAGCAT			32.6667	24.6667	42.3333	27	0	0	0	0	126.667	1	Gm02:8609718,	,	'',
408977	22	TAACTGAACATTCTTACAGCAT			38.6667	18	37.6667	27	0	0	0	0	121.333	1	Gm02:8609718,	,	'',
436395	21	TCTCATCTTACAGTTGGACGG			206	26	16.3333	27	202.667	118.08	35.4762	63.2787	694.835	1	Gm04:44236978,	,	'',
453374	21	TGCAATGTCAGAGAACGAGGT			38	24.6667	2.66667	27	0	0	0	0	92.3333	2	Gm05:4076343,Gm17:11955401,	Glyma05g04900.1:Intron2,Glyma17g15270.1:Intron2,	'sp|P10290|MYBC_MAIZE Anthocyanin regulatory C1 protein OS=Zea mays GN=C1 PE=2 SV=1','sp|P10290|MYBC_MAIZE Anthocyanin regulatory C1 protein OS=Zea mays GN=C1 PE=2 SV=1',
348004	21	CCAGTTGAAGTCTTTGGCAGC			0	26	31.5	27	0	0	0	0	84.5	2	Gm11:34875673,Gm18:3862093,	Glyma11g33110.1:Intron1,Glyma18g05110.1:Intron1,	'sp|Q00594|ALKK_PSEOL Medium-chain-fatty-acid--CoA ligase OS=Pseudomonas oleovorans GN=alkK PE=3 SV=1','sp|Q00594|ALKK_PSEOL Medium-chain-fatty-acid--CoA ligase OS=Pseudomonas oleovorans GN=alkK PE=3 SV=1',
424049	24	TCAGAGTTCTACAGTCCGATGATC			5.66667	29.6667	0	27	3.33333	2.08	0	0	67.7467
457809	21	TGGAGAAGCAGGGCACGTGCT	sbi-miR164b MIMAT0001445 Sorghum bicolor miR164b	gb|AY551227.1| Oryza sativa precursor microRNA 164e gene, complete sequence	44.3333	10.3333	6.83333	26.6667	7.66667	28	18.0952	7.04918	148.978	15
363401	21	CTATTGATGGACACCTTCGTG		dbj|AB185897.1| Clitoria ternatea CtCHS mRNA for chalcone synthase, complete cds, clone: pBSCtCHS4-1	0	17.3333	0	26.6667	0	0	0	0	44	2	Gm01:54743985,Gm11:794964,	Glyma01g43880.1:Intron1,Glyma11g01350.2:Exon1,	'sp|P30081|CHS7_SOYBN Chalcone synthase 7 OS=Glycine max GN=CHS7 PE=3 SV=1','sp|P23569|CHSY_PUELO Chalcone synthase OS=Pueraria lobata GN=CHS PE=2 SV=1',
440375	21	TCTTGGATGAGATGAGGAGGA		gb|AC146683.12| Medicago truncatula clone mth2-179n10, complete sequence	4.66667	33	0	26.6667	0	0	0	0	64.3333	2	Gm01:54744261,Gm11:795240,	Glyma01g43880.1:Intron1,Glyma11g01350.2:Exon1,	'sp|P30081|CHS7_SOYBN Chalcone synthase 7 OS=Glycine max GN=CHS7 PE=3 SV=1','sp|P23569|CHSY_PUELO Chalcone synthase OS=Pueraria lobata GN=CHS PE=2 SV=1',
412915	21	TACGACCGGGCGTGGGAGGCA		gb|EU002153.1| Manihot esculenta 26S ribosomal RNA gene, partial sequence	30.3333	51	104.5	26.6667	0	3.76	0	0	216.26	99
391599	22	GGAGTGGATCTGAGAACACAAG			0	36.3333	36	26.6667	0	8	3.33333	0	110.333	1	Gm02:10988524,	Glyma02g12710.1:Intron0,	'',
409091	22	TAACTGAACATTCTTAGAGTAT			52.3333	9.66667	21	26.6667	0	0	0	0	109.667	1	Gm02:8609718,	,	'',
460132	21	TGGGAATGGGCTGATTGGGAA			0	32.6667	17.8333	26.6667	0	2.32	15.2381	3.44262	98.1674	2	Gm02:7783829,Gm18:61452969,	Glyma02g09870.1:Intron0,,	'','',
464896	22	TGTGGGCAAGTTGGATTTCGAA			34.6667	8.66667	26	26.6667	11.6667	15.28	5.2381	4.42623	132.611	52
451982	21	TGATCTCAGAACAAACGACAA		dbj|AB264312.1| Glycine max GmJ1, ICHS1 pseudogenes for DnaJ-like protein, chalcone synthase	4.33333	8.33333	0	26.3333	0	0	1.66667	0	40.6667	7	Gm08:8381195,Gm08:8385075,Gm08:8463381,Gm08:8469210,Gm08:8472859,Gm08:8476738,Gm08:8486155,	Glyma08g11520.1:Intron1,Glyma08g11530.1:Intron1,Glyma08g11610.1:Intron1,Glyma08g11620.1:Intron1,Glyma08g11630.2:Intron1,Glyma08g11630.3:Intron3,Glyma08g11650.1:Exon2,	'sp|P48406|CHS5_SOYBN Chalcone synthase 5 OS=Glycine max GN=CHS5 PE=3 SV=1','sp|P19168|CHS3_SOYBN Chalcone synthase 3 OS=Glycine max GN=CHS3 PE=3 SV=1','sp|P24826|CHS1_SOYBN Chalcone synthase 1 OS=Glycine max GN=CHS1 PE=3 SV=1','sp|P24826|CHS1_SOYBN Chalcone synthase 1 OS=Glycine max GN=CHS1 PE=3 SV=1','sp|P19168|CHS3_SOYBN Chalcone synthase 3 OS=Glycine max GN=CHS3 PE=3 SV=1','sp|P24826|CHS1_SOY…
446750	21	TGACTTAGAGGCGTTCAGTCA		gb|BC158454.1| Xenopus tropicalis cDNA clone IMAGE:6991249	4.33333	9.66667	0	26.3333	0	4.72	2.85714	0	47.9105	99
395171	24	GGGGATGTAGCTCAAATGGTAGAG		gb|EF421283.1| Entamoeba moshkovskii strain FIC tRNA array unit ALL genomic sequence	275.667	86	87.1667	26.3333	129	504.16	33.0952	89.8361	1231.26	17
446503	22	TGACTCTCGGCAACGGATATCT		gb|EU118313.1| Glycine soja cultivar IT182932 18S ribosomal RNA gene, partial sequence; internal transcribed spacer 1, complete sequence; and 5.8S ribosomal RNA gene, partial sequence	9	20	69	26.3333	76.3333	190.24	315.476	22.2951	728.678	101
365828	22	CTGAGACTGAAACTGAGACTGC		gb|L41662.1|COICTS2CHI Coccidioides immitis chitinase (cts2) gene, complete cds	48.3333	8.66667	27.6667	26.3333	10.6667	5.28	60.4762	0	187.423	4	Gm04:32715030,Gm07:34221031,Gm18:50250384,Gm18:50255049,	Glyma04g28540.1:Intron6,,,,	'ref|NP_001059339.1| Os07g0267400 [Oryza sativa (japonica cultivar-group)]','','','',
411507	21	TAATTTCAAATGAAGTCTGCA			35.3333	43	22.5	26.3333	0	2.56	18.8095	0	148.536	1	Gm07:4000748,	Glyma07g05360.2:Intron3,	'sp|Q9M126|NAC69_ARATH NAC domain-containing protein 69 OS=Arabidopsis thaliana GN=NAC69 PE=2 SV=1',
269917	21	AATGAACTGATCCGTGGACAA			69.6667	17	53	26.3333	0	0	0	0	166	1	Gm12:4937886,	,	'',
473506	22	TTCTCAAAGTCAGATCCTCGTT			12.3333	44	2.16667	26.3333	0	0	0	0	84.8333	1	Gm14:6292964,	,	'',
368110	21	CTTCATCTTCGTGTTCGCCGG			17.6667	9.33333	2.16667	26.3333	0	0	0	0	55.5	1	Gm19:44259571,	Glyma19g37000.2:Intron1,	'sp|Q9FY14|TIP1_MEDTR Probable aquaporin TIP-type OS=Medicago truncatula GN=AQP1 PE=1 SV=1',
402228	18	GTCTACAGTCCGACGATC			2	28	0	26.3333	0	0	0	0	56.3333
315723	20	AGTTCTACAGTCCGCCGATC			15	27.3333	0	26.3333	24	16.32	3.80952	0	112.796
254501	21	AACCCGTCGGCTGTCGGGGGG			2.33333	19	2.16667	26.3333	0	0	10.9524	0	60.7857
445418	21	TGACAGAAGATAGAGAGCACA	ptc-miR156j MIMAT0001899 Populus trichocarpa miR156j	gb|AC209042.1| Populus trichocarpa clone POP052-O09, complete sequence	1.66667	43	45.1667	26	0	71.04	46.9048	7.21311	240.991	10	Gm02:7812537,Gm05:38621785,Gm07:9347150,Gm08:3891373,Gm09:37843836,Gm16:5331690,Gm19:8895401,Gm19:8895462,Gm19:28821923,Gm19:33040924,	,,,Glyma08g05430.1:Intron0,Glyma09g31090.1:Intron0,Glyma16g05900.1:Exon1,,,,Glyma19g26390.1:Intron2,	'','','','','','','','','','sp|Q6YZE8|SPL16_ORYSJ Squamosa promoter-binding-like protein 16 OS=Oryza sativa subsp. japonica GN=SPL16 PE=2 SV=1',
407885	22	TAAAGCTGCCAGCATGATCTTA	ptc-miR167g MIMAT0001947 Populus trichocarpa miR167g	gb|AC215438.1| Solanum lycopersicum Tomato chromosome 2, C02HBa0320M09, complete sequence	11.3333	12.6667	0	26	0	2.8	0	0	52.8	2	Gm10:46574319,Gm20:37901914,	,,	'','',
444420	21	TGAATTTTTCTTTGAGCTCGG		dbj|AB264311.1| Glycine max ICHS1 gene for chalcone synthase, complete cds, GmJ1, CHS3 pseudogenes for DnaJ-like protein, chalcone synthase	0	0	0	26	0	0	0	0	26	7	Gm08:8380663,Gm08:8385608,Gm08:8469743,Gm08:8472326,Gm08:8477270,Gm08:8485623,Gm18:155086,	Glyma08g11520.1:Exon1,Glyma08g11530.1:Intron1,Glyma08g11620.1:Intron1,Glyma08g11630.2:Exon1,,Glyma08g11650.1:Exon1,,	'sp|P48406|CHS5_SOYBN Chalcone synthase 5 OS=Glycine max GN=CHS5 PE=3 SV=1','sp|P19168|CHS3_SOYBN Chalcone synthase 3 OS=Glycine max GN=CHS3 PE=3 SV=1','sp|P24826|CHS1_SOYBN Chalcone synthase 1 OS=Glycine max GN=CHS1 PE=3 SV=1','sp|P19168|CHS3_SOYBN Chalcone synthase 3 OS=Glycine max GN=CHS3 PE=3 SV=1','','sp|P17957|CHS2_SOYBN Chalcone synthase 2 OS=Glycine max GN=CHS2 PE=3 SV=1','',
473042	23	TTCGTGACCTGCATGGGCCACCA		gb|AC190391.4| Canis Familiaris chromosome 2, clone XX-25C16, complete sequence	9.33333	16.6667	5.5	26	12.6667	15.36	18.5714	0	104.098
343026	21	CAGCTGCTGTCATTGTTGGAT		gb|AF358432.1| Senna alata isolate calchs3 root-specific chalcone synthase (chs) mRNA, complete cds	0	9.66667	0	26	0	0	0	0	35.6667	3	Gm02:13040847,Gm05:34421796,Gm09:8194250,	Glyma02g14450.1:Intron1,Glyma05g28610.1:Intron1,Glyma09g08780.1:Intron1,	'sp|P30080|CHS6_SOYBN Chalcone synthase 6 OS=Glycine max GN=CHS6 PE=3 SV=1','sp|P48406|CHS5_SOYBN Chalcone synthase 5 OS=Glycine max GN=CHS5 PE=3 SV=1','sp|P30080|CHS6_SOYBN Chalcone synthase 6 OS=Glycine max GN=CHS6 PE=3 SV=1',
452615	21	TGATGTTGACAAGCTCGAGCA		gb|AY308655.1| Glycine max disease resistance-like KR68 pseudogene, partial sequence	33.3333	21.3333	49.3333	26	35	72	212.381	12.9508	462.332	1	Gm04:45907797,	Glyma04g39740.1:Intron1,	'sp|Q40392|TMVRN_NICGU TMV resistance protein N OS=Nicotiana glutinosa GN=N PE=1 SV=1',
331445	21	ATGTTGTAGCTCATGTTTGTT		gb|AY308655.1| Glycine max disease resistance-like KR68 pseudogene, partial sequence	23	20.6667	11.3333	26	27	82.08	10.2381	5.40984	205.728	1	Gm04:45907940,	Glyma04g39740.1:Intron1,	'sp|Q40392|TMVRN_NICGU TMV resistance protein N OS=Nicotiana glutinosa GN=N PE=1 SV=1',
441350	21	TGAAAGAAGGATGCTTTGGAT		gb|AY308655.1| Glycine max disease resistance-like KR68 pseudogene, partial sequence	28	21.6667	20.3333	26	29	63.68	89.7619	22.7869	301.229	3	Gm02:44087861,Gm04:45907919,Gm06:45087804,	Glyma02g38740.1:Intron5,Glyma04g39740.1:Intron1,Glyma06g41790.1:Intron2,	'sp|Q40392|TMVRN_NICGU TMV resistance protein N OS=Nicotiana glutinosa GN=N PE=1 SV=1','sp|Q40392|TMVRN_NICGU TMV resistance protein N OS=Nicotiana glutinosa GN=N PE=1 SV=1','sp|Q40392|TMVRN_NICGU TMV resistance protein N OS=Nicotiana glutinosa GN=N PE=1 SV=1',
393575	24	GGGAAGTCCTCGTGTTGCACCTCT		gb|DQ485982.1| Pueraria montana clone 2 5S ribosomal RNA and non-transcribed spacer region, genomic sequence	43	21.6667	0	26	29.6667	51.92	1.90476	4.59016	178.748	26
344312	21	CAGTTAAGGACAGGAGCGCAT		gb|DQ790126.1| Tetrastylidium peruvianum small subunit ribosomal RNA gene, partial sequence	11.6667	42.3333	39.1667	26	0	33.92	13.5714	4.09836	170.756	100
402018	20	GTCGATCCGGGCGGAAGACA		gb|EF571299.1| Glycyrrhiza uralensis 26S ribosomal RNA, partial sequence	12.3333	20.3333	54.6667	26	5.33333	24.72	36.9048	0	180.291	98
379034	21	GAGGTGTAGGATAAGTGGGAG		gb|EU002156.1| Phyllanthus calycinus 26S ribosomal RNA gene, partial sequence	0	93.6667	37.8333	26	0	22.48	21.1905	2.95082	204.121	100
245062	21	AAAAGCTCGTAGTTGGACCTT		gb|EU368364.1| Uncultured Poaceae clone 136 18S ribosomal RNA gene, partial sequence	12	41.6667	26.8333	26	20.6667	102.32	92.8571	5.57377	327.918	101
466259	21	TTAAAAAGCTCGTAGTTGGAC		gb|EU368367.1| Uncultured Poaceae clone 139 18S ribosomal RNA gene, partial sequence	5.66667	33.6667	18.5	26	0	21.44	34.0476	2.29508	141.616	100
248673	21	AAAGATGGAGTTGTAATCAGA		gb|S46989.1| chalcone synthase [soybeans, mRNA, 1119 nt]	0	22.6667	0	26	0	0	0	0	48.6667	2	Gm01:54744104,Gm11:795083,	Glyma01g43880.1:Intron1,Glyma11g01350.2:Exon1,	'sp|P30081|CHS7_SOYBN Chalcone synthase 7 OS=Glycine max GN=CHS7 PE=3 SV=1','sp|P23569|CHSY_PUELO Chalcone synthase OS=Pueraria lobata GN=CHS PE=2 SV=1',
390348	21	GGAATGGGCTGATTGGGACGC			0	34	3.33333	26	0	0	19.2857	0	82.619	1	Gm02:7783831,	Glyma02g09870.1:Intron0,	'',
437597	21	TCTGAAAGAAGGATGCTCTGG			14	13	7.16667	26	9.66667	13.2	39.7619	6.39344	129.189	1	Gm06:11906712,	Glyma06g15120.1:Intron3,	'sp|Q40392|TMVRN_NICGU TMV resistance protein N OS=Nicotiana glutinosa GN=N PE=1 SV=1',
421779	22	TCAACAACTTGATCTAAGCTCC			11.3333	27.6667	2.16667	26	0	0	0	0	67.1667	1	Gm14:1394453,	Glyma14g02300.1:Exon1,	'',
253489	21	AACAGCAAGATTTTGGAGTTC			38	20.3333	17.1667	26	4	15.04	2.61905	5.2459	128.405	1	Gm14:1396561,	Glyma14g02300.1:Intron8,	'',
321764	22	ATATGGACGAAGAGATAGGTAA			21.3333	0	78.6667	26	6.33333	6.64	13.3333	2.78689	155.094	1	Gm20:40357038,	Glyma20g31760.2:Intron6,	'sp|Q54TH4|U363_DICDI UPF0363 protein OS=Dictyostelium discoideum GN=DDB_G0281815 PE=3 SV=1',
442857	22	TGAAGCTGCCAGCATGAGCTTA			4.66667	21.3333	9.83333	26	0	0	0	0	61.8333	2	Gm10:46574319,Gm20:37901914,	,,	'','',
443757	21	TGAAGTTCATGGAGGAGCTGC			1.66667	20	19.1667	26	0	0	0	0	66.8333	2	Gm11:34875689,Gm18:3862077,	Glyma11g33110.1:Intron1,Glyma18g05110.1:Intron1,	'sp|Q00594|ALKK_PSEOL Medium-chain-fatty-acid--CoA ligase OS=Pseudomonas oleovorans GN=alkK PE=3 SV=1','sp|Q00594|ALKK_PSEOL Medium-chain-fatty-acid--CoA ligase OS=Pseudomonas oleovorans GN=alkK PE=3 SV=1',
327331	22	ATGACCAAGAAGATGATCCATT			59.3333	14.6667	53.3333	26	7.66667	25.12	58.3333	23.6066	268.06	42
362351	16	CTACAGTCCGCCGATC			3	35	0	26	6.66667	0	2.38095	0	73.0476
386684	19	GCGCCTGTAGCTCAGTGGC			1.66667	28	33.8333	26	0	0	9.28571	0	98.7857
401629	15	GTCAGAATCCGGGCT			20.3333	18	4.5	26	0	0	90.2381	0	159.071
349511	17	CCCTGCTGTCGACGCCA			69.6667	14	3	26	50	0	158.333	0	321
246792	21	AAACGACAAGCACGCGAGCAC		dbj|AB264312.1| Glycine max GmJ1, ICHS1 pseudogenes for DnaJ-like protein, chalcone synthase	3.33333	6.66667	0	25.6667	0	0	0	0	35.6667	7	Gm08:8381183,Gm08:8385087,Gm08:8463393,Gm08:8469222,Gm08:8472847,Gm08:8476750,Gm08:8486143,	Glyma08g11520.1:Intron1,Glyma08g11530.1:Intron1,Glyma08g11610.1:Intron1,Glyma08g11620.1:Intron1,Glyma08g11630.2:Intron1,Glyma08g11630.3:Intron3,Glyma08g11650.1:Exon2,	'sp|P48406|CHS5_SOYBN Chalcone synthase 5 OS=Glycine max GN=CHS5 PE=3 SV=1','sp|P19168|CHS3_SOYBN Chalcone synthase 3 OS=Glycine max GN=CHS3 PE=3 SV=1','sp|P24826|CHS1_SOYBN Chalcone synthase 1 OS=Glycine max GN=CHS1 PE=3 SV=1','sp|P24826|CHS1_SOYBN Chalcone synthase 1 OS=Glycine max GN=CHS1 PE=3 SV=1','sp|P19168|CHS3_SOYBN Chalcone synthase 3 OS=Glycine max GN=CHS3 PE=3 SV=1','sp|P24826|CHS1_SOY…
411076	21	TAATCTTGGACTTGGGTTGAC		dbj|AB264312.1| Glycine max GmJ1, ICHS1 pseudogenes for DnaJ-like protein, chalcone synthase	2	3	0	25.6667	0	0	0	0	30.6667	11
346730	21	CCAAAGTTGGGAAAAGAGGCT		dbj|AB264312.1| Glycine max GmJ1, ICHS1 pseudogenes for DnaJ-like protein, chalcone synthase	3.33333	2.33333	0	25.6667	0	0	0	0	31.3333	12
361251	22	CGTGCCTTTGTAGTGATGGATA		emb|AL353743.22| Human DNA sequence from clone RP11-213G2 on chromosome 9 Contains the 3' end of a pseudogene similar to part of a novel protein (DKFZp434D0917), a pseudogene similar to part of a novel protein (DKFZp434D0917), a novel gene, a prohibitin pseudogene (PHB), a novel pseudogene (DFKZP564M182), the 5' end of a novel gene (FLJ21613) similar to rat corneal wound healing related protein (…	10	24.6667	27.6667	25.6667	0	1.92	26.9048	2.45902	119.284	3	Gm04:13001884,Gm09:34693234,Gm09:34695836,	,,Glyma09g27740.1:Intron2,	'','','sp|Q6XKE6|POLG_PVCV2 Genome polyprotein OS=Petunia vein clearing virus (isolate Hohn) PE=3 SV=1',
450858	21	TGAGGCTGCCAGCATGATCTT		emb|AL442224.17| Human DNA sequence from clone RP11-53B5 on chromosome 9 Contains a novel gene, complete sequence	9.66667	18.3333	3.16667	25.6667	0	1.76	0	0	58.5933	2	Gm10:46574320,Gm20:37901914,	,,	'','',
455683	22	TGCTGGTCGGCAAACGGACGGC		gb|AY727974.1| Vaccinium myrtillus 26S ribosomal RNA gene, partial sequence	7	30.3333	310	25.6667	10	15.6	5.95238	0	404.552	97
334378	21	ATTGTTTGGAGATGGAGCTGC		gb|DQ507389.1| Lupinus luteus isolate LlCHS2.5 chalcone synthase (CHS) mRNA, complete cds	0	18.6667	0	25.6667	0	0	0	0	44.3333	2	Gm01:54743866,Gm11:794845,	Glyma01g43880.1:Intron1,Glyma11g01350.2:Exon1,	'sp|P30081|CHS7_SOYBN Chalcone synthase 7 OS=Glycine max GN=CHS7 PE=3 SV=1','sp|P23569|CHSY_PUELO Chalcone synthase OS=Pueraria lobata GN=CHS PE=2 SV=1',
292198	20	AGAATCCGGGCTAGAAGCGA		gb|EU002149.1| Euonymus americanus 26S ribosomal RNA gene, partial sequence	12.6667	39	60.1667	25.6667	5.33333	17.04	13.3333	1.96721	175.174	100
400966	27	GTAGGTGAACCTGCGGAAGGATCATTG		gb|EU118313.1| Glycine soja cultivar IT182932 18S ribosomal RNA gene, partial sequence; internal transcribed spacer 1, complete sequence; and 5.8S ribosomal RNA gene, partial sequence	30.6667	53	2.33333	25.6667	55.6667	1065.28	0	11.6393	1244.25	94
344083	21	CAGTCCCGAACCCGTCGGCTG		gb|EU307117.1| Linum usitatissimum 26S ribosomal RNA gene, 26S-18S ribosomal RNA intergenic spacer, 18S ribosomal RNA gene, internal transcribed spacer 1, 5.8S ribosomal RNA gene, and internal transcribed spacer 2, complete sequence	6.66667	10.6667	49.3333	25.6667	4.66667	35.84	5.47619	0	138.316	99
407184	21	TAAAAAGCTCGTAGTTGGACC		gb|EU368364.1| Uncultured Poaceae clone 136 18S ribosomal RNA gene, partial sequence	7.33333	38.3333	25	25.6667	11.3333	67.28	54.2857	4.2623	233.495	100
347645	21	CCAGACAGTGAAGGTGCTATT		gb|S46989.1| chalcone synthase [soybeans, mRNA, 1119 nt]	2.33333	16.6667	0	25.6667	0	0	0	0	44.6667	2	Gm01:54743969,Gm11:794948,	Glyma01g43880.1:Intron1,Glyma11g01350.2:Exon1,	'sp|P30081|CHS7_SOYBN Chalcone synthase 7 OS=Glycine max GN=CHS7 PE=3 SV=1','sp|P23569|CHSY_PUELO Chalcone synthase OS=Pueraria lobata GN=CHS PE=2 SV=1',
390333	22	GGAATGGGCTGATTGGGAAGCA			0	25.6667	14.5	25.6667	0	0	4.52381	3.11475	73.4719	1	Gm02:7783831,	Glyma02g09870.1:Intron0,	'',
348507	21	CCCAAGGGTGTGACTATCGTG			13.6667	12.6667	0	25.6667	0	0	0	0	52	1	Gm11:10988897,	,	'',
420390	21	TATGTCGAGTTGTTGAAGGTG			55.6667	28	5.83333	25.6667	3.66667	4.4	2.85714	0	126.09	2	Gm14:3351669,Gm14:3494789,	Glyma14g04870.1:Intron0,Glyma14g05040.1:Intron1,	'sp|Q9FL28|FLS2_ARATH LRR receptor-like serine/threonine-protein kinase FLS2 OS=Arabidopsis thaliana GN=FLS2 PE=1 SV=1','sp|Q9FL28|FLS2_ARATH LRR receptor-like serine/threonine-protein kinase FLS2 OS=Arabidopsis thaliana GN=FLS2 PE=1 SV=1',
444049	21	TGAATCTCAGTGGATCGTTGC			58.3333	11	3.33333	25.6667	4	0	2.38095	0	104.714	98
352827	21	CCTTTCGGAGTACGCGCACAG			11	19	18.3333	25.6667	0	3.04	3.80952	0	80.8495	100
387404	19	GCGGGGATAGCTCAGTTGG			30.3333	53	83.5	25.6667	18	93.12	55.7143	5.7377	365.072
349864	15	CCGACCTTAGCTCAG			8	16.3333	9.5	25.6667	16.6667	0	55.4762	0	131.643
432386	22	TCGGACCAGGCTTCATTCCCCA	ppt-miR166a MIMAT0004352 Physcomitrella patens miR166a	dbj|AK252042.1| Hordeum vulgare subsp. vulgare cDNA clone: FLbaf148e23, mRNA sequence	13	10	42.6667	25.3333	27	12.24	26.9048	5.7377	162.882	1	Gm04:25372987,	,	'',
292290	21	AGAATCTTGATGATGCTGCAT	ptc-miR172f MIMAT0001998 Populus trichocarpa miR172f	emb|AM439514.2| Vitis vinifera contig VV79X001821.1, whole genome shotgun sequence	2.66667	31.6667	10.3333	25.3333	8.33333	30.48	349.286	616.885	1074.98	6	Gm10:31592580,Gm10:43474799,Gm11:16934194,Gm12:6110723,Gm13:40401692,Gm20:40895751,	,,,Glyma12g08360.1:Intron0,Glyma13g39860.1:Intron0,,	'','','','','','',
338713	22	CAAGTGAGAGATTGTGGAGGGA		gb|EF533695.1| Glycine max clone BAC GM_WBb098N15, complete sequence	12	28.6667	23	25.3333	0	0	0	0	89	5	Gm14:3186324,Gm14:3276720,Gm14:3289504,Gm14:3351791,Gm14:3494666,	Glyma14g04640.1:Intron1,Glyma14g04740.1:Intron1,Glyma14g04750.1:Intron2,Glyma14g04870.1:Exon1,Glyma14g05040.1:Intron1,	'sp|Q9FL28|FLS2_ARATH LRR receptor-like serine/threonine-protein kinase FLS2 OS=Arabidopsis thaliana GN=FLS2 PE=1 SV=1','sp|Q9FL28|FLS2_ARATH LRR receptor-like serine/threonine-protein kinase FLS2 OS=Arabidopsis thaliana GN=FLS2 PE=1 SV=1','sp|Q9FL28|FLS2_ARATH LRR receptor-like serine/threonine-protein kinase FLS2 OS=Arabidopsis thaliana GN=FLS2 PE=1 SV=1','sp|Q9FL28|FLS2_ARATH LRR receptor-like…
357985	21	CGGAGACGTCGGCGGGGGCCC		gb|EF571299.1| Glycyrrhiza uralensis 26S ribosomal RNA, partial sequence	0	26.3333	57.3333	25.3333	0	0	0	0	109	99
320734	21	ATAGTCTTGTGGGCCAAGCAT		gb|S46989.1| chalcone synthase [soybeans, mRNA, 1119 nt]	0	24	0	25.3333	0	0	0	0	49.3333	2	Gm01:54743847,Gm11:794826,	Glyma01g43880.1:Intron1,Glyma11g01350.2:Exon1,	'sp|P30081|CHS7_SOYBN Chalcone synthase 7 OS=Glycine max GN=CHS7 PE=3 SV=1','sp|P23569|CHSY_PUELO Chalcone synthase OS=Pueraria lobata GN=CHS PE=2 SV=1',
409006	23	TAACTGAACATTCTTAGAGCATA			66.6667	9.33333	20	25.3333	0	0	0	0	121.333	1	Gm02:8609717,	,	'',
418253	21	TAGTTTCAAATGGATTCCGCA			19.6667	26.3333	2.5	25.3333	2.66667	2.48	1.66667	0	80.6467	1	Gm07:4016051,	Glyma07g05370.1:Intron3,	'sp|Q9M126|NAC69_ARATH NAC domain-containing protein 69 OS=Arabidopsis thaliana GN=NAC69 PE=2 SV=1',
417538	22	TAGGTTTGTGATATTAGGACGG			47.6667	21.3333	4.83333	25.3333	12.3333	10.08	33.0952	2.29508	156.97	1	Gm08:3855888,	,	'',
336964	21	CAACATTCGACTGCATGGCCA			3	8.33333	3.16667	25.3333	0	0	0	0	39.8333	1	Gm08:7668674,	Glyma08g10550.1:Intron12,	'sp|Q9ZTX8|ARFF_ARATH Auxin response factor 6 OS=Arabidopsis thaliana GN=ARF6 PE=2 SV=1',
290599	22	AGAAGACCGGTATAAAACTGAT			9.66667	18.6667	31.6667	25.3333	4.66667	3.44	3.09524	0	96.5352	1	Gm11:29825822,	,	'',
345653	21	CATGCACGGCCTCTTCCTTTA			0	19.6667	4.5	25.3333	0	2.08	1.90476	0	53.4848	1	Gm13:2598417,	Glyma13g02640.1:Intron1,	'',
265274	22	AAGGTGGCTTACGCTGAAGATG			16.6667	27.3333	22	25.3333	0	3.52	0	0	94.8533	1	Gm14:1394432,	Glyma14g02300.1:Exon1,	'',
418939	22	TATCAATATCGGTTCGAAGGTC			29	9.33333	3	25.3333	14	8.16	2.14286	0	90.9695	1	Gm16:28536485,	,	'',
335895	22	CAAACATCGGCCGACTATGCAT			14	6.66667	8.33333	25.3333	2.66667	2.88	2.14286	3.93443	65.9573	40
445902	22	TGACCGGGACTTTAATGGCTAC			25.3333	9.66667	37.1667	25.3333	3	2.72	15.7143	2.45902	121.393	42
303490	24	AGCTTATGTCGAGTTGTTGAAGGT			13.3333	98.6667	22	25.3333	3	2.8	0	0	165.133
365556	15	CTGAATCTCAGTGGA			14.6667	24.6667	7	25.3333	0	0	9.7619	1.63934	83.0679
327485	15	ATGACTCTCGGCAAC			16	18.6667	6.33333	25.3333	35.6667	0	239.048	0	341.048
478493	21	TTGGACCAGGCTTCATTCCCC	ppt-miR166a MIMAT0004352 Physcomitrella patens miR166a	gb|AC146581.1| Oryza sativa (japonica cultivar-group) Nipponbare strain chromosome 3 clone OSJNBa0021H20, complete sequence	3.33333	9.66667	11	25	9.33333	11.04	9.28571	2.13115	80.7902	19
363399	21	CTATTGATGGACACCTTCGCG		dbj|AB264312.1| Glycine max GmJ1, ICHS1 pseudogenes for DnaJ-like protein, chalcone synthase	3.66667	6.33333	0	25	0	0	0	0	35	5	Gm08:8381390,Gm08:8384880,Gm08:8469015,Gm08:8473054,Gm08:8476543,	Glyma08g11520.1:Intron1,Glyma08g11530.1:Intron1,Glyma08g11620.1:Intron1,Glyma08g11630.2:Intron1,Glyma08g11630.3:Intron2,	'sp|P48406|CHS5_SOYBN Chalcone synthase 5 OS=Glycine max GN=CHS5 PE=3 SV=1','sp|P19168|CHS3_SOYBN Chalcone synthase 3 OS=Glycine max GN=CHS3 PE=3 SV=1','sp|P24826|CHS1_SOYBN Chalcone synthase 1 OS=Glycine max GN=CHS1 PE=3 SV=1','sp|P19168|CHS3_SOYBN Chalcone synthase 3 OS=Glycine max GN=CHS3 PE=3 SV=1','sp|P24826|CHS1_SOYBN Chalcone synthase 1 OS=Glycine max GN=CHS1 PE=3 SV=1',
388675	22	GCTCTGATAGAAAGATGGAGGT		gb|AC172299.9| Glycine max clone gmw2-12n11, complete sequence	0	19.6667	26.6667	25	21	3.04	2.14286	0	97.5162	3	Gm14:19977418,Gm17:12731873,Gm18:14632835,	,,,	'','','',
339388	22	CAATGGCTGAAGAAAGACGCAC		gb|AC185959.13| Glycine max clone gmw1-58k3, complete sequence	36.3333	27	70.3333	25	21	11.12	31.1905	10.3279	232.305	101
464566	21	TGTGCACCGGTCGGCTCGTCC		gb|EF024036.1| Phaseoleae environmental sample clone Amb_18S_1517 18S ribosomal RNA gene, partial sequence	6.33333	23	6.16667	25	0	2.32	1.66667	0	64.4867	100
302703	21	AGCTACCGTGCGTTGGATTAT		gb|EF571299.1| Glycyrrhiza uralensis 26S ribosomal RNA, partial sequence	5.33333	47.6667	43.8333	25	0	15.84	7.38095	0	145.054	100
245193	22	AAAAGGATTGGCTCTGAGGGCT		gb|EU002156.1| Phyllanthus calycinus 26S ribosomal RNA gene, partial sequence	32.3333	21.6667	75	25	3	10.72	8.33333	1.80328	177.857	99
329815	21	ATGGATCCGTAACCTCGGGAA		gb|EU002156.1| Phyllanthus calycinus 26S ribosomal RNA gene, partial sequence	7.66667	32	64	25	0	5.28	2.85714	0	136.804	100
353582	21	CGAATCAAAGCGACAAGGGCT		gb|EU118311.1| Glycine soja cultivar IT182932 26S ribosomal RNA gene, partial sequence; 26S-18S ribosomal RNA intergenic spacer, complete sequence; and 18S ribosomal RNA gene, partial sequence	22	8.33333	13.1667	25	4.66667	2.64	4.52381	2.78689	83.1174	94
476586	21	TTGAGACAAGCATATGACTAC		gb|EU118311.1| Glycine soja cultivar IT182932 26S ribosomal RNA gene, partial sequence; 26S-18S ribosomal RNA intergenic spacer, complete sequence; and 18S ribosomal RNA gene, partial sequence	70	17.3333	12.6667	25	2	3.68	13.8095	4.42623	148.916	101
408937	22	TAACTGAACACTCTTAGAGCAT		ref|NM_144835.4| Mus musculus HEAT repeat containing 1 (Heatr1), mRNA	22.3333	15.3333	32.1667	25	0	0	0	0	94.8333	1	Gm02:8609718,	,	'',
337337	22	CAACTGAACATTCTTAGAGCAT			38.3333	18.3333	22.3333	25	0	0	0	0	104	1	Gm02:8609718,	,	'',
479846	21	TTGGTTTCATTGTCGGCGCTA			8.33333	20.6667	6.83333	25	0	0	0	0	60.8333	1	Gm19:44259034,	Glyma19g37000.2:Intron2,	'sp|Q9FY14|TIP1_MEDTR Probable aquaporin TIP-type OS=Medicago truncatula GN=AQP1 PE=1 SV=1',
339397	21	CAATGGGGGAGATTGTGCTGA			0	12	8.66667	25	0	0	0	0	45.6667	2	Gm11:34876121,Gm18:3861660,	Glyma11g33110.1:Intron1,Glyma18g05110.1:Intron1,	'sp|Q00594|ALKK_PSEOL Medium-chain-fatty-acid--CoA ligase OS=Pseudomonas oleovorans GN=alkK PE=3 SV=1','sp|Q00594|ALKK_PSEOL Medium-chain-fatty-acid--CoA ligase OS=Pseudomonas oleovorans GN=alkK PE=3 SV=1',
473771	22	TTCTGAACCAGACGACAACATT			15.6667	0	26.8333	25	0	0	0	0	67.5	2	Gm14:6227059,Gm14:6288924,	,,	'','',
412733	17	TACCTGGTTGATCCTGC			16.3333	25	5.16667	25	19.3333	0	72.619	0	163.452
442748	21	TGAAGCTCCAGCATGATCTTA			18.6667	22.6667	0	25	0	3.04	0	0	69.3733
397239	17	GGTAGGACGGTGCGGCT			6.33333	15.6667	15.5	25	5.66667	0	381.19	3.93443	453.292
406987	24	GTTTTATCGGACTGCGGTAAGACC		gb|AC172298.16| Glycine max clone gmp1-125b19, complete sequence	0	30.6667	124.167	24.6667	35.6667	8.4	5	5.90164	234.468	102
481030	21	TTGTTTGGTCAGTTGGTAATC		gb|AY237728.1| Glycine max chalcone synthase (chs8) gene, complete cds	0	15.6667	0	24.6667	0	0	0	0	40.3333	1	Gm11:794627,	Glyma11g01350.2:Exon1,	'sp|P23569|CHSY_PUELO Chalcone synthase OS=Pueraria lobata GN=CHS PE=2 SV=1',
484037	21	TTTGGACAAGTGAGAGATTGT		gb|EF533695.1| Glycine max clone BAC GM_WBb098N15, complete sequence	23.3333	46.6667	41	24.6667	0	19.44	6.19048	6.55738	167.855	8	Gm14:1394502,Gm14:3176343,Gm14:3186318,Gm14:3261948,Gm14:3276714,Gm14:3289498,Gm14:3351798,Gm14:3494660,	Glyma14g02300.1:Exon1,Glyma14g04620.1:Intron2,Glyma14g04640.1:Intron1,Glyma14g04730.1:Intron1,Glyma14g04740.1:Intron1,Glyma14g04750.1:Intron2,Glyma14g04870.1:Exon1,Glyma14g05040.1:Intron1,	'','sp|Q9FL28|FLS2_ARATH LRR receptor-like serine/threonine-protein kinase FLS2 OS=Arabidopsis thaliana GN=FLS2 PE=1 SV=1','sp|Q9FL28|FLS2_ARATH LRR receptor-like serine/threonine-protein kinase FLS2 OS=Arabidopsis thaliana GN=FLS2 PE=1 SV=1','sp|Q9ZWC8|BRL1_ARATH Serine/threonine-protein kinase BRI1-like 1 OS=Arabidopsis thaliana GN=BRL1 PE=1 SV=1','sp|Q9FL28|FLS2_ARATH LRR receptor-like serine/…
354501	22	CGACGGGGTATTGTAAGTGGCA		gb|EU307117.1| Linum usitatissimum 26S ribosomal RNA gene, 26S-18S ribosomal RNA intergenic spacer, 18S ribosomal RNA gene, internal transcribed spacer 1, 5.8S ribosomal RNA gene, and internal transcribed spacer 2, complete sequence	25.6667	40	13.1667	24.6667	5	14.4	6.90476	6.06557	135.87	91
449905	21	TGAGATCACTGCAGTCACATT		gb|S46989.1| chalcone synthase [soybeans, mRNA, 1119 nt]	0	21.3333	0	24.6667	0	0	0	0	46	2	Gm01:54743800,Gm11:794779,	Glyma01g43880.1:Intron1,Glyma11g01350.2:Exon1,	'sp|P30081|CHS7_SOYBN Chalcone synthase 7 OS=Glycine max GN=CHS7 PE=3 SV=1','sp|P23569|CHSY_PUELO Chalcone synthase OS=Pueraria lobata GN=CHS PE=2 SV=1',
442737	21	TGAAGCTACCAGCATGATCTT			20	17.3333	4.83333	24.6667	0	5.84	0	0	72.6733	2	Gm10:46574320,Gm20:37901914,	,,	'','',
415159	22	TAGAGCTGCTGAAGAAGGCTAT			19.3333	22	29.3333	24.6667	4.66667	3.92	24.0476	0	127.968	2	Gm11:29825735,Gm11:29832617,	,,	'','',
350696	16	CCGGCAGGTCGGACCA			160.667	28.6667	63	24.6667	80.6667	0	131.905	0	489.571
361405	21	CGTGTCCGGGCGACGCCACCA			27.3333	19	31	24.6667	17.3333	66.48	30	3.11475	218.928
333760	21	ATTGCTAGAGCTAGAAATCGC			3	0	14.5	24.6667	0	0	0	0	42.1667
443178	33	TGAAGCTGCCAGCATGATCTTTTGGTTGGCGGC	ptc-miR167g MIMAT0001947 Populus trichocarpa miR167g		0	12.3333	0	24.3333	0	0	0	0	36.6667
251509	21	AAATGGACTTGGCACAACCGG		dbj|AB264312.1| Glycine max GmJ1, ICHS1 pseudogenes for DnaJ-like protein, chalcone synthase	5.66667	23.6667	0	24.3333	0	0	0	0	53.6667	6	Gm08:8381697,Gm08:8384573,Gm08:8462879,Gm08:8468708,Gm08:8473361,Gm08:8476236,	Glyma08g11520.1:Intron1,Glyma08g11530.1:Intron1,Glyma08g11610.1:Intron1,Glyma08g11620.1:Intron1,Glyma08g11630.2:Intron1,Glyma08g11630.3:Intron2,	'sp|P48406|CHS5_SOYBN Chalcone synthase 5 OS=Glycine max GN=CHS5 PE=3 SV=1','sp|P19168|CHS3_SOYBN Chalcone synthase 3 OS=Glycine max GN=CHS3 PE=3 SV=1','sp|P24826|CHS1_SOYBN Chalcone synthase 1 OS=Glycine max GN=CHS1 PE=3 SV=1','sp|P24826|CHS1_SOYBN Chalcone synthase 1 OS=Glycine max GN=CHS1 PE=3 SV=1','sp|P19168|CHS3_SOYBN Chalcone synthase 3 OS=Glycine max GN=CHS3 PE=3 SV=1','sp|P24826|CHS1_SOY…
353783	22	CGACAAGCACGCGAGCACCCTT		dbj|AB264312.1| Glycine max GmJ1, ICHS1 pseudogenes for DnaJ-like protein, chalcone synthase	11	3	0	24.3333	0	0	0	0	38.3333	7	Gm08:8381179,Gm08:8385090,Gm08:8463396,Gm08:8469225,Gm08:8472843,Gm08:8476753,Gm08:8486139,	Glyma08g11520.1:Intron1,Glyma08g11530.1:Intron1,Glyma08g11610.1:Intron1,Glyma08g11620.1:Intron1,Glyma08g11630.2:Intron1,Glyma08g11630.3:Intron3,Glyma08g11650.1:Exon2,	'sp|P48406|CHS5_SOYBN Chalcone synthase 5 OS=Glycine max GN=CHS5 PE=3 SV=1','sp|P19168|CHS3_SOYBN Chalcone synthase 3 OS=Glycine max GN=CHS3 PE=3 SV=1','sp|P24826|CHS1_SOYBN Chalcone synthase 1 OS=Glycine max GN=CHS1 PE=3 SV=1','sp|P24826|CHS1_SOYBN Chalcone synthase 1 OS=Glycine max GN=CHS1 PE=3 SV=1','sp|P19168|CHS3_SOYBN Chalcone synthase 3 OS=Glycine max GN=CHS3 PE=3 SV=1','sp|P24826|CHS1_SOY…
455478	21	TGCTCTGAGATCACTGCAGTC		dbj|AB269912.1| Solanum melongena chs2 mRNA for chalcone synthase, partial cds	2.66667	17.3333	0	24.3333	0	0	0	0	44.3333	1	Gm01:54743795,	Glyma01g43880.1:Intron1,	'sp|P30081|CHS7_SOYBN Chalcone synthase 7 OS=Glycine max GN=CHS7 PE=3 SV=1',
443326	22	TGAAGCTGCCAGCCTGATCTTC		emb|AL445230.11| Human DNA sequence from clone RP11-517F10 on chromosome 1 Contains the 5' end of the COPA gene for coatomer protein complex subunit alpha, the gene for nicastrin (KIAA0253), the NHLH1 gene for nescient helix loop helix 1, the VANGL2 gene for vang-like 2 (van gogh, Drosophila) and a CpG island, complete sequence	14.3333	17	0	24.3333	0	0	0	0	55.6667	1	Gm02:307580,	,	'',
263966	24	AAGGATTACCTTGATAAGTCTGAT		gb|AC151963.57| Glycine max clone gmw1-21f22, complete sequence	47	57.3333	73.1667	24.3333	31.6667	7.68	3.80952	10.3279	255.317	102
339193	21	CAATGACAGCAGCAGCTCCAT		gb|AY237728.1| Glycine max chalcone synthase (chs8) gene, complete cds	0	21.3333	0	24.3333	0	0	0	0	45.6667	1	Gm11:794856,	Glyma11g01350.2:Exon1,	'sp|P23569|CHSY_PUELO Chalcone synthase OS=Pueraria lobata GN=CHS PE=2 SV=1',
340431	21	CACCTTCGTGAAGTTGGACTC		gb|AY735111.1| Arachis hypogaea chalcone synthase (CHS) gene, complete cds	0	27.6667	0	24.3333	0	0	0	0	52	1	Gm01:54743996,	Glyma01g43880.1:Intron1,	'sp|P30081|CHS7_SOYBN Chalcone synthase 7 OS=Glycine max GN=CHS7 PE=3 SV=1',
263189	21	AAGGACAGGAGCGCATCGCCG		gb|DQ790126.1| Tetrastylidium peruvianum small subunit ribosomal RNA gene, partial sequence	4.66667	38.6667	123.833	24.3333	2.33333	10.56	10.9524	1.80328	217.149	100
357205	21	CGCTTCTAGCCCGGATTCTGA		gb|EU002149.1| Euonymus americanus 26S ribosomal RNA gene, partial sequence	0	46.6667	46.5	24.3333	2	1.92	6.90476	0	128.325	100
384808	21	GCCCTTGTCGCTTTGATTCGT		gb|EU118311.1| Glycine soja cultivar IT182932 26S ribosomal RNA gene, partial sequence; 26S-18S ribosomal RNA intergenic spacer, complete sequence; and 18S ribosomal RNA gene, partial sequence	11	29.6667	7.83333	24.3333	30.3333	116.64	64.7619	3.77049	288.339	94
454515	21	TGCGAATCAACGGTTCCTCTC		gb|EU307117.1| Linum usitatissimum 26S ribosomal RNA gene, 26S-18S ribosomal RNA intergenic spacer, 18S ribosomal RNA gene, internal transcribed spacer 1, 5.8S ribosomal RNA gene, and internal transcribed spacer 2, complete sequence	1.66667	16.6667	3.16667	24.3333	0	6.88	15.4762	0	68.1895	98
427972	21	TCCGGAGACGTCGGCGGGGGC		gb|EU307117.1| Linum usitatissimum 26S ribosomal RNA gene, 26S-18S ribosomal RNA intergenic spacer, 18S ribosomal RNA gene, internal transcribed spacer 1, 5.8S ribosomal RNA gene, and internal transcribed spacer 2, complete sequence	4	30	108.833	24.3333	1.66667	0	0	0	168.833	99
375595	20	GACGGGTTCGGGACTGGGAC		gb|EU307117.1| Linum usitatissimum 26S ribosomal RNA gene, 26S-18S ribosomal RNA intergenic spacer, 18S ribosomal RNA gene, internal transcribed spacer 1, 5.8S ribosomal RNA gene, and internal transcribed spacer 2, complete sequence	0	19	36.5	24.3333	0	0	0	0	79.8333	99
313626	21	AGTCCCGAACCCGTCGGCTGT		gb|EU307117.1| Linum usitatissimum 26S ribosomal RNA gene, 26S-18S ribosomal RNA intergenic spacer, 18S ribosomal RNA gene, internal transcribed spacer 1, 5.8S ribosomal RNA gene, and internal transcribed spacer 2, complete sequence	5.66667	16	63.5	24.3333	10.6667	28.72	16.6667	1.80328	167.357	99
438398	21	TCTGCCGGCGATGCGCTCCTG		gb|EU307117.1| Linum usitatissimum 26S ribosomal RNA gene, 26S-18S ribosomal RNA intergenic spacer, 18S ribosomal RNA gene, internal transcribed spacer 1, 5.8S ribosomal RNA gene, and internal transcribed spacer 2, complete sequence	12.3333	35.3333	13.3333	24.3333	2.66667	10.88	2.61905	0	101.499	100
393199	20	GGCTCAGCCGGAGGTAGGGT		gb|EU340885.1| Robinia pseudoacacia 26S ribosomal RNA gene, partial sequence	3.33333	35.3333	57.3333	24.3333	1.66667	0	0	0	122	99
409228	22	TAACTGAGCATTCTTAGAGCAT			23.3333	14.3333	14.6667	24.3333	0	0	0	0	76.6667	1	Gm02:8609718,	,	'',
408841	22	TAACTAAACATTCTTAGAGCAT			27.6667	9.66667	13.3333	24.3333	0	0	0	0	75	1	Gm02:8609718,	,	'',
295695	21	AGAGACTCAACTTCAACACTA			0	8	67.8333	24.3333	0	0	0	0	100.167	1	Gm11:34875913,	Glyma11g33110.1:Intron1,	'sp|Q00594|ALKK_PSEOL Medium-chain-fatty-acid--CoA ligase OS=Pseudomonas oleovorans GN=alkK PE=3 SV=1',
442834	21	TGAAGCTGCCAGCATCATCTT			30	26	9.16667	24.3333	0	2.16	0	0	91.66	2	Gm10:46574320,Gm20:37901914,	,,	'','',
429546	21	TCGAATGTTGTCGTCTGGTTC			6.66667	2.33333	3.83333	24.3333	0	0	0	0	37.1667	2	Gm14:6227063,Gm14:6288921,	,,	'','',
385417	22	GCCGGTCGGGGGCCGGATTGGG			8	41.6667	8.83333	24.3333	3.66667	114.48	12.619	65.4098	279.009	101
470557	25	TTCAGAATTCTACAGTCCGACGATC			22	39.6667	7.5	24.3333	16.3333	103.28	0	0	213.113
397600	18	GGTAGTTTGATCGTGGAA			102.333	24.3333	24.3333	24.3333	201.667	411.84	418.81	256.557	1464.21
375593	19	GACGGGTTCGGGACTGGGA			0	14.3333	31.6667	24.3333	0	0	0	0	70.3333
282717	21	ACGCGTCGCTTCTAGCCCGGA		emb|AM434039.2| Vitis vinifera contig VV78X250287.5, whole genome shotgun sequence	0	36	28.3333	24	0	3.52	0	0	91.8533	99
339355	21	CAATGGAAGTAATTGCTCGAG		gb|AY308655.1| Glycine max disease resistance-like KR68 pseudogene, partial sequence	9.66667	18.6667	12.5	24	14.6667	52.16	20.7143	9.83607	162.21	1	Gm04:45907784,	Glyma04g39740.1:Intron1,	'sp|Q40392|TMVRN_NICGU TMV resistance protein N OS=Nicotiana glutinosa GN=N PE=1 SV=1',
321623	21	ATATGAGCTGAAAGAATTGAG		gb|AY308657.1| Glycine max disease resistance-like KR10 pseudogene, partial sequence	14.3333	20.3333	18.5	24	37.6667	107.52	32.381	20.1639	274.898	1	Gm06:11906762,	Glyma06g15120.1:Intron3,	'sp|Q40392|TMVRN_NICGU TMV resistance protein N OS=Nicotiana glutinosa GN=N PE=1 SV=1',
453529	21	TGCAGAAGATCAAGTGGGTAA		gb|EF110921.1| Astragalus membranaceus var. mongholicus chalcone synthase 2 (CHS2) mRNA, partial cds	1.66667	7.66667	0	24	0	0	0	0	33.3333	2	Gm01:54743598,Gm11:794577,	Glyma01g43880.1:Intron1,Glyma11g01350.2:Exon1,	'sp|P30081|CHS7_SOYBN Chalcone synthase 7 OS=Glycine max GN=CHS7 PE=3 SV=1','sp|P23569|CHSY_PUELO Chalcone synthase OS=Pueraria lobata GN=CHS PE=2 SV=1',
390698	21	GGACGGATTGGGAACGGGCCC		gb|EF571299.1| Glycyrrhiza uralensis 26S ribosomal RNA, partial sequence	5.66667	32	73.1667	24	3.33333	23.28	12.381	2.45902	176.287	98
365929	22	CTGAGGGCTGGGCACGGGGGTC		gb|EU002155.1| Nitraria retusa 26S ribosomal RNA gene, partial sequence	2.33333	34.3333	16.1667	24	2	7.04	1.19048	0	87.0638	98
424349	24	TCAGCCCTTGTCGCTTTGATTCGT		gb|EU118311.1| Glycine soja cultivar IT182932 26S ribosomal RNA gene, partial sequence; 26S-18S ribosomal RNA intergenic spacer, complete sequence; and 18S ribosomal RNA gene, partial sequence	23.6667	42.6667	3.83333	24	31.3333	295.6	2.85714	3.27869	427.236	93
407477	21	TAAAATTCCTGAACCGGGACG		gb|EU307117.1| Linum usitatissimum 26S ribosomal RNA gene, 26S-18S ribosomal RNA intergenic spacer, 18S ribosomal RNA gene, internal transcribed spacer 1, 5.8S ribosomal RNA gene, and internal transcribed spacer 2, complete sequence	2.33333	38	17	24	0	3.28	1.19048	0	85.8038	95
349158	21	CCCGGACCTGTCGGCCAAGGC		gb|EU307117.1| Linum usitatissimum 26S ribosomal RNA gene, 26S-18S ribosomal RNA intergenic spacer, 18S ribosomal RNA gene, internal transcribed spacer 1, 5.8S ribosomal RNA gene, and internal transcribed spacer 2, complete sequence	0	20	125.5	24	0	7.68	1.42857	0	178.609	99
350520	21	CCGGACCTGTCGGCCAAGGCT		gb|EU307117.1| Linum usitatissimum 26S ribosomal RNA gene, 26S-18S ribosomal RNA intergenic spacer, 18S ribosomal RNA gene, internal transcribed spacer 1, 5.8S ribosomal RNA gene, and internal transcribed spacer 2, complete sequence	3	13.3333	67.3333	24	0	1.84	4.28571	0	113.792	99
339672	21	CAATTGTTTGGTGAGTTGGTA		gb|S46989.1| chalcone synthase [soybeans, mRNA, 1119 nt]	0	14.6667	0	24	0	0	0	0	38.6667	1	Gm01:54743651,	Glyma01g43880.1:Intron1,	'sp|P30081|CHS7_SOYBN Chalcone synthase 7 OS=Glycine max GN=CHS7 PE=3 SV=1',
407586	21	TAAACGAAGAGATCTTGAAAG		gb|S46989.1| chalcone synthase [soybeans, mRNA, 1119 nt]	1.66667	2.33333	0	24	0	0	0	0	28	2	Gm01:54743442,Gm11:794421,	Glyma01g43880.1:Intron1,Glyma11g01350.2:Exon1,	'sp|P30081|CHS7_SOYBN Chalcone synthase 7 OS=Glycine max GN=CHS7 PE=3 SV=1','sp|P23569|CHSY_PUELO Chalcone synthase OS=Pueraria lobata GN=CHS PE=2 SV=1',
378211	20	GAGGACCAGAAGGTTGTCTT			0	24.3333	43.3333	24	8	17.04	5.47619	0	122.183	1	Gm15:43788308,	Glyma15g37820.1:Intron2,	'',
468679	21	TTAGGACTATGGTTTGGACGA			11	20.6667	8.16667	24	0	7.44	40.9524	931.475	1043.7	1	Gm18:50625682,	,	'',
443378	22	TGAAGCTGCCAGTATGATCTTA			10.6667	14	2.5	24	0	2.32	0	0	53.4867	2	Gm10:46574319,Gm20:37901914,	,,	'','',
258861	22	AAGACAAGTAGTTTTGACCGGG			57.3333	13.3333	29.1667	24	5.66667	2.64	1.42857	1.96721	135.536	47
486058	21	TTTTGGACCCAAGGTCGGCTT			9	35	28.3333	24	1.66667	13.52	7.14286	0	118.663	100
280685	18	ACCGGTCGGCTCGTCCCT			4	14.3333	48	24	0	0	89.7619	0	180.095
250273	21	AAAGTTGGGAAAAGAGGCTGC		dbj|AB264312.1| Glycine max GmJ1, ICHS1 pseudogenes for DnaJ-like protein, chalcone synthase	7.33333	0	0	23.6667	0	0	0	0	31	12
484290	22	TTTGGATGCTAGGCAAGACATG		dbj|AP009237.1| Lotus japonicus genomic DNA, clone:LjT30A24, TM0364, complete sequence	0	17	0	23.6667	0	0	0	0	40.6667	2	Gm01:54743497,Gm11:794476,	Glyma01g43880.1:Intron1,Glyma11g01350.2:Exon1,	'sp|P30081|CHS7_SOYBN Chalcone synthase 7 OS=Glycine max GN=CHS7 PE=3 SV=1','sp|P23569|CHSY_PUELO Chalcone synthase OS=Pueraria lobata GN=CHS PE=2 SV=1',
420964	22	TATTGTAGAGAAGATGGTGGAA		gb|AC172298.16| Glycine max clone gmp1-125b19, complete sequence	59	11.3333	26.1667	23.6667	13.6667	4.8	72.1429	0	210.776	102
353373	22	CGAAGACGACTTCAGAATACTG		gb|AC198446.7| Glycine max clone gmw2-129e12, complete sequence	93.3333	5.66667	12	23.6667	6	2.16	36.9048	0	179.731	37
393864	21	GGGACGTGGCGGCTGGCGGCA		gb|AY095451.1| Asimina triloba 26S ribosomal RNA gene, partial sequence	0	22.6667	20.3333	23.6667	0	0	0	0	66.6667	99
392232	22	GGCACTCGGTCCTCCGGATTTT		gb|EU307117.1| Linum usitatissimum 26S ribosomal RNA gene, 26S-18S ribosomal RNA intergenic spacer, 18S ribosomal RNA gene, internal transcribed spacer 1, 5.8S ribosomal RNA gene, and internal transcribed spacer 2, complete sequence	0	32.6667	14	23.6667	0	0	0	0	70.3333	99
439043	21	TCTGGTCGATGGAACAATGTA		gb|EU307117.1| Linum usitatissimum 26S ribosomal RNA gene, 26S-18S ribosomal RNA intergenic spacer, 18S ribosomal RNA gene, internal transcribed spacer 1, 5.8S ribosomal RNA gene, and internal transcribed spacer 2, complete sequence	12	26.6667	19.6667	23.6667	2	3.52	15.7143	0	103.234	99
366490	21	CTGGAAGAGCACCGCACGTCG		gb|EU340885.1| Robinia pseudoacacia 26S ribosomal RNA gene, partial sequence	3	15.3333	3.16667	23.6667	0	0	0	0	45.1667	100
302162	21	AGCGCTATCAGACGGGCTTCC		gb|EU340885.1| Robinia pseudoacacia 26S ribosomal RNA gene, partial sequence	0	35.3333	25.8333	23.6667	0	1.52	0	0	86.3533	101
409218	22	TAACTGAATATTCTTAGAGCAT			29.6667	16.6667	10.8333	23.6667	0	0	0	0	80.8333	1	Gm02:8609718,	,	'',
433302	22	TCGGATTAGCAGGTTTGAGGAA			28.6667	0	15	23.6667	4	6	0	9.83607	87.1694	1	Gm06:46034052,	,	'',
351353	21	CCGTGGACAAGGTGTTGGGCA			9.33333	9.33333	72.5	23.6667	0	0	0	0	114.833	1	Gm12:4937897,	,	'',
362670	22	CTAGAAAGGGAAATAGCAGTTG			49.6667	39.6667	5.33333	23.6667	142.333	1010.88	88.8095	287.705	1648.06	1	Gm16:32903800,	,	'',
346781	22	CCAACAAATTTTGATTGGACTG			0	40.3333	33.6667	23.6667	5.33333	3.92	0	0	106.92	1	Gm17:12731747,	,	'',
421343	21	TCAAAACTGGGGATGTTGGTG			0	9.33333	9	23.6667	0	0	0	0	42	1	Gm18:3861759,	Glyma18g05110.1:Intron1,	'sp|Q00594|ALKK_PSEOL Medium-chain-fatty-acid--CoA ligase OS=Pseudomonas oleovorans GN=alkK PE=3 SV=1',
432297	21	TCGGACCAGGCTTCACTCCCC			4.66667	9.66667	19	23.6667	11	0	20.4762	3.77049	92.2467	19
352663	22	CCTTCTTGTCGGGGATAAGCGT			15.6667	19.6667	9.66667	23.6667	4	0	3.33333	0	76	81
362481	15	CTACGTCCGACGATC			3	17.6667	0	23.6667	2.33333	0	0	0	46.6667
434415	16	TCGTATGCCGTCTTCT			2.66667	12.3333	0	23.6667	0	0	1.42857	0	40.0952
243615	33	AAAAAAAAAAAAAAAAAAAAAAAAAAAAAAAAA			0	9.66667	0	23.6667	0	0	4946.43	0	4979.76
357177	22	CGCTGTCATTGTTGGATCAGAC		dbj|AB264312.1| Glycine max GmJ1, ICHS1 pseudogenes for DnaJ-like protein, chalcone synthase	0	13.6667	0	23.3333	0	0	0	0	37	6	Gm08:8381295,Gm08:8384974,Gm08:8463280,Gm08:8469109,Gm08:8472959,Gm08:8476637,	Glyma08g11520.1:Intron1,Glyma08g11530.1:Intron1,Glyma08g11610.1:Intron1,Glyma08g11620.1:Intron1,Glyma08g11630.2:Intron1,Glyma08g11630.3:Intron2,	'sp|P48406|CHS5_SOYBN Chalcone synthase 5 OS=Glycine max GN=CHS5 PE=3 SV=1','sp|P19168|CHS3_SOYBN Chalcone synthase 3 OS=Glycine max GN=CHS3 PE=3 SV=1','sp|P24826|CHS1_SOYBN Chalcone synthase 1 OS=Glycine max GN=CHS1 PE=3 SV=1','sp|P24826|CHS1_SOYBN Chalcone synthase 1 OS=Glycine max GN=CHS1 PE=3 SV=1','sp|P19168|CHS3_SOYBN Chalcone synthase 3 OS=Glycine max GN=CHS3 PE=3 SV=1','sp|P24826|CHS1_SOY…
301725	21	AGCGAAAGAAGGTTCTCTTGA		gb|AY308655.1| Glycine max disease resistance-like KR68 pseudogene, partial sequence	6.66667	19.3333	45.6667	23.3333	9	29.92	19.5238	13.2787	166.722	2	Gm04:45907825,Gm16:36563037,	Glyma04g39740.1:Intron1,Glyma16g33780.1:Intron3,	'sp|Q40392|TMVRN_NICGU TMV resistance protein N OS=Nicotiana glutinosa GN=N PE=1 SV=1','sp|Q40392|TMVRN_NICGU TMV resistance protein N OS=Nicotiana glutinosa GN=N PE=1 SV=1',
343477	21	CAGGCATGTCGACACCGCTGG		gb|AY786996.1| Malus x domestica chalcone synthase mRNA, complete cds	0	7.33333	0	23.3333	0	0	0	0	30.6667	1	Gm05:34421535,	Glyma05g28610.1:Intron1,	'sp|P48406|CHS5_SOYBN Chalcone synthase 5 OS=Glycine max GN=CHS5 PE=3 SV=1',
456913	22	TGGACAAGTGAGAGATTGTGGA		gb|EF533695.1| Glycine max clone BAC GM_WBb098N15, complete sequence	10.3333	11.6667	52.6667	23.3333	7.66667	0	0	0	105.667	7	Gm14:1394499,Gm14:3176345,Gm14:3186320,Gm14:3276716,Gm14:3289500,Gm14:3351795,Gm14:3494662,	Glyma14g02300.1:Exon1,Glyma14g04620.1:Intron2,Glyma14g04640.1:Intron1,Glyma14g04740.1:Intron1,Glyma14g04750.1:Intron2,Glyma14g04870.1:Exon1,Glyma14g05040.1:Intron1,	'','sp|Q9FL28|FLS2_ARATH LRR receptor-like serine/threonine-protein kinase FLS2 OS=Arabidopsis thaliana GN=FLS2 PE=1 SV=1','sp|Q9FL28|FLS2_ARATH LRR receptor-like serine/threonine-protein kinase FLS2 OS=Arabidopsis thaliana GN=FLS2 PE=1 SV=1','sp|Q9FL28|FLS2_ARATH LRR receptor-like serine/threonine-protein kinase FLS2 OS=Arabidopsis thaliana GN=FLS2 PE=1 SV=1','sp|Q9FL28|FLS2_ARATH LRR receptor-l…
274943	26	ACAATGACTCTCGGCAACGGATATCT		gb|EU118313.1| Glycine soja cultivar IT182932 18S ribosomal RNA gene, partial sequence; internal transcribed spacer 1, complete sequence; and 5.8S ribosomal RNA gene, partial sequence	46.3333	38.3333	82.5	23.3333	189	3170.8	22.381	169.836	3742.52	99
368980	21	CTTGGATTTATGAAAGACGAA		gb|EU368365.1| Uncultured Poaceae clone 137 18S ribosomal RNA gene, partial sequence	6.33333	38	36.3333	23.3333	0	27.04	30	6.72131	167.761	101
293038	21	AGACAGTGAAGGTGCTATTGA		gb|S46989.1| chalcone synthase [soybeans, mRNA, 1119 nt]	0	15	0	23.3333	0	0	0	0	38.3333	2	Gm01:54743971,Gm11:794950,	Glyma01g43880.1:Intron1,Glyma11g01350.2:Exon1,	'sp|P30081|CHS7_SOYBN Chalcone synthase 7 OS=Glycine max GN=CHS7 PE=3 SV=1','sp|P23569|CHSY_PUELO Chalcone synthase OS=Pueraria lobata GN=CHS PE=2 SV=1',
358056	21	CGGAGGCGGACCGATCGACCC		gb|U42537.1|BSU42537 Bauhinia sp. Doyle s.n. 18S ribosomal RNA gene, partial sequence	19.6667	40.3333	105.833	23.3333	2.66667	8.8	1.19048	2.13115	203.955	100
391475	21	GGAGGCGTAGATACTCACACC			0	14.6667	13.3333	23.3333	5.66667	9.92	20.2381	2.62295	89.781	1	Gm04:28532454,	Glyma04g24890.1:Intron0,	'',
454050	21	TGCCAAAGGATGGAAGGACAA			0	17.6667	16.3333	23.3333	0	0	0	0	57.3333	1	Gm11:34876139,	Glyma11g33110.1:Intron1,	'sp|Q00594|ALKK_PSEOL Medium-chain-fatty-acid--CoA ligase OS=Pseudomonas oleovorans GN=alkK PE=3 SV=1',
414213	22	TAGAAACCTGGATAAACGGCAC			52.3333	45	50.1667	23.3333	2.66667	3.92	4.7619	0	182.182	1	Gm14:1394302,	Glyma14g02300.1:Intron1,	'',
478666	21	TTGGAGACTAATAGGTGCATG			67.6667	18	3.5	23.3333	14.6667	19.84	23.8095	0	170.816	1	Gm15:4585261,	Glyma15g06490.1:Exon4,	'sp|Q6EP49|MAD27_ORYSJ MADS-box transcription factor 27 OS=Oryza sativa subsp. japonica GN=MADS27 PE=2 SV=2',
470125	21	TTCAACTGGGAAGATTCAGAA			0	20.6667	36.3333	23.3333	0	0	0	0	80.3333	2	Gm11:34875661,Gm18:3862105,	Glyma11g33110.1:Intron1,Glyma18g05110.1:Intron1,	'sp|Q00594|ALKK_PSEOL Medium-chain-fatty-acid--CoA ligase OS=Pseudomonas oleovorans GN=alkK PE=3 SV=1','sp|Q00594|ALKK_PSEOL Medium-chain-fatty-acid--CoA ligase OS=Pseudomonas oleovorans GN=alkK PE=3 SV=1',
367440	22	CTGTGATGGGATGTGCAACAAC			74.3333	9	3.16667	23.3333	2	2.96	18.3333	9.34426	142.471	2	Gm14:12543555,Gm14:12544733,	Glyma14g13250.1:Exon3,Glyma14g13260.1:Intron1,	'sp|Q9SAI4|NIP61_ARATH Aquaporin NIP6-1 OS=Arabidopsis thaliana GN=NIP6-1 PE=1 SV=1','sp|Q9SAI4|NIP61_ARATH Aquaporin NIP6-1 OS=Arabidopsis thaliana GN=NIP6-1 PE=1 SV=1',
479893	22	TTGTAACTAATTTGTCGGTACC			12.3333	4.66667	8.66667	23.3333	0	5.12	19.7619	0	73.8819	4	Gm01:12555926,Gm06:46029685,Gm06:46032008,Gm06:46034333,	,,,,	'','','','',
479013	21	TTGGCACTTGCTTCCTCGGAG			1.66667	11.3333	5.16667	23.3333	0	0	0	0	41.5	4	Gm09:23503984,Gm14:6227005,Gm14:6288979,Gm14:6293087,	,,,,	'','','','',
346046	21	CATGTGTATGGATCAAGTCTC			12.3333	59.3333	56.8333	23.3333	0	10.4	1.19048	7.86885	171.293	7	Gm14:1394561,Gm14:3249767,Gm14:3276643,Gm14:3289439,Gm14:3351860,Gm14:3494598,Gm14:11358162,	Glyma14g02300.1:Intron2,Glyma14g04710.1:Intron1,Glyma14g04740.1:Intron1,Glyma14g04750.1:Intron2,Glyma14g04870.1:Exon1,Glyma14g05040.1:Intron1,Glyma14g12540.1:Intron1,	'','sp|Q9FL28|FLS2_ARATH LRR receptor-like serine/threonine-protein kinase FLS2 OS=Arabidopsis thaliana GN=FLS2 PE=1 SV=1','sp|Q9FL28|FLS2_ARATH LRR receptor-like serine/threonine-protein kinase FLS2 OS=Arabidopsis thaliana GN=FLS2 PE=1 SV=1','sp|Q9FL28|FLS2_ARATH LRR receptor-like serine/threonine-protein kinase FLS2 OS=Arabidopsis thaliana GN=FLS2 PE=1 SV=1','sp|Q9FL28|FLS2_ARATH LRR receptor-l…
467966	22	TTACTGTTTCTACAGTGTCGGT			0	0	17.1667	23.3333	1.66667	2	0	0	44.1667	17
390872	20	GGAGAAGCAGGGCACGTGCA	ptc-miR164e MIMAT0001922 Populus trichocarpa miR164e	emb|AM459087.2| Vitis vinifera contig VV78X125203.2, whole genome shotgun sequence	0	6	0	23	0	4.96	0	0	33.96	12
431404	20	TCGCTTGGTGCAGGTCGGGA	ptc-miR168b MIMAT0001950 Populus trichocarpa miR168b	gb|EF145844.1| Populus trichocarpa clone WS0113_L23	4.66667	32.6667	25.8333	23	2.33333	6.32	3.33333	2.78689	100.94	2	Gm01:48070390,Gm09:41353313,	Glyma01g35570.1:Intron1,Glyma09g35160.1:Intron0,	'','',
310948	21	AGGGGCTATTGATGGACACCT		dbj|AB264312.1| Glycine max GmJ1, ICHS1 pseudogenes for DnaJ-like protein, chalcone synthase	0	6.33333	0	23	0	0	0	0	29.3333	5	Gm08:8381385,Gm08:8384885,Gm08:8469020,Gm08:8473049,Gm08:8476548,	Glyma08g11520.1:Intron1,Glyma08g11530.1:Intron1,Glyma08g11620.1:Intron1,Glyma08g11630.2:Intron1,Glyma08g11630.3:Intron2,	'sp|P48406|CHS5_SOYBN Chalcone synthase 5 OS=Glycine max GN=CHS5 PE=3 SV=1','sp|P19168|CHS3_SOYBN Chalcone synthase 3 OS=Glycine max GN=CHS3 PE=3 SV=1','sp|P24826|CHS1_SOYBN Chalcone synthase 1 OS=Glycine max GN=CHS1 PE=3 SV=1','sp|P19168|CHS3_SOYBN Chalcone synthase 3 OS=Glycine max GN=CHS3 PE=3 SV=1','sp|P24826|CHS1_SOYBN Chalcone synthase 1 OS=Glycine max GN=CHS1 PE=3 SV=1',
342839	21	CAGCCGCTGTCATTGTTGGAT		dbj|AB264312.1| Glycine max GmJ1, ICHS1 pseudogenes for DnaJ-like protein, chalcone synthase	1.66667	10.3333	0	23	0	0	0	0	35	6	Gm08:8381291,Gm08:8384979,Gm08:8463285,Gm08:8469114,Gm08:8472955,Gm08:8476642,	Glyma08g11520.1:Intron1,Glyma08g11530.1:Intron1,Glyma08g11610.1:Intron1,Glyma08g11620.1:Intron1,Glyma08g11630.2:Intron1,Glyma08g11630.3:Intron2,	'sp|P48406|CHS5_SOYBN Chalcone synthase 5 OS=Glycine max GN=CHS5 PE=3 SV=1','sp|P19168|CHS3_SOYBN Chalcone synthase 3 OS=Glycine max GN=CHS3 PE=3 SV=1','sp|P24826|CHS1_SOYBN Chalcone synthase 1 OS=Glycine max GN=CHS1 PE=3 SV=1','sp|P24826|CHS1_SOYBN Chalcone synthase 1 OS=Glycine max GN=CHS1 PE=3 SV=1','sp|P19168|CHS3_SOYBN Chalcone synthase 3 OS=Glycine max GN=CHS3 PE=3 SV=1','sp|P24826|CHS1_SOY…
343475	21	CAGGCATGTCGACACCACTAG		dbj|AB264312.1| Glycine max GmJ1, ICHS1 pseudogenes for DnaJ-like protein, chalcone synthase	2.66667	3.33333	0	23	0	0	0	0	29	7	Gm08:8381030,Gm08:8385240,Gm08:8463546,Gm08:8469375,Gm08:8472694,Gm08:8476903,Gm08:8485990,	Glyma08g11520.1:Intron1,Glyma08g11530.1:Intron1,Glyma08g11610.1:Intron1,Glyma08g11620.1:Intron1,Glyma08g11630.2:Intron1,Glyma08g11630.3:Intron3,Glyma08g11650.1:Exon2,	'sp|P48406|CHS5_SOYBN Chalcone synthase 5 OS=Glycine max GN=CHS5 PE=3 SV=1','sp|P19168|CHS3_SOYBN Chalcone synthase 3 OS=Glycine max GN=CHS3 PE=3 SV=1','sp|P24826|CHS1_SOYBN Chalcone synthase 1 OS=Glycine max GN=CHS1 PE=3 SV=1','sp|P24826|CHS1_SOYBN Chalcone synthase 1 OS=Glycine max GN=CHS1 PE=3 SV=1','sp|P19168|CHS3_SOYBN Chalcone synthase 3 OS=Glycine max GN=CHS3 PE=3 SV=1','sp|P24826|CHS1_SOY…
426515	21	TCCACCAATGTTGGCACTTGC		emb|AL445684.8| Human DNA sequence from clone RP11-45D15 on chromosome 9 Contains a CpG island, complete sequence	0	38	2.66667	23	0	0	0	0	63.6667	2	Gm14:6227015,Gm14:6288969,	,,	'','',
346221	21	CATTCCGTGGACCAAGTGACA		gb|AY237728.1| Glycine max chalcone synthase (chs8) gene, complete cds	0	20	0	23	0	0	0	0	43	1	Gm11:794796,	Glyma11g01350.2:Exon1,	'sp|P23569|CHSY_PUELO Chalcone synthase OS=Pueraria lobata GN=CHS PE=2 SV=1',
413764	21	TACTGCTGGTCGGCAAACGGA		gb|AY727974.1| Vaccinium myrtillus 26S ribosomal RNA gene, partial sequence	16.3333	28.6667	15.5	23	4.33333	9.2	11.1905	0	108.224	98
262072	22	AAGCTACCGTGCGTTGGATTAT		gb|EF571299.1| Glycyrrhiza uralensis 26S ribosomal RNA, partial sequence	10.6667	43	16.5	23	2.66667	12.56	6.42857	1.63934	116.461	99
392231	21	GGCACTCGGTCCTCCGGATTT		gb|EU307117.1| Linum usitatissimum 26S ribosomal RNA gene, 26S-18S ribosomal RNA intergenic spacer, 18S ribosomal RNA gene, internal transcribed spacer 1, 5.8S ribosomal RNA gene, and internal transcribed spacer 2, complete sequence	0	19.6667	7.83333	23	0	0	0	0	50.5	101
350814	21	CCGGGACGTGGCGGCTGACGG		gb|EU340885.1| Robinia pseudoacacia 26S ribosomal RNA gene, partial sequence	11.6667	37.6667	430	23	2.66667	4.16	4.7619	1.80328	515.725	98
376831	24	GAGACCTCAGGTCAGGCGGGGCTA		gb|EU368961.1| Bambusa oliveriana voucher SB/SIB/02/011 18S ribosomal RNA gene, partial sequence; internal transcribed spacer 1, 5.8S ribosomal RNA gene, and internal transcribed spacer 2, complete sequence; and 28S ribosomal RNA gene, partial sequence	37.3333	30.6667	14.8333	23	61.3333	238.32	2.61905	10.8197	418.925	95
408943	22	TAACTGAACATCCTTAGAGCAT			44.3333	16.3333	31.5	23	0	0	0	0	115.167	1	Gm02:8609718,	,	'',
392152	20	GGCAAGTTGGCCTTGGCTAT			0	11.6667	16.1667	23	0	1395.2	4.28571	11.6393	1461.96	1	Gm10:40332802,	,	'',
344455	22	CAGTTTTATACTGGTCTTCTGG			2	25.3333	18.1667	23	0	0	1.66667	0	70.1667	1	Gm11:29832528,	,	'',
362645	21	CTAGAAACCTGGATAAACGGC			18.6667	25	15.6667	23	0	3.76	2.14286	2.95082	91.187	1	Gm14:1394301,	Glyma14g02300.1:Intron1,	'',
411270	21	TAATGGTTGTAATGAAAGGTC			36	25.3333	9.5	23	0	11.84	3.09524	0	108.769	1	Gm14:1396086,	Glyma14g02310.1:Intron1,	'ref|NP_001053102.1| Os04g0480500 [Oryza sativa (japonica cultivar-group)]',
422580	22	TCAATATCGGTTCGAAGGTCAT			24.6667	13.6667	2.83333	23	7.33333	2.08	1.90476	0	75.4848	1	Gm16:28536483,	,	'',
294362	22	AGACTGCTGTACTTCCAGGAAG			9.66667	0	26	23	3.66667	0	0	4.91803	67.2514	21
347629	22	CCAGAATGAAGATGACTGTTTT			15.6667	2.33333	23	23	0	6.32	101.905	11.4754	183.7	27
411170	22	TAATGATGACCAAGAAGATGAT			22.6667	6	13.5	23	4.66667	38.08	75.4762	5.57377	188.963	41
399420	15	GGTTGGGTCGATCGG			9.33333	18	93.3333	23	2.33333	0	780.238	0	926.238
486056	22	TTTTGGACCAAGTTGAGGCTAA		dbj|AB264312.1| Glycine max GmJ1, ICHS1 pseudogenes for DnaJ-like protein, chalcone synthase	13	0	0	22.6667	0	0	1.42857	0	37.0952	5	Gm02:13041114,Gm08:8384711,Gm08:8463017,Gm08:8468846,Gm08:8473222,	Glyma02g14450.1:Intron1,Glyma08g11530.1:Intron1,Glyma08g11610.1:Intron1,Glyma08g11620.1:Intron1,Glyma08g11630.2:Intron1,	'sp|P30080|CHS6_SOYBN Chalcone synthase 6 OS=Glycine max GN=CHS6 PE=3 SV=1','sp|P19168|CHS3_SOYBN Chalcone synthase 3 OS=Glycine max GN=CHS3 PE=3 SV=1','sp|P24826|CHS1_SOYBN Chalcone synthase 1 OS=Glycine max GN=CHS1 PE=3 SV=1','sp|P24826|CHS1_SOYBN Chalcone synthase 1 OS=Glycine max GN=CHS1 PE=3 SV=1','sp|P19168|CHS3_SOYBN Chalcone synthase 3 OS=Glycine max GN=CHS3 PE=3 SV=1',
464034	22	TGTCTGGAAGGATTGTCTGGGC		dbj|AB264312.1| Glycine max GmJ1, ICHS1 pseudogenes for DnaJ-like protein, chalcone synthase	0	28.3333	0	22.6667	0	0	0	0	51	5	Gm08:8381359,Gm08:8384910,Gm08:8469045,Gm08:8473023,Gm08:8476573,	Glyma08g11520.1:Intron1,Glyma08g11530.1:Intron1,Glyma08g11620.1:Intron1,Glyma08g11630.2:Intron1,Glyma08g11630.3:Intron2,	'sp|P48406|CHS5_SOYBN Chalcone synthase 5 OS=Glycine max GN=CHS5 PE=3 SV=1','sp|P19168|CHS3_SOYBN Chalcone synthase 3 OS=Glycine max GN=CHS3 PE=3 SV=1','sp|P24826|CHS1_SOYBN Chalcone synthase 1 OS=Glycine max GN=CHS1 PE=3 SV=1','sp|P19168|CHS3_SOYBN Chalcone synthase 3 OS=Glycine max GN=CHS3 PE=3 SV=1','sp|P24826|CHS1_SOYBN Chalcone synthase 1 OS=Glycine max GN=CHS1 PE=3 SV=1',
281698	22	ACGACAAGCACGCGAGCACCCT		dbj|AB264312.1| Glycine max GmJ1, ICHS1 pseudogenes for DnaJ-like protein, chalcone synthase	3	3.66667	0	22.6667	0	0	0	0	29.3333	7	Gm08:8381180,Gm08:8385089,Gm08:8463395,Gm08:8469224,Gm08:8472844,Gm08:8476752,Gm08:8486140,	Glyma08g11520.1:Intron1,Glyma08g11530.1:Intron1,Glyma08g11610.1:Intron1,Glyma08g11620.1:Intron1,Glyma08g11630.2:Intron1,Glyma08g11630.3:Intron3,Glyma08g11650.1:Exon2,	'sp|P48406|CHS5_SOYBN Chalcone synthase 5 OS=Glycine max GN=CHS5 PE=3 SV=1','sp|P19168|CHS3_SOYBN Chalcone synthase 3 OS=Glycine max GN=CHS3 PE=3 SV=1','sp|P24826|CHS1_SOYBN Chalcone synthase 1 OS=Glycine max GN=CHS1 PE=3 SV=1','sp|P24826|CHS1_SOYBN Chalcone synthase 1 OS=Glycine max GN=CHS1 PE=3 SV=1','sp|P19168|CHS3_SOYBN Chalcone synthase 3 OS=Glycine max GN=CHS3 PE=3 SV=1','sp|P24826|CHS1_SOY…
349887	21	CCGACGCGGATTGCGATGGTG		gb|AY935814.1| Glycine max isolate 24 26S ribosomal RNA gene, partial sequence	6	40	43.5	22.6667	7	116.4	80.4762	9.18033	325.223	96
358265	21	CGGATCGACCGGCCGAAGCCG		gb|DQ465797.1| Sesbania drummondii clone SSH-44_02_A03_T3 mRNA sequence	4.66667	17.3333	20.3333	22.6667	0	1.6	0	0	66.6	98
414676	22	TAGAATCCTTTGCAGACGACTT		gb|EU002149.1| Euonymus americanus 26S ribosomal RNA gene, partial sequence	8.66667	34.3333	4.33333	22.6667	2.33333	29.52	48.0952	0	149.949	96
296463	20	AGAGCGGGTCGTCGCGTGCC		gb|EU002150.1| Byrsonima crassifolia 26S ribosomal RNA gene, partial sequence	4	17.3333	59.1667	22.6667	0	4.24	2.61905	0	110.026	98
413069	21	TACGCGACGGGGTATTGTAAG		gb|EU307117.1| Linum usitatissimum 26S ribosomal RNA gene, 26S-18S ribosomal RNA intergenic spacer, 18S ribosomal RNA gene, internal transcribed spacer 1, 5.8S ribosomal RNA gene, and internal transcribed spacer 2, complete sequence	23.3333	34.6667	6.66667	22.6667	5.66667	14.72	3.80952	0	111.53	91
255934	21	AACGGCACTTGCACATGGGTT		gb|EU307117.1| Linum usitatissimum 26S ribosomal RNA gene, 26S-18S ribosomal RNA intergenic spacer, 18S ribosomal RNA gene, internal transcribed spacer 1, 5.8S ribosomal RNA gene, and internal transcribed spacer 2, complete sequence	9.66667	33	22.5	22.6667	0	7.28	2.85714	0	97.9705	97
309085	21	AGGGAAGTCGGCAAAATGGAT		gb|EU307117.1| Linum usitatissimum 26S ribosomal RNA gene, 26S-18S ribosomal RNA intergenic spacer, 18S ribosomal RNA gene, internal transcribed spacer 1, 5.8S ribosomal RNA gene, and internal transcribed spacer 2, complete sequence	5	66	148.667	22.6667	1.66667	6.88	1.90476	0	252.785	98
479826	20	TTGGTTGTTCCTGGTAGGTG			3.66667	32.3333	2.66667	22.6667	48.3333	30.96	0	0	140.627	1	Gm02:48428678,	,	'',
470054	23	TTCAACAACTTGATCTAAGCTCC			7.66667	33.6667	2.33333	22.6667	0	0	0	0	66.3333	1	Gm14:1394452,	Glyma14g02300.1:Exon1,	'',
429971	21	TCGAGGTCGAGCAGAAGCTGC			6.33333	19.6667	30.5	22.6667	0	0	0	0	79.1667	1	Gm14:6293012,	,	'',
254881	22	AACCTTAGGGTAGATTTCGTAG			6.66667	17.6667	9.33333	22.6667	1.66667	0	0	0	58	2	Gm11:29825701,Gm11:29832651,	,,	'','',
364238	21	CTCGAATGTTGTCGTCTGGTT			2.33333	3.66667	11.3333	22.6667	0	0	0	0	40	2	Gm14:6227064,Gm14:6288920,	,,	'','',
425704	22	TCATGGAACTGGTTTTGACGCA			35	5	43.1667	22.6667	20	2.32	8.57143	0	136.725	3	Gm07:34172588,Gm10:11718669,Gm11:29830843,	Glyma07g29380.1:Intron4,,,	'','','',
471837	22	TTCCTCCTCCTCATCGGGTTTA			6	25.3333	0	22.6667	0	0	0	0	54	4	Gm14:6222368,Gm14:6226972,Gm14:6289011,Gm14:6293119,	,,,,	'','','','',
386834	19	GCGCTTGTAGCTCAGTGGC			0	28.3333	8.33333	22.6667	0	0	8.09524	0	67.4286
408989	19	TAACTGAACATTCTTAGAG			60.6667	18	22.3333	22.6667	0	0	0	0	123.667
434423	18	TCGTATGCCGTCTTCTGC			3.33333	7.66667	2.5	22.6667	5	0	5.95238	2.13115	49.2502
442879	22	TGAAGCTGCCAGCATGATCCTA	ppt-miR167 MIMAT0004353 Physcomitrella patens miR167		17	14.3333	5.83333	22.3333	0	0	0	0	59.5	2	Gm10:46574319,Gm20:37901914,	,,	'','',
443100	33	TGAAGCTGCCAGCATGATCTTTCTTATTCCGTC	ptc-miR167g MIMAT0001947 Populus trichocarpa miR167g	gb|AC197930.3| MACACA MULATTA BAC clone CH250-421M21 from chromosome 16, complete sequence	0	15.3333	0	22.3333	0	0	0	0	37.6667
286912	21	ACTGCAGTGATCTCAGAGCAG		dbj|AB201530.1| Lilium speciosum LsCHS mRNA for chalcon synthase, complete cds	0	16.6667	0	22.3333	0	0	0	0	39	1	Gm01:54743794,	Glyma01g43880.1:Intron1,	'sp|P30081|CHS7_SOYBN Chalcone synthase 7 OS=Glycine max GN=CHS7 PE=3 SV=1',
341591	21	CAGAACAAACGACAAGCACGC		dbj|AB264312.1| Glycine max GmJ1, ICHS1 pseudogenes for DnaJ-like protein, chalcone synthase	0	4	0	22.3333	0	0	0	0	26.3333	7	Gm08:8381189,Gm08:8385081,Gm08:8463387,Gm08:8469216,Gm08:8472853,Gm08:8476744,Gm08:8486149,	Glyma08g11520.1:Intron1,Glyma08g11530.1:Intron1,Glyma08g11610.1:Intron1,Glyma08g11620.1:Intron1,Glyma08g11630.2:Intron1,Glyma08g11630.3:Intron3,Glyma08g11650.1:Exon2,	'sp|P48406|CHS5_SOYBN Chalcone synthase 5 OS=Glycine max GN=CHS5 PE=3 SV=1','sp|P19168|CHS3_SOYBN Chalcone synthase 3 OS=Glycine max GN=CHS3 PE=3 SV=1','sp|P24826|CHS1_SOYBN Chalcone synthase 1 OS=Glycine max GN=CHS1 PE=3 SV=1','sp|P24826|CHS1_SOYBN Chalcone synthase 1 OS=Glycine max GN=CHS1 PE=3 SV=1','sp|P19168|CHS3_SOYBN Chalcone synthase 3 OS=Glycine max GN=CHS3 PE=3 SV=1','sp|P24826|CHS1_SOY…
441217	22	TGAAACTGAGACTGCATCTGGC		emb|AM464618.2| Vitis vinifera contig VV78X011041.3, whole genome shotgun sequence	47.6667	11.6667	10.1667	22.3333	11	10	26.9048	0	139.738	16
457208	22	TGGACCAGAAACTGTGATGGGA		gb|AC130821.3| Mus musculus BAC clone RP23-205K12 from chromosome 13, complete sequence	107	8	26.8333	22.3333	13.3333	21.36	50.4762	5.7377	255.074	2	Gm14:12543544,Gm14:12544744,	Glyma14g13250.1:Exon3,Glyma14g13260.1:Intron1,	'sp|Q9SAI4|NIP61_ARATH Aquaporin NIP6-1 OS=Arabidopsis thaliana GN=NIP6-1 PE=1 SV=1','sp|Q9SAI4|NIP61_ARATH Aquaporin NIP6-1 OS=Arabidopsis thaliana GN=NIP6-1 PE=1 SV=1',
306348	22	AGGAGCGTGGCCATGGAATGTA		gb|AC172299.9| Glycine max clone gmw2-12n11, complete sequence	12.6667	9	32.8333	22.3333	38	1.76	0	0	116.593	30
382093	21	GATTACCCACTTGATCTTCTG		gb|AY289104.1| Lupinus luteus clone LlCHS4.1 chalcone synthase (CHS) mRNA, complete cds	0	7.33333	0	22.3333	0	0	0	0	29.6667	2	Gm01:54743596,Gm11:794575,	Glyma01g43880.1:Intron1,Glyma11g01350.2:Exon1,	'sp|P30081|CHS7_SOYBN Chalcone synthase 7 OS=Glycine max GN=CHS7 PE=3 SV=1','sp|P23569|CHSY_PUELO Chalcone synthase OS=Pueraria lobata GN=CHS PE=2 SV=1',
411082	22	TAATCTTTGACTTTGGCTGGCC		gb|EF110922.1| Astragalus membranaceus var. mongholicus chalcone synthase 3 (CHS3) mRNA, partial cds	0	12.6667	0	22.3333	0	0	0	0	35	2	Gm01:54743579,Gm11:794558,	Glyma01g43880.1:Intron1,Glyma11g01350.2:Exon1,	'sp|P30081|CHS7_SOYBN Chalcone synthase 7 OS=Glycine max GN=CHS7 PE=3 SV=1','sp|P23569|CHSY_PUELO Chalcone synthase OS=Pueraria lobata GN=CHS PE=2 SV=1',
375948	20	GACTCTCGGCAACGGATATC		gb|EU118313.1| Glycine soja cultivar IT182932 18S ribosomal RNA gene, partial sequence; internal transcribed spacer 1, complete sequence; and 5.8S ribosomal RNA gene, partial sequence	47	21	33.1667	22.3333	88	224.48	358.571	57.377	851.928	101
403873	21	GTGGCAGAGTGGCCTTGCTGC		gb|EU307117.1| Linum usitatissimum 26S ribosomal RNA gene, 26S-18S ribosomal RNA intergenic spacer, 18S ribosomal RNA gene, internal transcribed spacer 1, 5.8S ribosomal RNA gene, and internal transcribed spacer 2, complete sequence	0	36.6667	41.3333	22.3333	0	9.12	1.19048	0	110.644	99
283448	21	ACGGCAACGTTAGGGAGTCCG		gb|EU307117.1| Linum usitatissimum 26S ribosomal RNA gene, 26S-18S ribosomal RNA intergenic spacer, 18S ribosomal RNA gene, internal transcribed spacer 1, 5.8S ribosomal RNA gene, and internal transcribed spacer 2, complete sequence	0	28	22	22.3333	0	4.24	0	0	76.5733	99
341255	21	CACTCGGTCCTCCGGATTTTC		gb|EU307117.1| Linum usitatissimum 26S ribosomal RNA gene, 26S-18S ribosomal RNA intergenic spacer, 18S ribosomal RNA gene, internal transcribed spacer 1, 5.8S ribosomal RNA gene, and internal transcribed spacer 2, complete sequence	0	12.3333	17.5	22.3333	0	2.16	0	0	54.3267	99
430493	21	TCGCACAATTGGTCATCGCGC		gb|EU307117.1| Linum usitatissimum 26S ribosomal RNA gene, 26S-18S ribosomal RNA intergenic spacer, 18S ribosomal RNA gene, internal transcribed spacer 1, 5.8S ribosomal RNA gene, and internal transcribed spacer 2, complete sequence	6.33333	46.3333	11.6667	22.3333	1.66667	10.96	3.57143	0	102.865	100
391454	21	GGAGGCGGACCGATCGACCCA		gb|U42537.1|BSU42537 Bauhinia sp. Doyle s.n. 18S ribosomal RNA gene, partial sequence	10.3333	41	141.333	22.3333	2.66667	19.12	0	0	236.787	100
477227	22	TTGATGTAGTCCGGATCATGGT		ref|XM_951247.2| Neurospora crassa OR74A chromosome VI	31	0	0	22.3333	3.33333	3.36	0	0	60.0267	1	Gm06:46040906,	,	'',
408634	22	TAACCGAACATTCTTAGAGCAT			31	14	35.3333	22.3333	0	0	0	0	102.667	1	Gm02:8609718,	,	'',
465751	21	TGTTGCGGGTATCTTTGCCTC			11	14.3333	10.3333	22.3333	15	45.04	50.2381	3.44262	171.721	1	Gm04:28579044,	Glyma04g24900.1:Intron0,	'',
437899	21	TCTGACTCTCAGAATAGGTTT			6	0	20.8333	22.3333	0	0	0	0	49.1667	1	Gm09:23504108,	,	'',
482804	21	TTTCTGACGTTGTAAGAAGGA			11.3333	46	27	22.3333	11.3333	52.96	67.381	1.80328	240.144	1	Gm13:34873384,	Glyma13g32810.1:Intron6,	'sp|Q6EP49|MAD27_ORYSJ MADS-box transcription factor 27 OS=Oryza sativa subsp. japonica GN=MADS27 PE=2 SV=2',
424741	22	TCAGGTATTGCTTCGGATACAT			38.6667	21	8.66667	22.3333	15.6667	5.36	0	0	111.693	1	Gm16:28535855,	,	'',
306611	23	AGGAGTTTTCTGCTGAGATTGAG			19.6667	11.6667	5	22.3333	15	1.68	0	0	75.3467	1	Gm16:28536264,	,	'',
462004	21	TGGTGCAGGTCGGGAACCGGT			0	42	18.3333	22.3333	2.66667	17.52	0	5.2459	108.099	2	Gm01:48070384,Gm09:41353307,	Glyma01g35570.1:Intron1,Glyma09g35160.1:Intron0,	'','',
442835	22	TGAAGCTGCCAGCATCATCTTA			27.3333	18	5.16667	22.3333	0	0	0	0	72.8333	2	Gm10:46574319,Gm20:37901914,	,,	'','',
414640	22	TAGAATAGCTGCAGTAGATCCC			32	6	26	22.3333	16.6667	3.84	13.3333	2.45902	122.632	2	Gm11:29830868,Gm17:11100164,	,,	'','',
473002	22	TTCGTATTTGTTCTTCGTCGTC			49.3333	24	0	22.3333	9.33333	3.44	30.2381	0	138.678	3	Gm11:33356247,Gm14:44603297,Gm17:12729217,	,,,	'','','',
472876	23	TTCGGGTCCGGGCGACGCCACCA			37.3333	25.6667	26	22.3333	36	16.4	2.14286	0	165.876
427854	17	TCCGCAGTAGCACACCT			39.6667	19.6667	4	22.3333	7.66667	0	5.2381	0	98.5714
327510	19	ATGACTCTCGGCAACGGAT			12	14.3333	16.5	22.3333	33.3333	169.04	557.381	9.18033	834.101
279457	22	ACCAGGCATGTCGACACCACTA		dbj|AB264312.1| Glycine max GmJ1, ICHS1 pseudogenes for DnaJ-like protein, chalcone synthase	1.66667	6.33333	0	22	0	0	0	0	30	7	Gm08:8381031,Gm08:8385238,Gm08:8463544,Gm08:8469373,Gm08:8472695,Gm08:8476901,Gm08:8485991,	Glyma08g11520.1:Intron1,Glyma08g11530.1:Intron1,Glyma08g11610.1:Intron1,Glyma08g11620.1:Intron1,Glyma08g11630.2:Intron1,Glyma08g11630.3:Intron3,Glyma08g11650.1:Exon2,	'sp|P48406|CHS5_SOYBN Chalcone synthase 5 OS=Glycine max GN=CHS5 PE=3 SV=1','sp|P19168|CHS3_SOYBN Chalcone synthase 3 OS=Glycine max GN=CHS3 PE=3 SV=1','sp|P24826|CHS1_SOYBN Chalcone synthase 1 OS=Glycine max GN=CHS1 PE=3 SV=1','sp|P24826|CHS1_SOYBN Chalcone synthase 1 OS=Glycine max GN=CHS1 PE=3 SV=1','sp|P19168|CHS3_SOYBN Chalcone synthase 3 OS=Glycine max GN=CHS3 PE=3 SV=1','sp|P24826|CHS1_SOY…
422558	22	TCAATAGAAAATGGACTTGGCA		dbj|AB264312.1| Glycine max GmJ1, ICHS1 pseudogenes for DnaJ-like protein, chalcone synthase	37.3333	0	0	22	0	0	1.90476	0	61.2381	9	Gm01:29150299,Gm02:13041245,Gm08:8381689,Gm08:8384580,Gm08:8462886,Gm08:8468715,Gm08:8473353,Gm08:8476243,Gm09:8193851,	Glyma01g22880.1:Intron1,Glyma02g14450.1:Intron1,Glyma08g11520.1:Intron1,Glyma08g11530.1:Intron1,Glyma08g11610.1:Intron1,Glyma08g11620.1:Intron1,Glyma08g11630.2:Intron1,Glyma08g11630.3:Intron2,Glyma09g08780.1:Intron1,	'sp|P30080|CHS6_SOYBN Chalcone synthase 6 OS=Glycine max GN=CHS6 PE=3 SV=1','sp|P30080|CHS6_SOYBN Chalcone synthase 6 OS=Glycine max GN=CHS6 PE=3 SV=1','sp|P48406|CHS5_SOYBN Chalcone synthase 5 OS=Glycine max GN=CHS5 PE=3 SV=1','sp|P19168|CHS3_SOYBN Chalcone synthase 3 OS=Glycine max GN=CHS3 PE=3 SV=1','sp|P24826|CHS1_SOYBN Chalcone synthase 1 OS=Glycine max GN=CHS1 PE=3 SV=1','sp|P24826|CHS1_SOY…
422042	21	TCAACTTTCGATGGTAGGATA		gb|AC216772.1| Populus trichocarpa clone POP096-M07, complete sequence	9.33333	32	6	22	2.66667	12.72	7.61905	1.96721	94.3063	100
435344	22	TCTAAGTCAGAATCCGGGCTAG		gb|EU002149.1| Euonymus americanus 26S ribosomal RNA gene, partial sequence	4.33333	28	2.33333	22	0	1.84	0	0	58.5067	100
348944	22	CCCGAACCCGTCGGCTGTCGGT		gb|EU002154.1| Myrtus communis 26S ribosomal RNA gene, partial sequence	5	18.3333	37.3333	22	3.33333	16.56	5.47619	0	108.036	97
270217	21	AATGACTCTCGGCAACGGATA		gb|EU118313.1| Glycine soja cultivar IT182932 18S ribosomal RNA gene, partial sequence; internal transcribed spacer 1, complete sequence; and 5.8S ribosomal RNA gene, partial sequence	12	28.3333	24.1667	22	59.6667	344.24	565	30.8197	1086.23	99
359430	21	CGGGCGGAAGACATTGTCAGG		gb|EU307117.1| Linum usitatissimum 26S ribosomal RNA gene, 26S-18S ribosomal RNA intergenic spacer, 18S ribosomal RNA gene, internal transcribed spacer 1, 5.8S ribosomal RNA gene, and internal transcribed spacer 2, complete sequence	15.3333	34.6667	79.8333	22	5	41.92	18.5714	5.90164	223.226	98
301510	21	AGCCGACGGGTTCGGGACTGG		gb|EU307117.1| Linum usitatissimum 26S ribosomal RNA gene, 26S-18S ribosomal RNA intergenic spacer, 18S ribosomal RNA gene, internal transcribed spacer 1, 5.8S ribosomal RNA gene, and internal transcribed spacer 2, complete sequence	0	21.6667	31.5	22	0	0	0	0	75.1667	99
272157	21	AATTCCTGAACCGGGACGTGG		gb|EU340885.1| Robinia pseudoacacia 26S ribosomal RNA gene, partial sequence	3.66667	33.3333	17.3333	22	0	3.92	2.61905	0	82.8724	99
341817	21	CAGAAGATTATGCTGATTCTG			0	3	7.16667	22	0	0	0	0	32.1667	1	Gm05:33490395,	Glyma05g27580.1:Intron13,	'sp|Q9ZTX8|ARFF_ARATH Auxin response factor 6 OS=Arabidopsis thaliana GN=ARF6 PE=2 SV=1',
443753	22	TGAAGTTAGAGCTGGCATTTTC			8.33333	17.3333	29	22	0	0	0	0	76.6667	1	Gm08:22177852,	Glyma08g27920.1:Intron1,	'',
364801	21	CTCTCAACTTGGAACGGGCAG			35.6667	80	10.8333	22	1.66667	5.44	0	1.80328	157.41	1	Gm14:2854231,	,	'',
304284	21	AGGAAGCTAAGACGGAACTTA			0	5.33333	121.333	22	21.3333	2.56	10.4762	0	183.036	1	Gm14:49069098,	,	'',
484252	21	TTTGGATCAACGTTGGGAGAG			72.3333	38.3333	9.66667	22	0	0	0	0	142.333	1	Gm18:58222446,	Glyma18g48810.1:Intron2,	'',
357124	22	CGCTCTGTGCGCGTACTCCGAA			4	26.6667	17.6667	22	0	2.64	1.90476	0	74.8781	100
395912	16	GGGGGACGGATTGGGA			16.3333	50.6667	343.167	22	10.3333	0	154.762	1059.67	1656.93
470078	18	TTCAACAGTCCGACGATC			0	28.6667	0	22	0	0	0	0	50.6667
336900	16	CAACAGTCCGACGATC			0	23.3333	0	22	0	0	0	0	45.3333
473338	17	TTCTACAGTCCGACGTC			10	19	2	22	5.66667	0	2.61905	0	61.2857
386654	18	GCGCCTGTAGCTCAGTGG			12.6667	15.6667	93.3333	22	4.66667	7.6	64.0476	0	219.981
471304	19	TTCCACAGCTTTCTTGAAC	bna-miR396a MIMAT0004448 Brassica napus miR396a		39	10	6.33333	21.6667	0	20.56	54.5238	7.54098	159.625
335960	21	CAAACGACAAGCACGCGAGCA		dbj|AB264312.1| Glycine max GmJ1, ICHS1 pseudogenes for DnaJ-like protein, chalcone synthase	9.33333	6.33333	0	21.6667	0	0	0	0	37.3333	7	Gm08:8381184,Gm08:8385086,Gm08:8463392,Gm08:8469221,Gm08:8472848,Gm08:8476749,Gm08:8486144,	Glyma08g11520.1:Intron1,Glyma08g11530.1:Intron1,Glyma08g11610.1:Intron1,Glyma08g11620.1:Intron1,Glyma08g11630.2:Intron1,Glyma08g11630.3:Intron3,Glyma08g11650.1:Exon2,	'sp|P48406|CHS5_SOYBN Chalcone synthase 5 OS=Glycine max GN=CHS5 PE=3 SV=1','sp|P19168|CHS3_SOYBN Chalcone synthase 3 OS=Glycine max GN=CHS3 PE=3 SV=1','sp|P24826|CHS1_SOYBN Chalcone synthase 1 OS=Glycine max GN=CHS1 PE=3 SV=1','sp|P24826|CHS1_SOYBN Chalcone synthase 1 OS=Glycine max GN=CHS1 PE=3 SV=1','sp|P19168|CHS3_SOYBN Chalcone synthase 3 OS=Glycine max GN=CHS3 PE=3 SV=1','sp|P24826|CHS1_SOY…
445552	21	TGACAGCGGCTGCACCATCTC		dbj|AB264312.1| Glycine max GmJ1, ICHS1 pseudogenes for DnaJ-like protein, chalcone synthase	10	8.33333	0	21.6667	0	0	0	0	40	7	Gm08:8381282,Gm08:8384988,Gm08:8463294,Gm08:8469123,Gm08:8472946,Gm08:8476651,Gm08:8486242,	Glyma08g11520.1:Intron1,Glyma08g11530.1:Intron1,Glyma08g11610.1:Intron1,Glyma08g11620.1:Intron1,Glyma08g11630.2:Intron1,Glyma08g11630.3:Intron2,Glyma08g11650.1:Exon2,	'sp|P48406|CHS5_SOYBN Chalcone synthase 5 OS=Glycine max GN=CHS5 PE=3 SV=1','sp|P19168|CHS3_SOYBN Chalcone synthase 3 OS=Glycine max GN=CHS3 PE=3 SV=1','sp|P24826|CHS1_SOYBN Chalcone synthase 1 OS=Glycine max GN=CHS1 PE=3 SV=1','sp|P24826|CHS1_SOYBN Chalcone synthase 1 OS=Glycine max GN=CHS1 PE=3 SV=1','sp|P19168|CHS3_SOYBN Chalcone synthase 3 OS=Glycine max GN=CHS3 PE=3 SV=1','sp|P24826|CHS1_SOY…
352667	21	CCTTCTTTGGATGCTAGGCAA		dbj|AP009237.1| Lotus japonicus genomic DNA, clone:LjT30A24, TM0364, complete sequence	0	4.33333	0	21.6667	0	0	0	0	26	2	Gm01:54743492,Gm11:794471,	Glyma01g43880.1:Intron1,Glyma11g01350.2:Exon1,	'sp|P30081|CHS7_SOYBN Chalcone synthase 7 OS=Glycine max GN=CHS7 PE=3 SV=1','sp|P23569|CHSY_PUELO Chalcone synthase OS=Pueraria lobata GN=CHS PE=2 SV=1',
377617	21	GAGCGGGTCGTCGCGTGCCGG		emb|CU231281.1| Populus EST from mild drought-stressed leaves	2.66667	42.6667	98	21.6667	2	7.12	3.33333	0	177.453	98
359243	21	CGGGACGTGGCGGCTGGCGGG		gb|AY095451.1| Asimina triloba 26S ribosomal RNA gene, partial sequence	0	18	0	21.6667	0	0	0	0	39.6667
445867	21	TGACCGAGCTCAAAGAGAAAT		gb|AY237728.1| Glycine max chalcone synthase (chs8) gene, complete cds	0	10.6667	0	21.6667	0	0	0	0	32.3333	2	Gm01:54742928,Gm11:793881,	Glyma01g43880.1:Exon1,Glyma11g01350.2:Intron0,	'sp|P30081|CHS7_SOYBN Chalcone synthase 7 OS=Glycine max GN=CHS7 PE=3 SV=1','sp|P23569|CHSY_PUELO Chalcone synthase OS=Pueraria lobata GN=CHS PE=2 SV=1',
360165	22	CGGTCGATCCGGGCGGAAGACA		gb|DQ465797.1| Sesbania drummondii clone SSH-44_02_A03_T3 mRNA sequence	11.6667	32.6667	150.667	21.6667	3	16.24	3.57143	1.96721	241.445	97
392444	21	GGCCCCGGAAAGAGTTATCTT		gb|EF571299.1| Glycyrrhiza uralensis 26S ribosomal RNA, partial sequence	0	32.6667	9.83333	21.6667	0	0	0	0	64.1667	97
458761	21	TGGATGCAAGGCAAGACATGG		gb|EF640320.1| Lupinus albus chalcone synthase mRNA, complete cds	1.66667	2.66667	0	21.6667	0	0	0	0	26	11
357607	21	CGGACACCACGCGACGTGCGG		gb|EU002154.1| Myrtus communis 26S ribosomal RNA gene, partial sequence	7.33333	19.3333	36.6667	21.6667	0	1.76	0	0	86.76	98
268454	20	AATCAAAGCGACAAGGGCTG		gb|EU118311.1| Glycine soja cultivar IT182932 26S ribosomal RNA gene, partial sequence; 26S-18S ribosomal RNA intergenic spacer, complete sequence; and 18S ribosomal RNA gene, partial sequence	15.3333	5.33333	35.8333	21.6667	5.33333	11.84	3.80952	1.63934	100.789	94
365562	22	CTGAATCTCAGTGGATCGTGGC		gb|EU118311.1| Glycine soja cultivar IT182932 26S ribosomal RNA gene, partial sequence; 26S-18S ribosomal RNA intergenic spacer, complete sequence; and 18S ribosomal RNA gene, partial sequence	7.66667	22	17.1667	21.6667	1.66667	3.6	7.14286	0	80.9095	98
345584	21	CATGATAACTCGTCGGATCGC		gb|EU201183.1| Vigna radiata 18S ribosomal RNA gene, partial sequence	8.33333	46.6667	40.6667	21.6667	0	10.56	8.33333	1.63934	137.866	99
484500	21	TTTGGCTGAGAACAACAAGGG		gb|S46989.1| chalcone synthase [soybeans, mRNA, 1119 nt]	0	13.6667	0	21.6667	0	0	0	0	35.3333	2	Gm01:54743755,Gm11:794734,	Glyma01g43880.1:Intron1,Glyma11g01350.2:Exon1,	'sp|P30081|CHS7_SOYBN Chalcone synthase 7 OS=Glycine max GN=CHS7 PE=3 SV=1','sp|P23569|CHSY_PUELO Chalcone synthase OS=Pueraria lobata GN=CHS PE=2 SV=1',
303902	21	AGGAAATCTGCTGAAAATGGA		gb|S46989.1| chalcone synthase [soybeans, mRNA, 1119 nt]	0	12.6667	0	21.6667	0	0	0	0	34.3333	2	Gm01:54744278,Gm11:795257,	Glyma01g43880.1:Intron1,Glyma11g01350.2:Exon1,	'sp|P30081|CHS7_SOYBN Chalcone synthase 7 OS=Glycine max GN=CHS7 PE=3 SV=1','sp|P23569|CHSY_PUELO Chalcone synthase OS=Pueraria lobata GN=CHS PE=2 SV=1',
266746	24	AAGTTAAGACGGAACTTACAAAGA			12.3333	109.667	47	21.6667	12	2.72	0	1.96721	207.354	1	Gm14:49067436,	Glyma14g40050.1:Intron4,	'sp|Q39635|Y38K_CORSE Uncharacterized 38.1 kDa protein OS=Corydalis sempervirens PE=2 SV=1',
423408	21	TCACTCGACTTGAAGACGATA			45	15	13.5	21.6667	4.66667	7.04	6.66667	0	113.54	1	Gm15:16897205,	Glyma15g19550.1:Intron8,	'ref|NP_671784.2| GCN5-related N-acetyltransferase (GNAT) family protein [Arabidopsis thaliana]',
329094	21	ATGCTGGGGACAACCGTGCAA			0	17.3333	46	21.6667	0	0	0	0	85	1	Gm17:11955417,	Glyma17g15270.1:Intron2,	'sp|P10290|MYBC_MAIZE Anthocyanin regulatory C1 protein OS=Zea mays GN=C1 PE=2 SV=1',
254314	21	AACCAGGCTCTGATACCCTGG			7.66667	0	2.33333	21.6667	19	2.32	0	0	52.9867	1	Gm18:21161305,	,	'',
434066	21	TCGGTCTGGTGTACACGGTCT			18.3333	16.3333	7.83333	21.6667	0	0	0	0	64.1667	1	Gm19:44259112,	Glyma19g37000.2:Intron2,	'sp|Q9FY14|TIP1_MEDTR Probable aquaporin TIP-type OS=Medicago truncatula GN=AQP1 PE=1 SV=1',
356178	21	CGCAACTTCTGAACCAGACGA			2	3	52.5	21.6667	0	0	0	0	79.1667	2	Gm14:6227053,Gm14:6288931,	,,	'','',
470302	22	TTCAATGTAGATGGAAACGGTT			56.6667	5.66667	33.1667	21.6667	10.3333	6.96	32.381	0	166.841	2	Gm18:50246921,Gm18:50258512,	,,	'','',
360618	22	CGTAAGGACATATGTAAACAAA			6.66667	6.66667	55	21.6667	4	9.28	77.1429	10.6557	191.079	4	Gm03:4196336,Gm06:46030668,Gm06:46032993,Gm06:46039538,	,,,,	'','','','',
413834	22	TACTGTAGCAGTAAGACCCGTG			57	2.33333	28.1667	21.6667	10	13.84	40	3.93443	176.941	47
353196	21	CGAACCCGTCGGCTGTCGGGG			8.33333	19	20.3333	21.6667	1.66667	4.8	9.04762	1.80328	86.6509	97
322644	22	ATCAATCGGAGGTATGTGCATC			39	10.6667	26.8333	21.6667	15.6667	2.72	0	3.44262	119.996	102
435468	17	TCTACAGTCCGACAATC			0	20.3333	0	21.6667	6.33333	0	0	0	48.3333
436330	16	TCTCAGTCCGACGATC			4	18.3333	0	21.6667	0	0	0	0	44
409117	22	TAACTGAACATTCTTAGCGCCT			20.6667	12.3333	0	21.6667	0	0	0	0	54.6667
440228	21	TCTTGATCATAGACTTGTCAC		dbj|AP009237.1| Lotus japonicus genomic DNA, clone:LjT30A24, TM0364, complete sequence	1.66667	0	0	21.3333	0	0	0	0	23	2	Gm01:54743406,Gm11:794385,	Glyma01g43880.1:Intron1,Glyma11g01350.2:Intron0,	'sp|P30081|CHS7_SOYBN Chalcone synthase 7 OS=Glycine max GN=CHS7 PE=3 SV=1','sp|P23569|CHSY_PUELO Chalcone synthase OS=Pueraria lobata GN=CHS PE=2 SV=1',
446452	21	TGACTCGCGCTTACTAGGAAT		emb|AM184122.1| Gymnodinium chlorophorum partial 18S rRNA gene	6	9.33333	3.83333	21.3333	0	2.24	1.42857	0	44.1686	96
377515	24	GAGCCTTAGGGTAGATTTCGGGCC		gb|AC198445.9| Glycine max clone gmw2-109b11, complete sequence	13.3333	37	69.5	21.3333	25	3.28	0	3.27869	172.725	102
381399	21	GATGATGTTGACAAGCTCGAG		gb|AY308655.1| Glycine max disease resistance-like KR68 pseudogene, partial sequence	0	16	31.3333	21.3333	30.6667	28.64	5.47619	8.36066	141.81	1	Gm04:45907799,	Glyma04g39740.1:Intron1,	'sp|Q40392|TMVRN_NICGU TMV resistance protein N OS=Nicotiana glutinosa GN=N PE=1 SV=1',
338028	22	CAAGCATTGTTTGGAGATGGAG		gb|DQ507392.1| Lupinus luteus isolate LlCHS2.8g chalcone synthase (CHS) gene, complete cds	0	8	0	21.3333	0	0	0	0	29.3333	2	Gm01:54743861,Gm11:794840,	Glyma01g43880.1:Intron1,Glyma11g01350.2:Exon1,	'sp|P30081|CHS7_SOYBN Chalcone synthase 7 OS=Glycine max GN=CHS7 PE=3 SV=1','sp|P23569|CHSY_PUELO Chalcone synthase OS=Pueraria lobata GN=CHS PE=2 SV=1',
461001	21	TGGGTAATCTTTGACTTTGGC		gb|EF110922.1| Astragalus membranaceus var. mongholicus chalcone synthase 3 (CHS3) mRNA, partial cds	2	8	0	21.3333	0	0	0	0	31.3333	2	Gm01:54743584,Gm11:794563,	Glyma01g43880.1:Intron1,Glyma11g01350.2:Exon1,	'sp|P30081|CHS7_SOYBN Chalcone synthase 7 OS=Glycine max GN=CHS7 PE=3 SV=1','sp|P23569|CHSY_PUELO Chalcone synthase OS=Pueraria lobata GN=CHS PE=2 SV=1',
384979	21	GCCGGAGGTAGGGTCCAGCGG		gb|EU340885.1| Robinia pseudoacacia 26S ribosomal RNA gene, partial sequence	0	47.3333	138.167	21.3333	0	4.56	0	0	211.393	99
446558	22	TGACTGAACATTCTTAGAGCAT			27.6667	9	9.66667	21.3333	0	0	0	0	67.6667	1	Gm02:8609718,	,	'',
261066	21	AAGCACAAGGACTTTCACCCC			0	8.66667	19.1667	21.3333	0	0	0	0	49.1667	1	Gm11:34875833,	Glyma11g33110.1:Intron1,	'sp|Q00594|ALKK_PSEOL Medium-chain-fatty-acid--CoA ligase OS=Pseudomonas oleovorans GN=alkK PE=3 SV=1',
485999	22	TTTTGCAGAATTCAATCGGTTG			25	21	20.1667	21.3333	7	5.44	0	0	99.94	1	Gm15:16900402,	Glyma15g19550.1:Intron8,	'ref|NP_671784.2| GCN5-related N-acetyltransferase (GNAT) family protein [Arabidopsis thaliana]',
356617	21	CGCCTTGGTGTTGGAGATCGT			3.33333	12.6667	2.83333	21.3333	0	0	0	0	40.1667	1	Gm19:44259141,	Glyma19g37000.2:Intron2,	'sp|Q9FY14|TIP1_MEDTR Probable aquaporin TIP-type OS=Medicago truncatula GN=AQP1 PE=1 SV=1',
451207	22	TGAGTGAATTGATGGATTTGTC			14.6667	5.33333	6.5	21.3333	5.66667	3.76	11.6667	0	68.9267	2	Gm11:29827156,Gm11:29831157,	,,	'','',
401342	33	GTATGCCGTCTTCTGCTTGAAAAAAAAAAAAAA			0	24.3333	0	21.3333	0	0	35.4762	0	81.1429	4	Gm06:17727875,Gm13:20611893,Gm14:5103138,scaffold_648:7859,	,,,,	'','','','',
454031	21	TGCATTTGCACCTGCACTTTA			1.66667	24.3333	5.16667	21.3333	0	44.96	3.33333	0	100.793	5	Gm11:16833401,Gm12:6196563,Gm12:33689563,Gm13:40315759,Gm13:40319328,	,Glyma12g08450.1:Intron0,,,,	'','','','','',
341931	22	CAGAATGAAGATGACTGTTTTG			11	11.3333	31.5	21.3333	0	11.12	99.2857	11.9672	197.54	26
342413	23	CAGAGTTCTACAGTCCGACGGTC			3.66667	32.3333	0	21.3333	7.33333	0	0	0	64.6667
473313	17	TTCTACAGTCCGACGAC			6.33333	23.6667	0	21.3333	7.66667	0	2.38095	0	61.381
475822	21	TTGACAGAAGAGAGTGAGCAC	bna-miR156a MIMAT0004445 Brassica napus miR156a	emb|CT842004.1| Oryza rufipogon (W1943) cDNA clone: ORW1943C102F04, full insert sequence	18.3333	15.6667	11.3333	21	678	652.16	539.524	641.475	2577.49	4	Gm04:4990925,Gm06:4699216,Gm14:10664577,Gm17:37759449,	,Glyma06g06580.1:Intron1,Glyma14g12030.1:Intron1,Glyma17g33830.1:Intron1,	'','','','',
476704	21	TTGAGCCGCGTCAATATCTCC	osa-miR171i MIMAT0001085 Oryza sativa miR171i	emb|AM447436.1| Vitis vinifera, whole genome shotgun sequence, contig VV78X050535.4, clone ENTAV 115	3.33333	14	0	21	0	0	0	0	38.3333	2	Gm06:48964784,Gm12:8398904,	,Glyma12g10450.1:Exon1,	'','',
443216	33	TGAAGCTGCCAGCATGATCTTTTGTTTGCCGTC	ptc-miR167g MIMAT0001947 Populus trichocarpa miR167g		0	7.66667	0	21	0	0	0	0	28.6667
459986	22	TGGGAAAAGAGGCTGCAACTAA		dbj|AB264312.1| Glycine max GmJ1, ICHS1 pseudogenes for DnaJ-like protein, chalcone synthase	22.3333	0	0	21	0	0	1.19048	0	44.5238	9	Gm05:34413376,Gm05:34421454,Gm08:8380949,Gm08:8385320,Gm08:8463626,Gm08:8469455,Gm08:8472613,Gm08:8476983,Gm08:8485909,	Glyma05g28590.1:Intron1,Glyma05g28610.1:Intron1,Glyma08g11520.1:Intron1,Glyma08g11530.1:Intron1,Glyma08g11610.1:Intron1,Glyma08g11620.1:Intron1,Glyma08g11630.2:Intron1,Glyma08g11630.3:Intron3,Glyma08g11650.1:Exon2,	'sp|P19168|CHS3_SOYBN Chalcone synthase 3 OS=Glycine max GN=CHS3 PE=3 SV=1','sp|P48406|CHS5_SOYBN Chalcone synthase 5 OS=Glycine max GN=CHS5 PE=3 SV=1','sp|P48406|CHS5_SOYBN Chalcone synthase 5 OS=Glycine max GN=CHS5 PE=3 SV=1','sp|P19168|CHS3_SOYBN Chalcone synthase 3 OS=Glycine max GN=CHS3 PE=3 SV=1','sp|P24826|CHS1_SOYBN Chalcone synthase 1 OS=Glycine max GN=CHS1 PE=3 SV=1','sp|P24826|CHS1_SOY…
307875	21	AGGCAATCAAGGAATGGGGTC		dbj|AB264312.1| Glycine max GmJ1, ICHS1 pseudogenes for DnaJ-like protein, chalcone synthase	0	12.6667	0	21	0	0	0	0	33.6667	11
358744	21	CGGCAGAAGGGACGAGCCGAC		dbj|AB268117.1| Triadica sebifera gene for 18S ribosomal RNA, partial sequence	0	26	12	21	0	0	0	0	59	99
306336	21	AGGAGCGACGGGCGGTGTGTA		emb|AM184122.1| Gymnodinium chlorophorum partial 18S rRNA gene	0	30	23.8333	21	0	0	0	0	74.8333	101
339132	20	CAATCGGTAGGAGCGACGGG		emb|AM184122.1| Gymnodinium chlorophorum partial 18S rRNA gene	0	17.3333	32.3333	21	1.66667	1.68	0	0	74.0133	101
333699	22	ATTGCAGTGAAGGGAGCTCCAG		emb|AM458581.1| Vitis vinifera contig VV78X141303.10, whole genome shotgun sequence	27.3333	21	8.66667	21	0	0	0	0	78	1	Gm07:5371747,	,	'',
436571	23	TCTCATTCCATACATCGTCTGAA		emb|AM460040.2| Vitis vinifera contig VV78X011084.20, whole genome shotgun sequence	53.3333	20.6667	6.33333	21	25.6667	37.28	28.3333	17.8689	210.482	2	Gm13:25849852,Gm17:6190675,	Glyma13g22280.1:Exon1,Glyma17g08340.1:Intron1,	'','',
384599	21	GCCCACGGAATGTGACTGCAG		gb|AF358432.1| Senna alata isolate calchs3 root-specific chalcone synthase (chs) mRNA, complete cds	0	18	0	21	0	0	0	0	39	1	Gm01:54743808,	Glyma01g43880.1:Intron1,	'sp|P30081|CHS7_SOYBN Chalcone synthase 7 OS=Glycine max GN=CHS7 PE=3 SV=1',
344992	22	CATCATCGCGATTGTGGATGGC		gb|AY935814.1| Glycine max isolate 24 26S ribosomal RNA gene, partial sequence	0	22	74	21	8.33333	114.8	71.9048	8.03279	320.071	97
433362	21	TCGGCAAACGGACGGCGGGCG		gb|DQ340442.1| Cornus multinervosa voucher Xiang 02-115 26S ribosomal RNA gene, partial sequence	19.6667	28.3333	113.833	21	5.66667	5.12	1.66667	0	195.287	97
402691	21	GTGAAGTGTTCGGATTGCGGC		gb|DQ790115.1| Malania oleifera small subunit ribosomal RNA gene, partial sequence	8.33333	19	29.3333	21	4	32.08	16.4286	0	130.175	98
314613	24	AGTGGAACTCTCAAGCGGGTTGCT		gb|EF533700.1| Glycine max clone BAC GM_WBb080D08, complete sequence	6	19	31	21	12.3333	0	0	0	89.3333	102
454335	23	TGCCGGTCGGGGGACGGATTGGG		gb|EF571299.1| Glycyrrhiza uralensis 26S ribosomal RNA, partial sequence	1.66667	32.6667	187.333	21	0	19.04	0	0	261.707	101
396335	24	GGGTAGAATCCTTTGCAGACGACT		gb|EU002149.1| Euonymus americanus 26S ribosomal RNA gene, partial sequence	28.6667	33.6667	53.6667	21	20	97.28	10.4762	14.5902	279.346	96
371002	20	GAACCCGTCGGCTGTCGGTG		gb|EU002154.1| Myrtus communis 26S ribosomal RNA gene, partial sequence	14	24.6667	144	21	12	24.24	53.8095	3.93443	297.651	97
370857	22	GAACAGCCTCTGGTCGATGGAA		gb|EU307117.1| Linum usitatissimum 26S ribosomal RNA gene, 26S-18S ribosomal RNA intergenic spacer, 18S ribosomal RNA gene, internal transcribed spacer 1, 5.8S ribosomal RNA gene, and internal transcribed spacer 2, complete sequence	0	11.3333	5.83333	21	0	5.84	1.19048	0	45.1971	100
280538	22	ACCGGAGGCGGACCGATCGACC		gb|U42537.1|BSU42537 Bauhinia sp. Doyle s.n. 18S ribosomal RNA gene, partial sequence	0	17	58.5	21	0	3.44	0	0	99.94	99
427136	22	TCCCAATCCTGAGTTATCTGCA			2.33333	14	0	21	44.6667	1.92	0	0	83.92	1	Gm02:10632142,	,	'',
344838	22	CATATGGTTAGGAAGTTAAGAC			0	11	17.5	21	7.33333	0	0	0	56.8333	1	Gm14:49067424,	Glyma14g40050.1:Intron4,	'sp|Q39635|Y38K_CORSE Uncharacterized 38.1 kDa protein OS=Corydalis sempervirens PE=2 SV=1',
429083	21	TCCTTCAGATTTGGACTATTC			3.66667	25	6.66667	21	0	0	0	0	56.3333	1	Gm17:40731480,	,	'',
347287	22	CCACAGACTAATGGGTAGACGG			71	0	4.5	21	25.3333	1.52	5.71429	2.62295	131.691	1	Gm20:40357399,	Glyma20g31760.2:Intron6,	'sp|Q54TH4|U363_DICDI UPF0363 protein OS=Dictyostelium discoideum GN=DDB_G0281815 PE=3 SV=1',
383538	21	GCAGAAGTTGCGGCTCTGGTT			0	14.6667	21.8333	21	0	0	0	0	57.5	2	Gm14:6222440,Gm14:6293048,	,,	'','',
446675	22	TGACTGTACATGCATCAACCAA			25	17.3333	63.8333	21	16.6667	5.44	58.0952	2.13115	209.5	3	Gm01:2408877,Gm01:2409509,Gm01:2410842,	,,,	'','','',
361025	21	CGTCTCGTAGGGCTAATCCGC			0	19.6667	22.8333	21	3.33333	0	10.7143	0	77.5476	97
354248	16	CGACAGTCCGACGATC			0	27.3333	0	21	0	0	0	0	48.3333
385198	16	GCCGGTCGGGGGACGG			30.3333	21.3333	67	21	21	0	36.4286	1.80328	198.899
435501	17	TCTACAGTCCGACGATT			10	20	2.33333	21	8.66667	0	4.04762	0	66.0476
350796	15	CCGGGACGTGGCGGC			39.3333	11	39.1667	21	12	0	410	0	532.5
365501	22	CTGAAGCTGCCAGCATGATCTT	ptc-miR167g MIMAT0001947 Populus trichocarpa miR167g	emb|CT834816.1| Oryza sativa (indica cultivar-group) cDNA clone:OSIGCFA222G05, full insert sequence	6.33333	13.3333	2.83333	20.6667	0	3.52	0	0	46.6867	2	Gm10:46574320,Gm20:37901913,	,,	'','',
348341	21	CCATTCAATCGGTAGGAGCGA		dbj|AB257672.1| Moss environmental sample gene for 18S rRNA, partial sequence, clone: DOL_39	6.66667	7.33333	7.16667	20.6667	0	0	6.19048	0	48.0238	101
288150	24	ACTTGATAGAACATTATGGCGGAA		gb|AC172298.16| Glycine max clone gmp1-125b19, complete sequence	56	17.6667	45.5	20.6667	31.3333	8.16	3.57143	7.04918	189.947	102
484560	22	TTTGGGCATGTAGAGAGAAGAC		gb|AC202351.10| Medicago truncatula clone mth2-43g18, complete sequence	25.3333	9.66667	11.5	20.6667	7.33333	1.92	9.7619	0	86.1819	102
362802	21	CTAGAGCTGCTGAAGAAGGCT		gb|AF002257.1| Glycine max 4-coumarate:CoA ligase isoenzyme 3 (Gm4CL-3) gene, complete cds	24.3333	20.3333	10.5	20.6667	2.33333	2.32	32.1429	0	112.63	16
260580	21	AAGATGGAGTTGTAATCAGAG		gb|AY735111.1| Arachis hypogaea chalcone synthase (CHS) gene, complete cds	0	14.3333	0	20.6667	0	0	0	0	35	2	Gm01:54744103,Gm11:795082,	Glyma01g43880.1:Intron1,Glyma11g01350.2:Exon1,	'sp|P30081|CHS7_SOYBN Chalcone synthase 7 OS=Glycine max GN=CHS7 PE=3 SV=1','sp|P23569|CHSY_PUELO Chalcone synthase OS=Pueraria lobata GN=CHS PE=2 SV=1',
309369	21	AGGGACGAGCCGACCGGTGCA		gb|EF024036.1| Phaseoleae environmental sample clone Amb_18S_1517 18S ribosomal RNA gene, partial sequence	0	62	79.8333	20.6667	2.33333	10.88	0	0	175.713	99
329413	21	ATGGACACCTTCGTGAAGTTG		gb|EF640320.1| Lupinus albus chalcone synthase mRNA, complete cds	0	18	0	20.6667	0	0	0	0	38.6667	1	Gm01:54743991,	Glyma01g43880.1:Intron1,	'sp|P30081|CHS7_SOYBN Chalcone synthase 7 OS=Glycine max GN=CHS7 PE=3 SV=1',
377096	21	GAGAGCGGGTCGTCGCGTGCC		gb|EU002150.1| Byrsonima crassifolia 26S ribosomal RNA gene, partial sequence	0	23	61.6667	20.6667	0	2.16	1.42857	0	108.922	98
268455	21	AATCAAAGCGACAAGGGCTGA		gb|EU118311.1| Glycine soja cultivar IT182932 26S ribosomal RNA gene, partial sequence; 26S-18S ribosomal RNA intergenic spacer, complete sequence; and 18S ribosomal RNA gene, partial sequence	22.6667	8.66667	21.6667	20.6667	2.33333	23.12	2.38095	0	101.501	94
301632	23	AGCCTCTGGTCGATGGAACAATG		gb|EU307117.1| Linum usitatissimum 26S ribosomal RNA gene, 26S-18S ribosomal RNA intergenic spacer, 18S ribosomal RNA gene, internal transcribed spacer 1, 5.8S ribosomal RNA gene, and internal transcribed spacer 2, complete sequence	10.3333	31	11.8333	20.6667	0	4.8	0	0	78.6333	99
245841	21	AAAATTCCTGAACCGGGACGT		gb|EU340885.1| Robinia pseudoacacia 26S ribosomal RNA gene, partial sequence	2.33333	50.3333	25	20.6667	0	5.44	6.66667	0	110.44	95
409261	22	TAACTGTACATTCTTAGAGCAT			4	15.3333	2.5	20.6667	0	0	0	0	42.5	1	Gm02:8609718,	,	'',
471233	22	TTCCAAAAAGGGTCTTGTGGAT			37.3333	11.6667	11.8333	20.6667	7.66667	2.8	5	0	96.9667	1	Gm11:29829591,	,	'',
379578	21	GAGTGTGTTGACTATGGCTGA			0	13	22.5	20.6667	0	0	0	0	56.1667	1	Gm18:3861586,	Glyma18g05110.1:Intron1,	'sp|Q00594|ALKK_PSEOL Medium-chain-fatty-acid--CoA ligase OS=Pseudomonas oleovorans GN=alkK PE=3 SV=1',
457989	21	TGGAGATTAAGGATAGGTCTA			0	11.6667	13.8333	20.6667	0	0	0	0	46.1667	1	Gm18:3861801,	Glyma18g05110.1:Intron1,	'sp|Q00594|ALKK_PSEOL Medium-chain-fatty-acid--CoA ligase OS=Pseudomonas oleovorans GN=alkK PE=3 SV=1',
417060	22	TAGGGACGATTGCATCAGTTTT			41	16.3333	5.83333	20.6667	9.66667	4.48	6.66667	0	104.647	2	Gm11:29825809,Gm11:29832543,	,,	'','',
333607	21	ATTGATGAAAGAGGACCTCCA			33	20.3333	9.16667	20.6667	0	2.16	0	0	85.3267	4	Gm02:15490660,Gm03:43633531,Gm10:1861623,Gm19:46105395,	Glyma02g17170.1:Intron2,Glyma03g36770.1:Intron2,Glyma10g02630.1:Intron1,Glyma19g39420.1:Intron2,	'sp|Q570C0|TIR1_ARATH Protein TRANSPORT INHIBITOR RESPONSE 1 OS=Arabidopsis thaliana GN=TIR1 PE=1 SV=2','sp|Q570C0|TIR1_ARATH Protein TRANSPORT INHIBITOR RESPONSE 1 OS=Arabidopsis thaliana GN=TIR1 PE=1 SV=2','sp|Q570C0|TIR1_ARATH Protein TRANSPORT INHIBITOR RESPONSE 1 OS=Arabidopsis thaliana GN=TIR1 PE=1 SV=2','sp|Q570C0|TIR1_ARATH Protein TRANSPORT INHIBITOR RESPONSE 1 OS=Arabidopsis thaliana GN…
477890	22	TTGCGACGTGGAAATCAGCATA			22.6667	17.6667	21.6667	20.6667	14.6667	4	14.2857	0	115.619	26
424019	24	TCAGAGTTCTACAGTCCGACAATC			0	28.6667	0	20.6667	0	22.56	0	0	71.8933
470638	25	TTCAGAGTTCTACAGTCCGACAATC			2.66667	28.3333	0	20.6667	2.66667	7.76	0	0	62.0933
360191	16	CGGTCGGCTCGTCCCT			2.66667	18.6667	26.5	20.6667	2.66667	0	61.1905	0	132.357
424065	24	TCAGAGTTCTACAGTCCTACGATC			2.33333	14.3333	0	20.6667	0	1.28	0	0	38.6133
424023	22	TCAGAGTTCTACAGTCCGACGA			0	11.6667	0	20.6667	0	5.2	0	0	37.5333
368524	21	CTTCTTAATCATCGACTTATC		dbj|AB264311.1| Glycine max ICHS1 gene for chalcone synthase, complete cds, GmJ1, CHS3 pseudogenes for DnaJ-like protein, chalcone synthase	0	0	0	20.3333	0	0	0	0	20.3333	6	Gm08:8380816,Gm08:8385454,Gm08:8463760,Gm08:8469589,Gm08:8477117,Gm08:8485776,	Glyma08g11520.1:Intron1,Glyma08g11530.1:Intron1,Glyma08g11610.1:Intron1,Glyma08g11620.1:Intron1,,Glyma08g11650.1:Exon2,	'sp|P48406|CHS5_SOYBN Chalcone synthase 5 OS=Glycine max GN=CHS5 PE=3 SV=1','sp|P19168|CHS3_SOYBN Chalcone synthase 3 OS=Glycine max GN=CHS3 PE=3 SV=1','sp|P24826|CHS1_SOYBN Chalcone synthase 1 OS=Glycine max GN=CHS1 PE=3 SV=1','sp|P24826|CHS1_SOYBN Chalcone synthase 1 OS=Glycine max GN=CHS1 PE=3 SV=1','','sp|P17957|CHS2_SOYBN Chalcone synthase 2 OS=Glycine max GN=CHS2 PE=3 SV=1',
414201	22	TAGAAAATGGACTTGGCACAAC		dbj|AB264312.1| Glycine max GmJ1, ICHS1 pseudogenes for DnaJ-like protein, chalcone synthase	19.6667	20	0	20.3333	0	0	0	0	60	8	Gm02:13041249,Gm05:34422198,Gm08:8381693,Gm08:8384576,Gm08:8462882,Gm08:8468711,Gm08:8473357,Gm08:8476239,	Glyma02g14450.1:Intron1,Glyma05g28610.1:Intron1,Glyma08g11520.1:Intron1,Glyma08g11530.1:Intron1,Glyma08g11610.1:Intron1,Glyma08g11620.1:Intron1,Glyma08g11630.2:Intron1,Glyma08g11630.3:Intron2,	'sp|P30080|CHS6_SOYBN Chalcone synthase 6 OS=Glycine max GN=CHS6 PE=3 SV=1','sp|P48406|CHS5_SOYBN Chalcone synthase 5 OS=Glycine max GN=CHS5 PE=3 SV=1','sp|P48406|CHS5_SOYBN Chalcone synthase 5 OS=Glycine max GN=CHS5 PE=3 SV=1','sp|P19168|CHS3_SOYBN Chalcone synthase 3 OS=Glycine max GN=CHS3 PE=3 SV=1','sp|P24826|CHS1_SOYBN Chalcone synthase 1 OS=Glycine max GN=CHS1 PE=3 SV=1','sp|P24826|CHS1_SOY…
345931	24	CATGTAGAGAGAAGACCGGTAGAC		gb|AC172298.16| Glycine max clone gmp1-125b19, complete sequence	7	42	88.1667	20.3333	26	3.44	4.52381	14.2623	205.726	102
467675	22	TTACCTTGATCTGAAGCTTGCT		gb|AC185959.13| Glycine max clone gmw1-58k3, complete sequence	8.66667	8.33333	0	20.3333	3.33333	6.8	1.66667	0	49.1333	4	Gm12:19120828,Gm14:42813091,Gm17:25561655,Gm17:25569418,	,,,,	'','','','',
308282	21	AGGCCCCCTACTGCTGGTCGG		gb|EF571299.1| Glycyrrhiza uralensis 26S ribosomal RNA, partial sequence	1.66667	56	16.5	20.3333	0	4.56	4.04762	0	103.108	94
348559	21	CCCACCCTGGAAACGGCTCAG		gb|EU002154.1| Myrtus communis 26S ribosomal RNA gene, partial sequence	3.33333	17.3333	2.66667	20.3333	0	0	1.90476	0	45.5714	100
393590	21	GGGAAGTCGGCAAAATGGATC		gb|EU307117.1| Linum usitatissimum 26S ribosomal RNA gene, 26S-18S ribosomal RNA intergenic spacer, 18S ribosomal RNA gene, internal transcribed spacer 1, 5.8S ribosomal RNA gene, and internal transcribed spacer 2, complete sequence	4.33333	55.6667	115	20.3333	0	3.44	1.42857	0	200.202	98
430304	22	TCGATGGAACAATGTAGGCAAG		gb|EU307117.1| Linum usitatissimum 26S ribosomal RNA gene, 26S-18S ribosomal RNA intergenic spacer, 18S ribosomal RNA gene, internal transcribed spacer 1, 5.8S ribosomal RNA gene, and internal transcribed spacer 2, complete sequence	10.3333	20.3333	11.6667	20.3333	4	4.32	13.3333	0	84.32	98
440656	21	TCTTTCAAGATCTCTTCGTTT		gb|S46989.1| chalcone synthase [soybeans, mRNA, 1119 nt]	0	7.66667	0	20.3333	0	0	0	0	28	2	Gm01:54743443,Gm11:794422,	Glyma01g43880.1:Intron1,Glyma11g01350.2:Exon1,	'sp|P30081|CHS7_SOYBN Chalcone synthase 7 OS=Glycine max GN=CHS7 PE=3 SV=1','sp|P23569|CHSY_PUELO Chalcone synthase OS=Pueraria lobata GN=CHS PE=2 SV=1',
284846	24	ACTAACGACAGGTAGTAAATCGAA			28.3333	12	0	20.3333	30.3333	0	0	0	91	1	Gm03:25185946,	Glyma03g19830.1:Intron9,	'ref|NP_973976.1| remorin family protein [Arabidopsis thaliana]',
450387	22	TGAGCTACTAATACTTTGGCAT			35	26	6.66667	20.3333	35.3333	29.2	56.1905	4.59016	213.314	1	Gm16:30416592,	Glyma16g26280.1:Exon1,	'',
345740	20	CATGGAAGTGAATCGGGTGA			0	20	17.3333	20.3333	0	4.72	0	5.2459	67.6326	2	Gm11:32789164,Gm18:4340519,	Glyma11g31520.1:Intron1,,	'sp|Q9M2P2|MTPC3_ARATH Putative metal tolerance protein C3 OS=Arabidopsis thaliana GN=MTPC3 PE=3 SV=1','',
439931	22	TCTTCTCTGGAGATCACTGGTC			67.3333	14	6.83333	20.3333	5.33333	5.28	64.7619	2.45902	186.334	2	Gm14:12543168,Gm14:12545120,	Glyma14g13250.1:Exon1,Glyma14g13260.1:Intron1,	'sp|Q9SAI4|NIP61_ARATH Aquaporin NIP6-1 OS=Arabidopsis thaliana GN=NIP6-1 PE=1 SV=1','sp|Q9SAI4|NIP61_ARATH Aquaporin NIP6-1 OS=Arabidopsis thaliana GN=NIP6-1 PE=1 SV=1',
356164	22	CGCAAACATGAGAAAGAACGTG			19.6667	7.33333	10.5	20.3333	5	13.76	62.619	5.08197	144.294	2	Gm14:12543487,Gm14:12544801,	Glyma14g13250.1:Exon3,Glyma14g13260.1:Intron1,	'sp|Q9SAI4|NIP61_ARATH Aquaporin NIP6-1 OS=Arabidopsis thaliana GN=NIP6-1 PE=1 SV=1','sp|Q9SAI4|NIP61_ARATH Aquaporin NIP6-1 OS=Arabidopsis thaliana GN=NIP6-1 PE=1 SV=1',
439304	21	TCTGTGCGCGTACTCCGAAAG			5.33333	21	6	20.3333	0	1.36	1.19048	0	55.2171	100
435474	16	TCTACAGTCCGACGAC			10.6667	18	1.83333	20.3333	10	0	1.66667	0	62.5
362319	15	CTACAGTCCGACGAC			3.66667	18	0	20.3333	5.66667	0	3.33333	0	51
435475	17	TCTACAGTCCGACGACC			8	17.6667	0	20.3333	6.66667	0	0	0	52.6667
428934	17	TCCTGCTGTCGACGCCA			76	13	4.33333	20.3333	40.6667	0	174.286	0	328.619
432319	18	TCGGACCAGGCTTCATCC	ath-miR165b MIMAT0000188 Arabidopsis thaliana miR165b		5.66667	5.66667	12.1667	20	0	0	9.04762	4.09836	56.646
365647	21	CTGACAGAAGATAGAGAGCAC	ptc-miR156j MIMAT0001899 Populus trichocarpa miR156j	gb|AC073555.9|AC073555 Arabidopsis thaliana chromosome 1 BAC F11I4 genomic sequence, complete sequence	9	1758	90.3333	20	0	3913.36	6.19048	5.7377	5802.62	2	Gm18:61442662,Gm19:28821924,	Glyma18g53060.1:Intron0,,	'','',
428313	21	TCCGGTGTGCACCGGTCGGCT		dbj|AB233598.1| Galearia filiformis gene for 18S ribosomal RNA, partial sequence	3.66667	16.6667	4.5	20	0	1.76	3.80952	0	50.4029	99
388298	21	GCTCAAGAAAGCTGTGGGAGT		emb|AM486009.2| Vitis vinifera contig VV78X087314.8, whole genome shotgun sequence	0	15.6667	15.1667	20	0	28.64	2.38095	2.45902	84.3133	2	Gm13:26330019,Gm17:9053058,	Glyma13g22830.1:Intron0,,	'','',
305610	21	AGGACTGCCATACAGTTGCTC		gb|AC098157.8| Rattus norvegicus X BAC CH230-75N19 (Children's Hospital Oakland Research Institute) complete sequence	0	46.3333	47.5	20	19	267.12	0	0	399.953	1	Gm16:30416681,	Glyma16g26280.1:Intron1,	'',
369134	22	CTTGTAGGCCTAGGATCTTCTT		gb|AC170861.33| Glycine max clone gmw1-60n23, complete sequence	12.6667	11	6	20	3.66667	0	12.1429	1.80328	67.2795	102
481802	21	TTTATCGGACTGCGGTAAGAC		gb|AC172298.16| Glycine max clone gmp1-125b19, complete sequence	0	15	89.5	20	4.33333	4.64	11.4286	0	144.902	102
404577	21	GTGTTGGCCTTCGGGATCGGA		gb|AC216772.1| Populus trichocarpa clone POP096-M07, complete sequence	2	18.3333	17.5	20	0	8.48	13.5714	0	79.8848	101
454007	21	TGCATTCGCCCTCTTCGTCGC		gb|AF275315.1|AF275315 Lotus japonicus water-selective transport intrinsic membrane protein 1 mRNA, complete cds	7.33333	7.66667	0	20	0	0	0	0	35	1	Gm19:44259466,	Glyma19g37000.2:Intron1,	'sp|Q9FY14|TIP1_MEDTR Probable aquaporin TIP-type OS=Medicago truncatula GN=AQP1 PE=1 SV=1',
350824	21	CCGGGACGTGGCGGCTGGCGG		gb|AY095451.1| Asimina triloba 26S ribosomal RNA gene, partial sequence	3.33333	38.6667	2.33333	20	0	0	1.42857	0	65.7619	98
349704	21	CCGAACCCGTCGGCTGTCGGG		gb|EU307117.1| Linum usitatissimum 26S ribosomal RNA gene, 26S-18S ribosomal RNA intergenic spacer, 18S ribosomal RNA gene, internal transcribed spacer 1, 5.8S ribosomal RNA gene, and internal transcribed spacer 2, complete sequence	0	10.3333	4.66667	20	0	1.84	3.80952	0	40.6495	97
360212	21	CGGTCGTACTCATAACCGCAT		gb|EU307117.1| Linum usitatissimum 26S ribosomal RNA gene, 26S-18S ribosomal RNA intergenic spacer, 18S ribosomal RNA gene, internal transcribed spacer 1, 5.8S ribosomal RNA gene, and internal transcribed spacer 2, complete sequence	0	39.6667	20.3333	20	0	7.68	10.7143	0	98.3943	98
320054	21	ATAGATCATTGCAATTGTTGG		gb|EU307117.1| Linum usitatissimum 26S ribosomal RNA gene, 26S-18S ribosomal RNA intergenic spacer, 18S ribosomal RNA gene, internal transcribed spacer 1, 5.8S ribosomal RNA gene, and internal transcribed spacer 2, complete sequence	8.66667	20.3333	10.8333	20	3	17.28	11.1905	3.60656	94.9104	99
249563	22	AAAGGATTGGCTCTGAGGGCTG		gb|EU307117.1| Linum usitatissimum 26S ribosomal RNA gene, 26S-18S ribosomal RNA intergenic spacer, 18S ribosomal RNA gene, internal transcribed spacer 1, 5.8S ribosomal RNA gene, and internal transcribed spacer 2, complete sequence	14.6667	18.3333	27.3333	20	3	18.56	1.42857	0	103.322	99
383225	21	GCACAATTGGTCATCGCGCTT		gb|EU307117.1| Linum usitatissimum 26S ribosomal RNA gene, 26S-18S ribosomal RNA intergenic spacer, 18S ribosomal RNA gene, internal transcribed spacer 1, 5.8S ribosomal RNA gene, and internal transcribed spacer 2, complete sequence	0	21	7.16667	20	0	4.96	1.42857	0	54.5552	100
378575	20	GAGGATGCATAACTGAAACT			2.66667	13.6667	122	20	0	0	0	0	158.333	1	Gm12:4937998,	,	'',
246354	22	AAACAGCAAGATTTTGGAGTTC			19.6667	15	6.16667	20	2	5.28	1.19048	0	69.3038	1	Gm14:1396560,	Glyma14g02300.1:Intron8,	'',
441977	21	TGAACGAAGATTTGACTTTGA			0	49	86	20	0	0	0	0	155	1	Gm14:6222521,	,	'',
443412	22	TGAAGCTGCCTGCATGATCTTA			5	13.6667	0	20	0	12.88	0	0	51.5467	2	Gm10:46574319,Gm20:37901914,	,,	'','',
442751	21	TGAAGCTCCCAGCATGATCTT			19.6667	20.3333	6.66667	20	0	5.44	0	0	72.1067	2	Gm10:46574320,Gm20:37901914,	,,	'','',
429585	21	TCGACAATGGCGATCAGACAC			30	10.6667	3.33333	20	0	0	0	0	64	2	Gm11:10988782,Gm12:4937804,	,,	'','',
430083	21	TCGAGTTGTTGAAGGTGGCTT			52.3333	30.3333	11.3333	20	5.66667	7.04	3.09524	3.27869	133.081	3	Gm14:1394444,Gm14:3351665,Gm14:3494793,	Glyma14g02300.1:Exon1,Glyma14g04870.1:Intron0,Glyma14g05040.1:Intron1,	'','sp|Q9FL28|FLS2_ARATH LRR receptor-like serine/threonine-protein kinase FLS2 OS=Arabidopsis thaliana GN=FLS2 PE=1 SV=1','sp|Q9FL28|FLS2_ARATH LRR receptor-like serine/threonine-protein kinase FLS2 OS=Arabidopsis thaliana GN=FLS2 PE=1 SV=1',
340293	21	CACCATTAAGACAGAGACCTT			18.6667	18.6667	76.6667	20	59	35.2	49.2857	8.36066	285.846	3	Gm16:5744868,Gm16:30416450,Gm18:2748349,	Glyma16g06350.1:Intron1,Glyma16g26280.1:Exon1,Glyma18g03980.2:Intron1,	'','','ref|NP_566784.1| zinc ion binding [Arabidopsis thaliana]',
469822	22	TTATTGTAACTAATTTGTCGGT			11.6667	6	15.8333	20	3	9.68	28.8095	2.45902	97.4485	4	Gm01:12555923,Gm06:46029682,Gm06:46032005,Gm06:46034330,	,,,,	'','','','',
348934	17	CCCGAACCCGTCGGCTG			12.3333	18	16.1667	20	8.66667	0	13.0952	2.29508	90.557
396746	15	GGGTTGGGTCGATCG			2.66667	15.6667	54.1667	20	3	0	188.095	0	283.595
405395	24	GTTCGTTTCACGTCGGGTTCACCA	ppt-miR894 MIMAT0004365 Physcomitrella patens miR894		71	12.3333	4.5	19.6667	34.6667	223.68	2.61905	6.72131	375.187	1	Gm16:8707164,	,	'',
450859	22	TGAGGCTGCCAGCATGATCTTA		emb|AL442224.17| Human DNA sequence from clone RP11-53B5 on chromosome 9 Contains a novel gene, complete sequence	9.66667	13.6667	0	19.6667	0	1.44	0	0	44.44	2	Gm10:46574319,Gm20:37901914,	,,	'','',
422620	21	TCAATCGGTAGGAGCGACGGG		emb|AM184122.1| Gymnodinium chlorophorum partial 18S rRNA gene	50	26.6667	24	19.6667	8.33333	4.88	6.42857	1.80328	141.779	101
474089	21	TTCTGCATCAGATGACAACAT		gb|AC098477.2| Homo sapiens chromosome 3 clone RP11-733H11, complete sequence	3	37	14.6667	19.6667	0	0	0	0	74.3333	2	Gm14:6222455,Gm14:6293033,	,,	'','',
283125	21	ACGGACGGCGGGCGCACGCGT		gb|AY260041.1| Fendlera rupicola 26S ribosomal RNA gene, complete sequence	1.66667	38.6667	139	19.6667	3	5.44	0	0	207.44	99
419506	21	TATGAAAGAAGGATGCTTTGG		gb|AY308655.1| Glycine max disease resistance-like KR68 pseudogene, partial sequence	21.6667	13.6667	10.3333	19.6667	9	30.56	24.0476	2.62295	131.564	1	Gm04:45907917,	Glyma04g39740.1:Intron1,	'sp|Q40392|TMVRN_NICGU TMV resistance protein N OS=Nicotiana glutinosa GN=N PE=1 SV=1',
323195	21	ATCATCGCGATTGTGGATGGC		gb|AY935814.1| Glycine max isolate 24 26S ribosomal RNA gene, partial sequence	0	33.3333	98.6667	19.6667	13.6667	188.4	398.095	11.6393	763.468	97
266043	21	AAGTCAGAATCCGGGCTAGAA		gb|EU002149.1| Euonymus americanus 26S ribosomal RNA gene, partial sequence	5	39.6667	46.1667	19.6667	4.66667	23.28	1.42857	0	139.875	100
344571	21	CATACAAAGGCTTCTCAACTT		gb|S46989.1| chalcone synthase [soybeans, mRNA, 1119 nt]	0	16.6667	0	19.6667	0	0	0	0	36.3333	2	Gm01:54743919,Gm11:794898,	Glyma01g43880.1:Intron1,Glyma11g01350.2:Exon1,	'sp|P30081|CHS7_SOYBN Chalcone synthase 7 OS=Glycine max GN=CHS7 PE=3 SV=1','sp|P23569|CHSY_PUELO Chalcone synthase OS=Pueraria lobata GN=CHS PE=2 SV=1',
288990	22	AGAAACAAAGATGTCTTCGGAT			4.66667	0	32.5	19.6667	3.33333	5.28	0	4.09836	69.545	1	Gm06:46034068,	,	'',
402172	24	GTCGTAAGTCCCTGTAGACCGGCC			30.6667	0	56.5	19.6667	14.3333	2.64	0	2.95082	126.757	1	Gm06:46662093,	,	'',
442752	22	TGAAGCTCCCAGCATGATCTTA			12	12	5.16667	19.6667	0	3.36	0	0	52.1933	2	Gm10:46574319,Gm20:37901914,	,,	'','',
482292	22	TTTCATTCCATACATCGTCTGA			41.6667	17	7.33333	19.6667	8.33333	55.76	12.381	7.70492	169.846	2	Gm13:25849852,Gm17:6190675,	Glyma13g22280.1:Exon1,Glyma17g08340.1:Intron1,	'','',
373536	21	GAATGTTGTCGTCTGGTTCAG			0	3.66667	27.1667	19.6667	0	0	0	0	50.5	2	Gm14:6227061,Gm14:6288923,	,,	'','',
339204	22	CAATGACATCTTCATCGTCGTG			7	26	14.6667	19.6667	6.66667	4.16	5.2381	0	83.3981	2	Gm17:12728701,Gm17:12732139,	,,	'','',
259705	22	AAGAGAATTGGGCTAGAGCTGC			20	10.6667	9	19.6667	4	0	5	0	68.3333	14
418687	22	TATAGGCGAAAAACGAAGATGT			62.6667	8	22.6667	19.6667	36	40.96	14.5238	5.40984	209.894	22
484324	15	TTTGGATTGAAGGGA			28.6667	19.3333	6	19.6667	13.6667	0	73.5714	2.29508	163.2
412114	15	TACAGTCCGACGACC			6.33333	16.6667	0	19.6667	7	0	1.42857	0	51.0952
390423	15	GGAATGTTGTCTGGC			0	14.3333	16.5	19.6667	18.3333	0	2.61905	9.67213	81.1245
434422	17	TCGTATGCCGTCTTCTG			9.66667	10.3333	0	19.6667	20.6667	0	9.04762	2.29508	71.676
442868	21	TGAAGCTGCCAGCATGATATT	ptc-miR167g MIMAT0001947 Populus trichocarpa miR167g		140.333	12.6667	18	19.3333	4.33333	0	0	0	194.667	2	Gm10:46574320,Gm20:37901914,	,,	'','',
367090	21	CTGGTAAGGGGTCTGATCCAA		dbj|AB264312.1| Glycine max GmJ1, ICHS1 pseudogenes for DnaJ-like protein, chalcone synthase	1.66667	21.6667	0	19.3333	0	0	0	0	42.6667	8	Gm05:34413137,Gm05:34421811,Gm08:8381306,Gm08:8384964,Gm08:8463270,Gm08:8469099,Gm08:8472970,Gm08:8476627,	Glyma05g28590.1:Intron1,Glyma05g28610.1:Intron1,Glyma08g11520.1:Intron1,Glyma08g11530.1:Intron1,Glyma08g11610.1:Intron1,Glyma08g11620.1:Intron1,Glyma08g11630.2:Intron1,Glyma08g11630.3:Intron2,	'sp|P19168|CHS3_SOYBN Chalcone synthase 3 OS=Glycine max GN=CHS3 PE=3 SV=1','sp|P48406|CHS5_SOYBN Chalcone synthase 5 OS=Glycine max GN=CHS5 PE=3 SV=1','sp|P48406|CHS5_SOYBN Chalcone synthase 5 OS=Glycine max GN=CHS5 PE=3 SV=1','sp|P19168|CHS3_SOYBN Chalcone synthase 3 OS=Glycine max GN=CHS3 PE=3 SV=1','sp|P24826|CHS1_SOYBN Chalcone synthase 1 OS=Glycine max GN=CHS1 PE=3 SV=1','sp|P24826|CHS1_SOY…
405361	24	GTTCGTGACCTGCATGGGCCACCA		dbj|AP008215.1| Oryza sativa (japonica cultivar-group) genomic DNA, chromosome 9	8.66667	21.6667	2.33333	19.3333	10.6667	36.64	4.04762	7.70492	111.059
247308	21	AAACTGCGAATGGCTCATTAA		emb|AM184122.1| Gymnodinium chlorophorum partial 18S rRNA gene	16.6667	43	17.5	19.3333	2.66667	61.36	47.1429	2.95082	210.62	100
263963	22	AAGGATTACCTTGATAAGTCTG		gb|AC151963.57| Glycine max clone gmw1-21f22, complete sequence	11.6667	27	20.3333	19.3333	6	2.16	2.38095	0	88.8743	102
478759	22	TTGGAGGTGTCTTGTTCGTTGA		gb|AC172299.9| Glycine max clone gmw2-12n11, complete sequence	34.3333	9	0	19.3333	11	4.8	1.19048	0	79.6571	101
473711	21	TTCTCTTTGAGCTCGGTCATG		gb|AY237728.1| Glycine max chalcone synthase (chs8) gene, complete cds	0	13.3333	0	19.3333	0	0	0	0	32.6667	2	Gm01:54742926,Gm11:793879,	Glyma01g43880.1:Exon1,Glyma11g01350.2:Intron0,	'sp|P30081|CHS7_SOYBN Chalcone synthase 7 OS=Glycine max GN=CHS7 PE=3 SV=1','sp|P23569|CHSY_PUELO Chalcone synthase OS=Pueraria lobata GN=CHS PE=2 SV=1',
372648	21	GAAGGGACGAGCCGACCGGTG		gb|EF024036.1| Phaseoleae environmental sample clone Amb_18S_1517 18S ribosomal RNA gene, partial sequence	0	24.3333	30.1667	19.3333	2.66667	11.04	0	0	87.54	99
375956	22	GACTCTCGGCAACGGATATCTC		gb|EU118313.1| Glycine soja cultivar IT182932 18S ribosomal RNA gene, partial sequence; internal transcribed spacer 1, complete sequence; and 5.8S ribosomal RNA gene, partial sequence	17	12.3333	43.8333	19.3333	49.3333	294.4	180.238	32.623	649.094	101
264544	21	AAGGGAAGTCGGCAAAATGGA		gb|EU307117.1| Linum usitatissimum 26S ribosomal RNA gene, 26S-18S ribosomal RNA intergenic spacer, 18S ribosomal RNA gene, internal transcribed spacer 1, 5.8S ribosomal RNA gene, and internal transcribed spacer 2, complete sequence	4.66667	79.3333	76.5	19.3333	0	4.8	0	0	184.633	97
410622	22	TAAGTGGCAGAGTGGCCTTGCT		gb|EU307117.1| Linum usitatissimum 26S ribosomal RNA gene, 26S-18S ribosomal RNA intergenic spacer, 18S ribosomal RNA gene, internal transcribed spacer 1, 5.8S ribosomal RNA gene, and internal transcribed spacer 2, complete sequence	5.33333	19.6667	6	19.3333	1.66667	33.04	1.19048	0	86.2305	97
385643	22	GCCTCTGGTCGATGGAACAATG		gb|EU307117.1| Linum usitatissimum 26S ribosomal RNA gene, 26S-18S ribosomal RNA intergenic spacer, 18S ribosomal RNA gene, internal transcribed spacer 1, 5.8S ribosomal RNA gene, and internal transcribed spacer 2, complete sequence	4.66667	32	23.8333	19.3333	0	6.16	0	0	85.9933	99
356580	21	CGCCTCTAAGTCAGAATCCGG		gb|EU307117.1| Linum usitatissimum 26S ribosomal RNA gene, 26S-18S ribosomal RNA intergenic spacer, 18S ribosomal RNA gene, internal transcribed spacer 1, 5.8S ribosomal RNA gene, and internal transcribed spacer 2, complete sequence	4.33333	19.3333	12.8333	19.3333	1.66667	6.56	7.61905	0	71.679	99
440392	21	TCTTGGATTTATGAAAGACGA		gb|EU368365.1| Uncultured Poaceae clone 137 18S ribosomal RNA gene, partial sequence	15.3333	37.3333	97.6667	19.3333	4.33333	14.8	90.7143	4.7541	284.268	101
409204	22	TAACTGAACGTTCTTAGAGCAT			20.6667	10	8.33333	19.3333	0	0	0	0	58.3333	1	Gm02:8609718,	,	'',
439770	22	TCTTCATTGTCGATATGTTGGT			6	17.6667	14.6667	19.3333	6.66667	3.52	1.19048	0	69.0438	1	Gm03:1363701,	Glyma03g01570.1:Intron8,	'sp|Q9V3R6|ADAT1_DROME tRNA-specific adenosine deaminase 1 OS=Drosophila melanogaster GN=adat PE=2 SV=1',
357548	22	CGGAATTTCTCAGAGCAGCTGA			32	10	30.8333	19.3333	2	5.92	173.571	8.52459	282.183	1	Gm06:46043318,	,	'',
470053	22	TTCAACAACTTGATCTAAGCTC			4.66667	23.6667	3	19.3333	0	0	0	0	50.6667	1	Gm14:1394452,	Glyma14g02300.1:Exon1,	'',
368793	21	CTTGATTTAGGGATGACACTC			19.3333	19	9	19.3333	0	0	0	0	66.6667	1	Gm18:60823947,	,	'',
479383	22	TTGGGCTTTACGAGACGTGTTT			18.6667	12	10.1667	19.3333	7.33333	2.24	11.9048	0	81.6448	10	Gm01:27756089,Gm01:27760165,Gm02:28985692,Gm03:11692314,Gm07:24876497,Gm10:35701707,Gm16:13239398,Gm18:51480745,Gm19:12322308,Gm19:28560098,	,,,,,,,,,,	'','','','','','','','','','',
341106	21	CACGTGCCGTTGGTGACCCTC			3.33333	32	6.66667	19.3333	2	4.96	0	0	68.2933	97
385199	17	GCCGGTCGGGGGACGGA			25.6667	31.6667	101.667	19.3333	25	0	42.381	40.8197	286.534
288825	21	AGAAAACGGTGAAGTTCTCCA			8	0	66.3333	19.3333	0	0	0	0	93.6667
276727	20	ACAGAAGATAGAGAGCACAG	ptc-miR156j MIMAT0001899 Populus trichocarpa miR156j	gb|AC209042.1| Populus trichocarpa clone POP052-O09, complete sequence	4.33333	106.333	21.3333	19	0	76.24	93.5714	6.06557	326.877	7	Gm02:7812539,Gm05:38621784,Gm07:9347152,Gm08:3891375,Gm09:37843835,Gm19:8895461,Gm19:28821922,	,,,Glyma08g05430.1:Intron0,Glyma09g31090.1:Intron0,,,	'','','','','','','',
432206	21	TCGGACCAGGCTCCATTCCCC	ptc-miR166p MIMAT0001939 Populus trichocarpa miR166p		2	9.33333	24	19	6.33333	2.56	19.5238	2.45902	85.2095	19
442908	23	TGAAGCTGCCAGCATGATCTTAA	ptc-miR167g MIMAT0001947 Populus trichocarpa miR167g	gb|AC216650.2| Solanum lycopersicum chromosome 6 clone C06HBa0217M17, complete sequence	36.3333	23.6667	3.33333	19	0	5.68	0	0	88.0133	2	Gm10:46574318,Gm20:37901914,	,,	'','',
463187	21	TGTAGCTGCCAGCATGATCTT	ptc-miR167g MIMAT0001947 Populus trichocarpa miR167g		2.66667	8.66667	0	19	6.33333	3.52	0	0	40.1867	2	Gm10:46574320,Gm20:37901914,	,,	'','',
402354	21	GTCTGGAAGGATTGTCTGGGC		dbj|AB264312.1| Glycine max GmJ1, ICHS1 pseudogenes for DnaJ-like protein, chalcone synthase	0	5.66667	0	19	0	0	0	0	24.6667	5	Gm08:8381359,Gm08:8384911,Gm08:8469046,Gm08:8473023,Gm08:8476574,	Glyma08g11520.1:Intron1,Glyma08g11530.1:Intron1,Glyma08g11620.1:Intron1,Glyma08g11630.2:Intron1,Glyma08g11630.3:Intron2,	'sp|P48406|CHS5_SOYBN Chalcone synthase 5 OS=Glycine max GN=CHS5 PE=3 SV=1','sp|P19168|CHS3_SOYBN Chalcone synthase 3 OS=Glycine max GN=CHS3 PE=3 SV=1','sp|P24826|CHS1_SOYBN Chalcone synthase 1 OS=Glycine max GN=CHS1 PE=3 SV=1','sp|P19168|CHS3_SOYBN Chalcone synthase 3 OS=Glycine max GN=CHS3 PE=3 SV=1','sp|P24826|CHS1_SOYBN Chalcone synthase 1 OS=Glycine max GN=CHS1 PE=3 SV=1',
399971	21	GTAATCTTGGACTTGGGTTGA		dbj|AB264312.1| Glycine max GmJ1, ICHS1 pseudogenes for DnaJ-like protein, chalcone synthase	0	6.33333	0	19	0	0	0	0	25.3333	11
314044	21	AGTGAATCAGAAAGTGGAGTT		emb|X04266.1|BMTNK14 Bombyx mori transposon K-1.4 (in the 5'-flanking region of the fibroin H-chain gene)	3	11.3333	26	19	0	0	0	0	59.3333
482818	21	TTTCTGAGCAACTGTATGGCA		gb|AC107453.14| Mus musculus chromosome 15, clone RP23-315F3, complete sequence	19.3333	29.3333	10	19	56.3333	129.36	0	0	263.36	1	Gm16:30416686,	Glyma16g26280.1:Intron1,	'',
378232	22	GAGGACCCTGTGAGATCAGGCT		gb|AC127428.42| Medicago truncatula clone mth2-36c19, complete sequence	0	11.3333	36.8333	19	0	0	0	0	67.1667	4	Gm05:33489399,Gm08:7667989,Gm13:32252057,Gm15:6970426,	Glyma05g27580.1:Intron14,Glyma08g10550.1:Intron13,Glyma13g29320.1:Exon13,Glyma15g09750.1:Intron14,	'sp|Q9ZTX8|ARFF_ARATH Auxin response factor 6 OS=Arabidopsis thaliana GN=ARF6 PE=2 SV=1','sp|Q9ZTX8|ARFF_ARATH Auxin response factor 6 OS=Arabidopsis thaliana GN=ARF6 PE=2 SV=1','sp|Q9ZTX8|ARFF_ARATH Auxin response factor 6 OS=Arabidopsis thaliana GN=ARF6 PE=2 SV=1','sp|Q9ZTX8|ARFF_ARATH Auxin response factor 6 OS=Arabidopsis thaliana GN=ARF6 PE=2 SV=1',
421619	21	TCAAAGGGAGTTGTAGGGGAA		gb|AC136221.2| Oryza sativa Japonica Group chromosome 5 clone OSJNBa0077J17, complete sequence	7	12.6667	6.33333	19	0	4.48	15.2381	0	64.7181	2	Gm01:7195509,Gm02:10988188,	Glyma01g06780.1:Intron0,Glyma02g12710.1:Intron0,	'ref|NP_001046945.1| Os02g0513700 [Oryza sativa (japonica cultivar-group)]','',
428291	21	TCCGGTGAAGTGTTCGGATTG		gb|DQ790115.1| Malania oleifera small subunit ribosomal RNA gene, partial sequence	0	18.6667	21.5	19	3.33333	20.08	18.8095	0	101.39	100
396067	20	GGGGGTGTAGCTCAGATGGT		gb|EF421339.1| Entamoeba dispar strain SAW760 tRNA array unit ASD genomic sequence	50.3333	12	27.5	19	23	56.08	245.238	0	433.151	1	Gm08:40577318,	,	'',
362433	21	CTACCGTGCGTTGGATTATGA		gb|EF571299.1| Glycyrrhiza uralensis 26S ribosomal RNA, partial sequence	3.33333	34.3333	4.33333	19	0	4.16	0	0	65.16	100
302125	21	AGCGCATGTGTGACAAGTCTA		gb|EF640320.1| Lupinus albus chalcone synthase mRNA, complete cds	0	5.33333	0	19	0	0	0	0	24.3333
479169	21	TTGGCTCTGAGGGCTGGGCAC		gb|EU002155.1| Nitraria retusa 26S ribosomal RNA gene, partial sequence	10	18	67.5	19	0	6.72	23.8095	0	145.03	99
444007	20	TGAATCTCAGTGGATCGTGG		gb|EU118311.1| Glycine soja cultivar IT182932 26S ribosomal RNA gene, partial sequence; 26S-18S ribosomal RNA intergenic spacer, complete sequence; and 18S ribosomal RNA gene, partial sequence	11.3333	12.6667	16.3333	19	0	5.76	10.9524	0	76.0457	98
371332	22	GAACTGGTACGGACAAGGGGAA		gb|EU307117.1| Linum usitatissimum 26S ribosomal RNA gene, 26S-18S ribosomal RNA intergenic spacer, 18S ribosomal RNA gene, internal transcribed spacer 1, 5.8S ribosomal RNA gene, and internal transcribed spacer 2, complete sequence	1.66667	33.6667	19	19	0	8.4	1.90476	0	83.6381	97
265283	21	AAGGTGTCCATCAATAGCACC		gb|S46989.1| chalcone synthase [soybeans, mRNA, 1119 nt]	0	8	0	19	0	0	0	0	27	2	Gm01:54743981,Gm11:794960,	Glyma01g43880.1:Intron1,Glyma11g01350.2:Exon1,	'sp|P30081|CHS7_SOYBN Chalcone synthase 7 OS=Glycine max GN=CHS7 PE=3 SV=1','sp|P23569|CHSY_PUELO Chalcone synthase OS=Pueraria lobata GN=CHS PE=2 SV=1',
362782	22	CTAGAGATGTGCTTAGTGAATA		gb|S46989.1| chalcone synthase [soybeans, mRNA, 1119 nt]	0	20.6667	0	19	0	0	0	0	39.6667	2	Gm01:54744207,Gm11:795186,	Glyma01g43880.1:Intron1,Glyma11g01350.2:Exon1,	'sp|P30081|CHS7_SOYBN Chalcone synthase 7 OS=Glycine max GN=CHS7 PE=3 SV=1','sp|P23569|CHSY_PUELO Chalcone synthase OS=Pueraria lobata GN=CHS PE=2 SV=1',
280535	20	ACCGGAGGCGGACCGATCGA		gb|U42537.1|BSU42537 Bauhinia sp. Doyle s.n. 18S ribosomal RNA gene, partial sequence	0	23.3333	60.6667	19	0	1.28	0	0	104.28	100
421006	22	TATTGTTAGAGGGGTTTAACTA			2.66667	16.3333	32.1667	19	47	9.44	0	0	126.607	1	Gm02:10632300,	,	'',
462273	21	TGGTTCGTCTGTGGAGCGGGC			13.3333	5.66667	50.6667	19	7.66667	1.52	7.61905	0	105.472	1	Gm11:29830579,	,	'',
436277	21	TCTCAGAGTAGATCCTCGTTC			8	39.3333	11.3333	19	0	0	0	0	77.6667	1	Gm14:6288864,	,	'',
339479	20	CAATGTCAGAGAACGAGGTT			6.66667	15	38.3333	19	0	0	0	0	79	2	Gm05:4076342,Gm17:11955400,	Glyma05g04900.1:Intron2,Glyma17g15270.1:Intron2,	'sp|P10290|MYBC_MAIZE Anthocyanin regulatory C1 protein OS=Zea mays GN=C1 PE=2 SV=1','sp|P10290|MYBC_MAIZE Anthocyanin regulatory C1 protein OS=Zea mays GN=C1 PE=2 SV=1',
442738	22	TGAAGCTACCAGCATGATCTTA			17.3333	17	3.33333	19	0	4.88	0	0	61.5467	2	Gm10:46574319,Gm20:37901914,	,,	'','',
369120	22	CTTGTAGATCTAAAGGTGTCAT			14.6667	10.3333	12.3333	19	3.33333	3.44	32.8571	0	95.9638	4	Gm10:11717282,Gm11:29822172,Gm11:29826117,Gm11:29832235,	,,,,	'','','','',
450464	22	TGAGCTTGCTAAGAATGCTGCC			13.3333	0	14.1667	19	2.33333	10.72	0	0	59.5533	27
432472	18	TCGGACCAGGCTTCATTT			21	17.6667	29.3333	19	19	19.2	64.0476	3.27869	192.526
471311	21	TTCCACAGCTTTCTTGAACTT	bna-miR396a MIMAT0004448 Brassica napus miR396a	gb|AC209588.1| Solanum lycopersicum DNA sequence from clone LE_HBa-146I19 on chromosome 12, complete sequence	226	18	19	18.6667	9.66667	103.68	63.0952	8.03279	466.141	4	Gm13:26329951,Gm13:43804797,Gm15:556766,Gm17:9053126,	Glyma13g22830.1:Intron0,,,,	'','','','',
465937	21	TGTTGTTTTACCTATTCCACC		emb|AM442827.2| Vitis vinifera contig VV78X180573.8, whole genome shotgun sequence	31.3333	20.3333	65.8333	18.6667	132.333	34.24	9.7619	0	312.502	2	Gm02:6599361,Gm16:31518969,	Glyma02g08410.1:Intron0,Glyma16g27510.1:Intron0,	'','',
391987	21	GGATTCTGACTTAGAGGCGTT		emb|CU353805.1| Aphanomyces euteiches cDNA	4.66667	149	143.167	18.6667	20.6667	6.8	3.80952	3.11475	349.891	99
330724	22	ATGTAGAGAGAAGACCGGTAGA		gb|AC172298.16| Glycine max clone gmp1-125b19, complete sequence	30.6667	18	61.8333	18.6667	12	3.6	30.9524	3.77049	179.49	102
365781	21	CTGAGAACAACAAGGGTGCAC		gb|AF400567.1| Rubus idaeus chalcone synthase 6 (CHS6) mRNA, complete cds	0	21.6667	0	18.6667	0	0	0	0	40.3333	2	Gm01:54743760,Gm11:794739,	Glyma01g43880.1:Intron1,Glyma11g01350.2:Exon1,	'sp|P30081|CHS7_SOYBN Chalcone synthase 7 OS=Glycine max GN=CHS7 PE=3 SV=1','sp|P23569|CHSY_PUELO Chalcone synthase OS=Pueraria lobata GN=CHS PE=2 SV=1',
315036	21	AGTGTCACTTGGTCCACGGAA		gb|AY237728.1| Glycine max chalcone synthase (chs8) gene, complete cds	0	9.66667	0	18.6667	0	0	0	0	28.3333	1	Gm11:794798,	Glyma11g01350.2:Exon1,	'sp|P23569|CHSY_PUELO Chalcone synthase OS=Pueraria lobata GN=CHS PE=2 SV=1',
301241	21	AGCATTGTTTGGAGATGGAGC		gb|DQ507392.1| Lupinus luteus isolate LlCHS2.8g chalcone synthase (CHS) gene, complete cds	0	9.33333	0	18.6667	0	0	0	0	28	2	Gm01:54743863,Gm11:794842,	Glyma01g43880.1:Intron1,Glyma11g01350.2:Exon1,	'sp|P30081|CHS7_SOYBN Chalcone synthase 7 OS=Glycine max GN=CHS7 PE=3 SV=1','sp|P23569|CHSY_PUELO Chalcone synthase OS=Pueraria lobata GN=CHS PE=2 SV=1',
390405	20	GGAATGTGACTGCAGTGATC		gb|EF599287.1| Dipteryx odorata chalcone synthase mRNA, partial cds	0	13.3333	0	18.6667	0	0	0	0	32	2	Gm01:54743803,Gm11:794782,	Glyma01g43880.1:Intron1,Glyma11g01350.2:Exon1,	'sp|P30081|CHS7_SOYBN Chalcone synthase 7 OS=Glycine max GN=CHS7 PE=3 SV=1','sp|P23569|CHSY_PUELO Chalcone synthase OS=Pueraria lobata GN=CHS PE=2 SV=1',
274974	22	ACAATGACTCTCGGCAACGGCT		gb|EU118313.1| Glycine soja cultivar IT182932 18S ribosomal RNA gene, partial sequence; internal transcribed spacer 1, complete sequence; and 5.8S ribosomal RNA gene, partial sequence	6	13	0	18.6667	32	11.84	346.19	3.93443	431.632	99
371041	21	GAACCGGGACGTGGCGGCTGA		gb|EU340885.1| Robinia pseudoacacia 26S ribosomal RNA gene, partial sequence	8.66667	39.6667	238.167	18.6667	2.33333	7.2	2.38095	2.13115	319.212	98
443770	21	TGAAGTTGGACTCACATTTCA		gb|S46989.1| chalcone synthase [soybeans, mRNA, 1119 nt]	0	20	0	18.6667	0	0	0	0	38.6667	1	Gm01:54744004,	Glyma01g43880.1:Intron1,	'sp|P30081|CHS7_SOYBN Chalcone synthase 7 OS=Glycine max GN=CHS7 PE=3 SV=1',
264221	21	AAGGCCACTAGAGATGTGCTT		gb|S46989.1| chalcone synthase [soybeans, mRNA, 1119 nt]	0	33	0	18.6667	0	0	0	0	51.6667	2	Gm01:54744200,Gm11:795179,	Glyma01g43880.1:Intron1,Glyma11g01350.2:Exon1,	'sp|P30081|CHS7_SOYBN Chalcone synthase 7 OS=Glycine max GN=CHS7 PE=3 SV=1','sp|P23569|CHSY_PUELO Chalcone synthase OS=Pueraria lobata GN=CHS PE=2 SV=1',
469930	21	TTCAAAACTGGGGATGTTGGT		ref|XM_001548051.1| Botryotinia fuckeliana B05.10 hypothetical protein (BC1G_13246) mRNA, complete cds	0	11	5.5	18.6667	0	0	0	0	35.1667	1	Gm18:3861758,	Glyma18g05110.1:Intron1,	'sp|Q00594|ALKK_PSEOL Medium-chain-fatty-acid--CoA ligase OS=Pseudomonas oleovorans GN=alkK PE=3 SV=1',
462374	23	TGGTTGAGGAGCGTGAGAAGGAT			0	37.3333	13.5	18.6667	47	0	0	0	116.5	1	Gm02:10632465,	,	'',
408950	22	TAACTGAACATTATTAGAGCAT			62	16.6667	147.333	18.6667	0	0	0	0	244.667	1	Gm02:8609718,	,	'',
408974	22	TAACTGAACATTCTTAAAGCAT			29.6667	10.3333	26	18.6667	0	0	0	0	84.6667	1	Gm02:8609718,	,	'',
409110	21	TAACTGAACATTCTTAGCGCA			19	8.66667	2.16667	18.6667	0	0	0	0	48.5	1	Gm02:8609719,	,	'',
271374	21	AATGGTGGATGAGATGATAGT			13.3333	16.3333	6.83333	18.6667	4.33333	0	0	0	59.5	1	Gm18:52797101,	,	'',
429255	22	TCCTTTGGAAGATCCTTGGACA			0	13.6667	77.3333	18.6667	0	0	0	0	109.667	2	Gm05:33489492,Gm08:7668082,	Glyma05g27580.1:Intron14,Glyma08g10550.1:Intron13,	'sp|Q9ZTX8|ARFF_ARATH Auxin response factor 6 OS=Arabidopsis thaliana GN=ARF6 PE=2 SV=1','sp|Q9ZTX8|ARFF_ARATH Auxin response factor 6 OS=Arabidopsis thaliana GN=ARF6 PE=2 SV=1',
446135	21	TGACGCTGCCAGCATGATCTT			6.66667	14.3333	4.5	18.6667	0	8.24	0	0	52.4067	2	Gm10:46574320,Gm20:37901914,	,,	'','',
366646	21	CTGGAGATGAAAGATGAGCTA			8.66667	68	13.5	18.6667	0	0	0	0	108.833	2	Gm14:6231847,Gm14:6284098,	,,	'','',
335513	22	CAAAAAGATTGGAAGGATCTAA			16.3333	14.6667	25.1667	18.6667	6.33333	11.6	8.09524	2.29508	103.157	2	Gm14:6762769,Gm14:6763970,	Glyma14g08750.1:Intron1,,	'ref|NP_187802.2| cleavage and polyadenylation specificity factor (CPSF) A subunit C-terminal domain-containing protein [Arabidopsis thaliana]','',
450577	22	TGAGGACACTATTGTTGATGAC			17	19.3333	9.83333	18.6667	5	9.68	0	0	79.5133	2	Gm15:16897818,Gm15:16900881,	Glyma15g19550.1:Intron8,Glyma15g19550.1:Intron8,	'ref|NP_671784.2| GCN5-related N-acetyltransferase (GNAT) family protein [Arabidopsis thaliana]','ref|NP_671784.2| GCN5-related N-acetyltransferase (GNAT) family protein [Arabidopsis thaliana]',
297793	22	AGAGGTCAAATTTTGAATCGGT			8.33333	11	8.66667	18.6667	4	7.84	0	0	58.5067	19
467429	22	TTACAAGACAAGTAGTTTTGAC			0	10	57.6667	18.6667	2.66667	4.48	42.1429	0	135.623	52
386697	19	GCGCCTGTAGCTCCGTGGA			0	30.3333	7	18.6667	0	0	14.2857	0	70.2857
459793	19	TGGCTCTGAGGGCTGGGCA			11.3333	16	84	18.6667	6	17.68	35.2381	0	188.918
402762	21	GTGACAGAAGAGAGTGAGCAC	bna-miR156a MIMAT0004445 Brassica napus miR156a	dbj|AP009602.1| Solanum lycopersicum DNA, chromosome 8, clone: C08SLe0075C14, complete sequence	0	13.6667	57.3333	18.3333	0	0	0	0	89.3333	5	Gm04:4257066,Gm13:20521471,Gm14:9431607,Gm17:4291733,Gm17:38431946,	,,,,,	'','','','','',
443236	33	TGAAGCTGCCAGCATGATCTTTTGTTTTGCGTT	ptc-miR167g MIMAT0001947 Populus trichocarpa miR167g		0	10	0	18.3333	0	0	0	0	28.3333
342785	21	CAGCCAAGGATGACTTGCCGG	ptc-miR169h MIMAT0001964 Populus trichocarpa miR169h	emb|AM489765.1| Petunia x hybrida microRNA mirBL	14.3333	8	12.1667	18.3333	0	2042.8	7.14286	32.2951	2135.07	5	Gm09:35771824,Gm10:40332893,Gm13:368531,Gm13:5838684,Gm17:4861924,	Glyma09g28810.1:Intron0,,,Glyma13g05520.1:Intron5,,	'sp|P93045|BSH_ARATH Chromatin structure-remodeling complex protein BSH OS=Arabidopsis thaliana GN=BSH PE=1 SV=2','','','sp|P58223|Y4837_ARATH KH domain-containing protein At4g18375 OS=Arabidopsis thaliana GN=At4g18375 PE=2 SV=1','',
460577	22	TGGGCAGTCCAGACAAGCTGAA		dbj|AB264312.1| Glycine max GmJ1, ICHS1 pseudogenes for DnaJ-like protein, chalcone synthase	12.3333	8	0	18.3333	0	0	0	0	38.6667	5	Gm08:8381342,Gm08:8384927,Gm08:8469062,Gm08:8473006,Gm08:8476590,	Glyma08g11520.1:Intron1,Glyma08g11530.1:Intron1,Glyma08g11620.1:Intron1,Glyma08g11630.2:Intron1,Glyma08g11630.3:Intron2,	'sp|P48406|CHS5_SOYBN Chalcone synthase 5 OS=Glycine max GN=CHS5 PE=3 SV=1','sp|P19168|CHS3_SOYBN Chalcone synthase 3 OS=Glycine max GN=CHS3 PE=3 SV=1','sp|P24826|CHS1_SOYBN Chalcone synthase 1 OS=Glycine max GN=CHS1 PE=3 SV=1','sp|P19168|CHS3_SOYBN Chalcone synthase 3 OS=Glycine max GN=CHS3 PE=3 SV=1','sp|P24826|CHS1_SOYBN Chalcone synthase 1 OS=Glycine max GN=CHS1 PE=3 SV=1',
465988	21	TGTTTCAGCTTGTCTGGACTG		dbj|AB264312.1| Glycine max GmJ1, ICHS1 pseudogenes for DnaJ-like protein, chalcone synthase	0	8	0	18.3333	0	0	0	0	26.3333	6	Gm05:34413104,Gm08:8381339,Gm08:8384931,Gm08:8469066,Gm08:8473003,Gm08:8476594,	Glyma05g28590.1:Intron2,Glyma08g11520.1:Intron1,Glyma08g11530.1:Intron1,Glyma08g11620.1:Intron1,Glyma08g11630.2:Intron1,Glyma08g11630.3:Intron2,	'sp|P19168|CHS3_SOYBN Chalcone synthase 3 OS=Glycine max GN=CHS3 PE=3 SV=1','sp|P48406|CHS5_SOYBN Chalcone synthase 5 OS=Glycine max GN=CHS5 PE=3 SV=1','sp|P19168|CHS3_SOYBN Chalcone synthase 3 OS=Glycine max GN=CHS3 PE=3 SV=1','sp|P24826|CHS1_SOYBN Chalcone synthase 1 OS=Glycine max GN=CHS1 PE=3 SV=1','sp|P19168|CHS3_SOYBN Chalcone synthase 3 OS=Glycine max GN=CHS3 PE=3 SV=1','sp|P24826|CHS1_SOY…
365335	22	CTGAAACTGAGACTGCATCTGG		emb|AM464618.2| Vitis vinifera contig VV78X011041.3, whole genome shotgun sequence	30.6667	16	17.5	18.3333	8	6	29.2857	0	125.786	11
341033	21	CACGGTGCTTCGTCTGGCCAA		emb|X65636.1|GMACHS2 G.max Gmachs2 gene for chalcone synthase	0	12.3333	0	18.3333	0	0	0	0	30.6667	1	Gm05:34421644,	Glyma05g28610.1:Intron1,	'sp|P48406|CHS5_SOYBN Chalcone synthase 5 OS=Glycine max GN=CHS5 PE=3 SV=1',
250308	24	AAAGTTTTATCGGACTGCGGTAAG		gb|AC172298.16| Glycine max clone gmp1-125b19, complete sequence	5	31	71.5	18.3333	23	7.44	1.19048	4.42623	161.89	102
394392	22	GGGCATGTAGAGAGAAGACCGG		gb|AC172298.16| Glycine max clone gmp1-125b19, complete sequence	0	21.6667	48.6667	18.3333	8	0	15.2381	0	111.905	102
453030	22	TGATTTATACATGATTTAGGAC		gb|AC185959.13| Glycine max clone gmw1-58k3, complete sequence	9.66667	11.6667	19.3333	18.3333	3.66667	23.68	2.61905	1.63934	90.6051	102
461787	22	TGGTCGGCAAACGGACGGCGGG		gb|AY727974.1| Vaccinium myrtillus 26S ribosomal RNA gene, partial sequence	5.33333	22	300.333	18.3333	5	6.4	2.14286	0	359.543	97
425408	21	TCATCGCGATTGTGGATGGCA		gb|AY935814.1| Glycine max isolate 24 26S ribosomal RNA gene, partial sequence	2	18.3333	215	18.3333	28	109.36	549.524	7.21311	947.764	97
418467	22	TATAATTTGGACAAGTGAGAGA		gb|EF533695.1| Glycine max clone BAC GM_WBb098N15, complete sequence	29.3333	14.6667	17	18.3333	0	2.16	2.38095	0	83.8743	1	Gm14:1394506,	Glyma14g02300.1:Exon1,	'',
403177	21	GTGCCGGTCGGGGGACGGATT		gb|EF571299.1| Glycyrrhiza uralensis 26S ribosomal RNA, partial sequence	12	17	169.833	18.3333	19.3333	105.28	31.1905	6.22951	379.2	101
336318	21	CAAAGGGCAGGGACGTAGTCA		gb|EF628728.1| Uncultured fungus clone T3_IV_2b_09 18S ribosomal RNA gene, partial sequence	5.66667	24	55.6667	18.3333	2	3.36	11.4286	2.78689	123.242	96
292202	22	AGAATCCGGGCTAGAAGCGACG		gb|EU002149.1| Euonymus americanus 26S ribosomal RNA gene, partial sequence	12.6667	33	65.1667	18.3333	4.66667	21.68	11.6667	4.2623	171.442	99
392606	21	GGCGAGAGCGGGTCGTCGCGT		gb|EU002150.1| Byrsonima crassifolia 26S ribosomal RNA gene, partial sequence	2	56	222.167	18.3333	0	6.32	0	0	304.82	97
333736	21	ATTGCGATGGTCCCTGCGGAT		gb|EU002156.1| Phyllanthus calycinus 26S ribosomal RNA gene, partial sequence	3.66667	24.6667	36.8333	18.3333	0	4.08	1.19048	0	88.7705	98
394066	21	GGGAGTCCGGAGACGTCGGCG		gb|EU307117.1| Linum usitatissimum 26S ribosomal RNA gene, 26S-18S ribosomal RNA intergenic spacer, 18S ribosomal RNA gene, internal transcribed spacer 1, 5.8S ribosomal RNA gene, and internal transcribed spacer 2, complete sequence	0	22.6667	61.8333	18.3333	1.66667	6.8	1.66667	0	112.967	99
358979	22	CGGCTCAGCCGGAGGTAGGGTC		gb|EU340885.1| Robinia pseudoacacia 26S ribosomal RNA gene, partial sequence	2	43.3333	79.1667	18.3333	0	2	0	0	144.833	99
447101	21	TGAGAAGATGAAGGCCACTAG		gb|S46989.1| chalcone synthase [soybeans, mRNA, 1119 nt]	3.33333	15.6667	0	18.3333	0	0	0	0	37.3333	2	Gm01:54744190,Gm11:795169,	Glyma01g43880.1:Intron1,Glyma11g01350.2:Exon1,	'sp|P30081|CHS7_SOYBN Chalcone synthase 7 OS=Glycine max GN=CHS7 PE=3 SV=1','sp|P23569|CHSY_PUELO Chalcone synthase OS=Pueraria lobata GN=CHS PE=2 SV=1',
309818	21	AGGGATAGGTAAAACAACTCC			2.33333	32.6667	16.3333	18.3333	51.3333	1.76	35.7143	1.80328	160.278	1	Gm02:6599312,	Glyma02g08410.1:Intron0,	'',
482778	21	TTTCTGAACATCAAGGATGCA			28.3333	12.3333	13.5	18.3333	0	0	0	0	72.5	1	Gm11:10988948,	,	'',
483616	22	TTTGATCTCCAAGTAAGGCATT			23.6667	6.66667	11.6667	18.3333	4.33333	0	3.09524	0	67.7619	1	Gm11:29831263,	,	'',
482777	21	TTTCTGAACATAGAGGATGCA			6	11	14.3333	18.3333	0	0	0	0	49.6667	1	Gm12:4937986,	,	'',
453706	21	TGCAGGATCAATTGAAACCTG			0	26.6667	20.8333	18.3333	10.3333	92.32	0	0	168.487	1	Gm16:30416565,	Glyma16g26280.1:Exon1,	'',
456096	21	TGGAAAATGCTTGTGCCGGCG			56.3333	14	3.33333	18.3333	0	0	0	0	92	1	Gm18:60823988,	,	'',
472925	22	TTCGGTCTGGTGTACACGGTCT			8	11	2.5	18.3333	0	0	0	0	39.8333	1	Gm19:44259112,	Glyma19g37000.2:Intron2,	'sp|Q9FY14|TIP1_MEDTR Probable aquaporin TIP-type OS=Medicago truncatula GN=AQP1 PE=1 SV=1',
295196	22	AGAGAATAGAGTAGATGATCGT			16	18	34.6667	18.3333	10	4.72	0	0	101.72	2	Gm09:25268193,Gm15:16900553,	,Glyma15g19550.1:Intron8,	'','ref|NP_671784.2| GCN5-related N-acetyltransferase (GNAT) family protein [Arabidopsis thaliana]',
373062	22	GAATAGCTGCAGTAGATCCCAA			0	4	32.5	18.3333	6.66667	1.28	5.47619	0	68.2562	2	Gm11:29830866,Gm17:11100166,	,,	'','',
465883	21	TGTTGTCGTCTGGTTCAGAAG			4	0	4	18.3333	0	0	0	0	26.3333	2	Gm14:6227058,Gm14:6288926,	,,	'','',
467162	22	TTAATCAAGGAAATCACGGGCG			19.3333	21.6667	12.5	18.3333	31.6667	11.28	5	31.3115	151.091	5	Gm09:23503718,Gm16:4579655,Gm16:4601487,Gm16:4612343,Gm17:10099769,	,,,,Glyma17g13200.2:Intron1,	'','','','','',
472522	22	TTCGGACCAGGCTTCCTTCCCC			4.33333	8.33333	3.33333	18.3333	4	0	12.8571	0	51.1905	8	Gm02:14340837,Gm03:39519840,Gm04:44850001,Gm05:37747468,Gm06:12993103,Gm07:4453662,Gm08:282657,Gm10:2905328,	Glyma02g15860.1:Intron0,,Glyma04g38430.1:Intron1,Glyma05g32980.1:Intron1,Glyma06g16610.1:Intron1,,Glyma08g00630.1:Intron1,,	'','','','','','','','',
346515	22	CATTTGTAAAATGGTGGACTCA			2.33333	7.33333	13.8333	18.3333	0	1.84	15.4762	2.29508	61.4446	9	Gm03:32043003,Gm06:46041669,Gm06:46043396,Gm10:43146509,Gm17:21550350,Gm17:21598684,Gm17:21711875,Gm17:36868566,Gm20:18873635,	,,,,,,,,,	'','','','','','','','','',
433771	21	TCGGGCCAGGCTTCATTCCCC			2	7.66667	4.33333	18.3333	5	0	5	0	42.3333	19
472080	18	TTCGACAGTCCGACGATC			0	35.3333	0	18.3333	0	0	0	0	53.6667
386845	19	GCGCTTGTAGCTCCGTGGA			0	25.6667	5.83333	18.3333	0	0	9.7619	0	59.5952
424036	24	TCAGAGTTCTACAGTCCGACGATT			15.3333	12	3.5	18.3333	9.33333	41.76	0	0	100.26
443268	22	TGAAGCTGCCAGCATGCTCTTC			17.3333	8.66667	0	18.3333	0	0	0	0	44.3333
443105	33	TGAAGCTGCCAGCATGATCTTTCTTCTGCCGTC	ptc-miR167g MIMAT0001947 Populus trichocarpa miR167g	gb|AC040978.8| Homo sapiens chromosome 8, clone RP11-570L14, complete sequence	0	13	0	18	0	0	0	0	31
443013	33	TGAAGCTGCCAGCATGATCTTTCCGATGCCGTC	ptc-miR167g MIMAT0001947 Populus trichocarpa miR167g		0	13.6667	0	18	0	0	0	0	31.6667
273201	21	AATTTTTCTTTGAGCTCGGTC		dbj|AB264311.1| Glycine max ICHS1 gene for chalcone synthase, complete cds, GmJ1, CHS3 pseudogenes for DnaJ-like protein, chalcone synthase	2.66667	0	0	18	0	0	0	0	20.6667	7	Gm08:8380661,Gm08:8385610,Gm08:8469745,Gm08:8472324,Gm08:8477272,Gm08:8485621,Gm18:155088,	Glyma08g11520.1:Exon1,Glyma08g11530.1:Intron1,Glyma08g11620.1:Intron1,Glyma08g11630.2:Exon1,,Glyma08g11650.1:Exon1,,	'sp|P48406|CHS5_SOYBN Chalcone synthase 5 OS=Glycine max GN=CHS5 PE=3 SV=1','sp|P19168|CHS3_SOYBN Chalcone synthase 3 OS=Glycine max GN=CHS3 PE=3 SV=1','sp|P24826|CHS1_SOYBN Chalcone synthase 1 OS=Glycine max GN=CHS1 PE=3 SV=1','sp|P19168|CHS3_SOYBN Chalcone synthase 3 OS=Glycine max GN=CHS3 PE=3 SV=1','','sp|P17957|CHS2_SOYBN Chalcone synthase 2 OS=Glycine max GN=CHS2 PE=3 SV=1','',
483583	21	TTTGATCCAAGATGAATAGCA		dbj|AB264312.1| Glycine max GmJ1, ICHS1 pseudogenes for DnaJ-like protein, chalcone synthase	4.33333	30.6667	0	18	0	0	1.90476	0	54.9048	6	Gm08:8381657,Gm08:8384613,Gm08:8462919,Gm08:8468748,Gm08:8473321,Gm08:8476276,	Glyma08g11520.1:Intron1,Glyma08g11530.1:Intron1,Glyma08g11610.1:Intron1,Glyma08g11620.1:Intron1,Glyma08g11630.2:Intron1,Glyma08g11630.3:Intron2,	'sp|P48406|CHS5_SOYBN Chalcone synthase 5 OS=Glycine max GN=CHS5 PE=3 SV=1','sp|P19168|CHS3_SOYBN Chalcone synthase 3 OS=Glycine max GN=CHS3 PE=3 SV=1','sp|P24826|CHS1_SOYBN Chalcone synthase 1 OS=Glycine max GN=CHS1 PE=3 SV=1','sp|P24826|CHS1_SOYBN Chalcone synthase 1 OS=Glycine max GN=CHS1 PE=3 SV=1','sp|P19168|CHS3_SOYBN Chalcone synthase 3 OS=Glycine max GN=CHS3 PE=3 SV=1','sp|P24826|CHS1_SOY…
283945	21	ACGGTATCTGATCGTCTTCGA		emb|AM184122.1| Gymnodinium chlorophorum partial 18S rRNA gene	3.33333	21	46.3333	18	0	5.12	7.38095	0	101.168	99
467167	21	TTAATCAAGGAAATCACGGTC		emb|CT573354.6| M.truncatula DNA sequence from clone MTH2-18N13 on chromosome 3, complete sequence	9.66667	19.6667	8.66667	18	19.6667	42.48	22.619	3.77049	144.536	5	Gm09:23503719,Gm16:4579656,Gm16:4601488,Gm16:4612344,Gm17:10099769,	,,,,Glyma17g13200.2:Intron1,	'','','','','',
304406	21	AGGAAGTGCAGCAAATGGGCA		gb|AC127428.42| Medicago truncatula clone mth2-36c19, complete sequence	0	21.6667	63.1667	18	0	1.6	0	0	104.433	2	Gm05:33489172,Gm15:6970018,	Glyma05g27580.1:Intron14,Glyma15g09750.1:Intron14,	'sp|Q9ZTX8|ARFF_ARATH Auxin response factor 6 OS=Arabidopsis thaliana GN=ARF6 PE=2 SV=1','sp|Q9ZTX8|ARFF_ARATH Auxin response factor 6 OS=Arabidopsis thaliana GN=ARF6 PE=2 SV=1',
368913	22	CTTGGAATTGATCTTGGATTAG		gb|AC198445.9| Glycine max clone gmw2-109b11, complete sequence	10	22.3333	8.83333	18	2	0	1.90476	0	63.0714	102
430628	21	TCGCCCCTATGTGAAGAGGTA		gb|AY237728.1| Glycine max chalcone synthase (chs8) gene, complete cds	0	24.6667	0	18	0	0	0	0	42.6667	1	Gm11:794656,	Glyma11g01350.2:Exon1,	'sp|P23569|CHSY_PUELO Chalcone synthase OS=Pueraria lobata GN=CHS PE=2 SV=1',
376946	21	GAGACTTGTTGAAGGTGTGCT		gb|EF533695.1| Glycine max clone BAC GM_WBb098N15, complete sequence	0	10	10.5	18	0	2.32	0	0	40.82	7	Gm14:1395302,Gm14:1396377,Gm14:3228219,Gm14:3247550,Gm14:3269409,Gm14:3287291,Gm14:3492381,	Glyma14g02310.1:Intron5,Glyma14g02300.1:Intron8,Glyma14g04690.1:Intron2,Glyma14g04710.1:Intron1,Glyma14g04740.1:Intron4,Glyma14g04750.1:Intron3,Glyma14g05040.1:Intron1,	'ref|NP_001053102.1| Os04g0480500 [Oryza sativa (japonica cultivar-group)]','','sp|O22476|BRI1_ARATH Protein BRASSINOSTEROID INSENSITIVE 1 OS=Arabidopsis thaliana GN=BRI1 PE=1 SV=1','sp|Q9FL28|FLS2_ARATH LRR receptor-like serine/threonine-protein kinase FLS2 OS=Arabidopsis thaliana GN=FLS2 PE=1 SV=1','sp|Q9FL28|FLS2_ARATH LRR receptor-like serine/threonine-protein kinase FLS2 OS=Arabidopsis thali…
294745	20	AGACTTGTTGAAGGTGTGCT		gb|EF533695.1| Glycine max clone BAC GM_WBb098N15, complete sequence	7.66667	10.3333	14.8333	18	2.33333	1.84	0	0	55.0067	7	Gm14:1395302,Gm14:1396378,Gm14:3228219,Gm14:3247550,Gm14:3269409,Gm14:3287291,Gm14:3492381,	Glyma14g02310.1:Intron5,Glyma14g02300.1:Intron8,Glyma14g04690.1:Intron2,Glyma14g04710.1:Intron1,Glyma14g04740.1:Intron4,Glyma14g04750.1:Intron3,Glyma14g05040.1:Intron1,	'ref|NP_001053102.1| Os04g0480500 [Oryza sativa (japonica cultivar-group)]','','sp|O22476|BRI1_ARATH Protein BRASSINOSTEROID INSENSITIVE 1 OS=Arabidopsis thaliana GN=BRI1 PE=1 SV=1','sp|Q9FL28|FLS2_ARATH LRR receptor-like serine/threonine-protein kinase FLS2 OS=Arabidopsis thaliana GN=FLS2 PE=1 SV=1','sp|Q9FL28|FLS2_ARATH LRR receptor-like serine/threonine-protein kinase FLS2 OS=Arabidopsis thali…
464735	21	TGTGGACATGCCTGGTGCTGA		gb|EF599287.1| Dipteryx odorata chalcone synthase mRNA, partial cds	0	1.66667	0	18	0	0	0	0	19.6667	4	Gm01:29150952,Gm01:54743629,Gm02:13040593,Gm09:8194504,	Glyma01g22880.1:Intron1,Glyma01g43880.1:Intron1,Glyma02g14450.1:Intron1,Glyma09g08780.1:Intron1,	'sp|P30080|CHS6_SOYBN Chalcone synthase 6 OS=Glycine max GN=CHS6 PE=3 SV=1','sp|P30081|CHS7_SOYBN Chalcone synthase 7 OS=Glycine max GN=CHS7 PE=3 SV=1','sp|P30080|CHS6_SOYBN Chalcone synthase 6 OS=Glycine max GN=CHS6 PE=3 SV=1','sp|P30080|CHS6_SOYBN Chalcone synthase 6 OS=Glycine max GN=CHS6 PE=3 SV=1',
479168	20	TTGGCTCTGAGGGCTGGGCA		gb|EU002155.1| Nitraria retusa 26S ribosomal RNA gene, partial sequence	11	25	47.6667	18	1.66667	16.48	41.9048	0	161.718	99
344038	20	CAGTCAACTCAGAACTGGTA		gb|EU002156.1| Phyllanthus calycinus 26S ribosomal RNA gene, partial sequence	0	21.3333	60.6667	18	6.33333	35.2	147.143	0	288.676	98
292999	21	AGACAGCAGGACGGTGGTCAT		gb|EU307117.1| Linum usitatissimum 26S ribosomal RNA gene, 26S-18S ribosomal RNA intergenic spacer, 18S ribosomal RNA gene, internal transcribed spacer 1, 5.8S ribosomal RNA gene, and internal transcribed spacer 2, complete sequence	8	17	57.1667	18	3.66667	14.4	1.90476	3.27869	123.417	97
370756	21	GAACAATGTAGGCAAGGGAAG		gb|EU307117.1| Linum usitatissimum 26S ribosomal RNA gene, 26S-18S ribosomal RNA intergenic spacer, 18S ribosomal RNA gene, internal transcribed spacer 1, 5.8S ribosomal RNA gene, and internal transcribed spacer 2, complete sequence	2.33333	40	53	18	5	11.12	25.9524	4.2623	159.668	99
249562	21	AAAGGATTGGCTCTGAGGGCT		gb|EU307117.1| Linum usitatissimum 26S ribosomal RNA gene, 26S-18S ribosomal RNA intergenic spacer, 18S ribosomal RNA gene, internal transcribed spacer 1, 5.8S ribosomal RNA gene, and internal transcribed spacer 2, complete sequence	31.3333	15.6667	49.5	18	3.33333	10.24	10.4762	0	138.55	99
339455	20	CAATGTAGGCAAGGGAAGTC		gb|EU307117.1| Linum usitatissimum 26S ribosomal RNA gene, 26S-18S ribosomal RNA intergenic spacer, 18S ribosomal RNA gene, internal transcribed spacer 1, 5.8S ribosomal RNA gene, and internal transcribed spacer 2, complete sequence	3.33333	9.33333	41.5	18	3.66667	3.92	25.7143	0	105.468	100
315264	24	AGTTAAAAAGCTCGTAGTTGGACC		gb|EU368364.1| Uncultured Poaceae clone 136 18S ribosomal RNA gene, partial sequence	6.66667	26	11.6667	18	25.3333	191.76	4.7619	16.7213	300.91	100
244118	20	AAAAAGCTCGTAGTTGGACC		gb|EU368364.1| Uncultured Poaceae clone 136 18S ribosomal RNA gene, partial sequence	7	22	27.8333	18	38.6667	88.56	176.905	11.8033	390.768	100
369515	21	CTTTGCAGGTGGCACGGTTCT		gb|S46989.1| chalcone synthase [soybeans, mRNA, 1119 nt]	0	14.3333	0	18	0	0	0	0	32.3333	2	Gm01:54743719,Gm11:794698,	Glyma01g43880.1:Intron1,Glyma11g01350.2:Exon1,	'sp|P30081|CHS7_SOYBN Chalcone synthase 7 OS=Glycine max GN=CHS7 PE=3 SV=1','sp|P23569|CHSY_PUELO Chalcone synthase OS=Pueraria lobata GN=CHS PE=2 SV=1',
340083	22	CACATCATACCATATTTGCTTC			0	39.6667	13.8333	18	55.3333	65.36	0	0	192.193	1	Gm02:10632256,	,	'',
257026	20	AACTGAACATTCTTAGAGCA			4	10.3333	3.33333	18	0	0	0	0	35.6667	1	Gm02:8609719,	,	'',
247189	21	AAACTCGGGGTTTTGACAGGC			16.6667	9.33333	2.83333	18	13.6667	3.6	0	0	64.1	1	Gm16:28536611,	,	'',
348376	21	CCATTGGTTTCATTGTCGGCG			4.33333	22.3333	3.66667	18	0	0	0	0	48.3333	1	Gm19:44259037,	Glyma19g37000.2:Intron2,	'sp|Q9FY14|TIP1_MEDTR Probable aquaporin TIP-type OS=Medicago truncatula GN=AQP1 PE=1 SV=1',
443333	21	TGAAGCTGCCAGCCTGCTCTT			28.6667	11.3333	0	18	1.66667	0	0	0	59.6667	2	Gm02:307581,Gm10:43354040,	,Glyma10g35160.6:Exon1,	'','ref|NP_181450.1| unknown protein [Arabidopsis thaliana]',
438706	22	TCTGGAGCAGCCTTTGAAGTAT			30.6667	4.33333	38.8333	18	6	4.72	60.2381	6.39344	169.185	29
349238	21	CCCGGCCGTCGGGGCAAGGAC			2	23.6667	95	18	0	1.68	0	0	140.347	96
363795	15	CTCAGTCCGACGATC			2.33333	19	0	18	2	0	0	0	41.3333
424099	24	TCAGAGTTCTACCGTCCGCCGATC			0	18.3333	0	18	0	0	0	0	36.3333
434702	22	TCGTGTCCGGGCGACGCCACCA			31.3333	15	31.8333	18	25.3333	17.52	5.95238	0	144.972
470542	21	TTCAGAAGTTGCGGGTTTTGT			8.33333	0	3	18	0	0	0	0	29.3333
423561	21	TCAGAACAAACGACAAGCACG		dbj|AB264312.1| Glycine max GmJ1, ICHS1 pseudogenes for DnaJ-like protein, chalcone synthase	11.3333	5.33333	0	17.6667	0	0	0	0	34.3333	7	Gm08:8381190,Gm08:8385080,Gm08:8463386,Gm08:8469215,Gm08:8472854,Gm08:8476743,Gm08:8486150,	Glyma08g11520.1:Intron1,Glyma08g11530.1:Intron1,Glyma08g11610.1:Intron1,Glyma08g11620.1:Intron1,Glyma08g11630.2:Intron1,Glyma08g11630.3:Intron3,Glyma08g11650.1:Exon2,	'sp|P48406|CHS5_SOYBN Chalcone synthase 5 OS=Glycine max GN=CHS5 PE=3 SV=1','sp|P19168|CHS3_SOYBN Chalcone synthase 3 OS=Glycine max GN=CHS3 PE=3 SV=1','sp|P24826|CHS1_SOYBN Chalcone synthase 1 OS=Glycine max GN=CHS1 PE=3 SV=1','sp|P24826|CHS1_SOYBN Chalcone synthase 1 OS=Glycine max GN=CHS1 PE=3 SV=1','sp|P19168|CHS3_SOYBN Chalcone synthase 3 OS=Glycine max GN=CHS3 PE=3 SV=1','sp|P24826|CHS1_SOY…
436560	20	TCTCATTCCATACATCGTCT		emb|AM460040.2| Vitis vinifera contig VV78X011084.20, whole genome shotgun sequence	20	15	11.5	17.6667	15	25.6	30.4762	8.52459	143.767	2	Gm13:25849852,Gm17:6190675,	Glyma13g22280.1:Exon1,Glyma17g08340.1:Intron1,	'','',
441216	21	TGAAACTGAGACTGCATCTGG		emb|AM464618.2| Vitis vinifera contig VV78X011041.3, whole genome shotgun sequence	34.3333	11.3333	11	17.6667	8.33333	10.8	69.0476	0	162.514	18
416083	21	TAGCTCTAGAATTACTACGGT		emb|CU363165.1| Aphanomyces euteiches cDNA	16.3333	5.33333	6.66667	17.6667	0	8.32	43.3333	11.3115	108.965	97
300344	21	AGCAACTGTATGGCAGTCCTT		gb|AC098157.8| Rattus norvegicus X BAC CH230-75N19 (Children's Hospital Oakland Research Institute) complete sequence	3.66667	24.3333	35	17.6667	17	133.44	0	0	231.107	1	Gm16:30416680,	Glyma16g26280.1:Intron1,	'',
422720	22	TCAATGGCTGAAGAAAGACGCA		gb|AC185959.13| Glycine max clone gmw1-58k3, complete sequence	37	11.6667	29.3333	17.6667	13.3333	12.88	20.4762	2.78689	145.143	101
459820	22	TGGCTGAAGAAAGACGCACTCC		gb|AC185959.13| Glycine max clone gmw1-58k3, complete sequence	51	7.33333	10.6667	17.6667	16.6667	7.68	36.1905	3.44262	150.646	101
368727	21	CTTGAGGAGGTGAAATGTGAG		gb|AY048710.1| Rubus idaeus polyketide synthase 9 (Pks9) gene, partial cds	1.66667	18.6667	0	17.6667	0	0	0	0	38	2	Gm01:54744014,Gm11:794993,	Glyma01g43880.1:Intron1,Glyma11g01350.2:Exon1,	'sp|P30081|CHS7_SOYBN Chalcone synthase 7 OS=Glycine max GN=CHS7 PE=3 SV=1','sp|P23569|CHSY_PUELO Chalcone synthase OS=Pueraria lobata GN=CHS PE=2 SV=1',
480989	21	TTGTTTGATGACAGATTTTGG		gb|AY308655.1| Glycine max disease resistance-like KR68 pseudogene, partial sequence	1.66667	16	12.1667	17.6667	7	47.92	14.5238	3.77049	120.714	1	Gm04:45907714,	Glyma04g39740.1:Intron1,	'sp|Q40392|TMVRN_NICGU TMV resistance protein N OS=Nicotiana glutinosa GN=N PE=1 SV=1',
281273	21	ACCTTGATAGTCTTGTGGGCC		gb|AY786998.1| Pyrus communis chalcone synthase mRNA, complete cds	0	12.3333	0	17.6667	0	0	0	0	30	2	Gm01:54743841,Gm11:794820,	Glyma01g43880.1:Intron1,Glyma11g01350.2:Exon1,	'sp|P30081|CHS7_SOYBN Chalcone synthase 7 OS=Glycine max GN=CHS7 PE=3 SV=1','sp|P23569|CHSY_PUELO Chalcone synthase OS=Pueraria lobata GN=CHS PE=2 SV=1',
326659	21	ATCTTTGACTTTGGCTGGCCC		gb|EF110922.1| Astragalus membranaceus var. mongholicus chalcone synthase 3 (CHS3) mRNA, partial cds	0	6.66667	0	17.6667	0	0	0	0	24.3333	2	Gm01:54743578,Gm11:794557,	Glyma01g43880.1:Intron1,Glyma11g01350.2:Exon1,	'sp|P30081|CHS7_SOYBN Chalcone synthase 7 OS=Glycine max GN=CHS7 PE=3 SV=1','sp|P23569|CHSY_PUELO Chalcone synthase OS=Pueraria lobata GN=CHS PE=2 SV=1',
443327	22	TGAAGCTGCCAGCCTGATCTTT		gb|EF216864.2| Ipomoea nil auxin response factor 8 mRNA, complete cds	6	14	0	17.6667	0	0	0	0	37.6667	1	Gm02:307580,	,	'',
405906	22	GTTGCGAGACTTGTTGAAGGTG		gb|EF533695.1| Glycine max clone BAC GM_WBb098N15, complete sequence	54	24.3333	5.5	17.6667	2.33333	2.16	0	0	105.993	1	Gm14:1396372,	Glyma14g02300.1:Intron8,	'',
373182	20	GAATCCGGGCTAGAAGCGAC		gb|EU002149.1| Euonymus americanus 26S ribosomal RNA gene, partial sequence	11.3333	16.3333	30.8333	17.6667	6	24.96	19.7619	3.60656	130.495	100
374976	20	GACCGGGCGTGGGAGGCACT		gb|EU002153.1| Manihot esculenta 26S ribosomal RNA gene, partial sequence	0	25	34.8333	17.6667	0	0	0	0	77.5	99
426579	21	TCCACTGAGATTCAGCCCTTG		gb|EU118311.1| Glycine soja cultivar IT182932 26S ribosomal RNA gene, partial sequence; 26S-18S ribosomal RNA intergenic spacer, complete sequence; and 18S ribosomal RNA gene, partial sequence	4.66667	19.3333	0	17.6667	2	2	2.85714	0	48.5238	97
338442	21	CAAGGGAAGTCGGCAAAATGG		gb|EU307117.1| Linum usitatissimum 26S ribosomal RNA gene, 26S-18S ribosomal RNA intergenic spacer, 18S ribosomal RNA gene, internal transcribed spacer 1, 5.8S ribosomal RNA gene, and internal transcribed spacer 2, complete sequence	8.33333	45.3333	16.1667	17.6667	0	3.36	4.7619	1.80328	97.4252	97
296442	21	AGAGCGCTATCAGACGGGCTT		gb|EU340885.1| Robinia pseudoacacia 26S ribosomal RNA gene, partial sequence	1.66667	21	17.1667	17.6667	0	2.32	0	0	59.82	101
474703	22	TTCTTGGATTTATGAAAGACGA		gb|EU368365.1| Uncultured Poaceae clone 137 18S ribosomal RNA gene, partial sequence	11	30	52	17.6667	0	12.48	48.8095	0	171.956	101
481032	21	TTGTTTGGTGAGTTGGTAATC		gb|S46989.1| chalcone synthase [soybeans, mRNA, 1119 nt]	0	4.33333	0	17.6667	0	0	0	0	22	1	Gm01:54743648,	Glyma01g43880.1:Intron1,	'sp|P30081|CHS7_SOYBN Chalcone synthase 7 OS=Glycine max GN=CHS7 PE=3 SV=1',
300524	21	AGCACACATGTTTGGATTCTC		gb|S46989.1| chalcone synthase [soybeans, mRNA, 1119 nt]	0	3.66667	0	17.6667	0	0	0	0	21.3333	2	Gm01:54743462,Gm11:794441,	Glyma01g43880.1:Intron1,Glyma11g01350.2:Exon1,	'sp|P30081|CHS7_SOYBN Chalcone synthase 7 OS=Glycine max GN=CHS7 PE=3 SV=1','sp|P23569|CHSY_PUELO Chalcone synthase OS=Pueraria lobata GN=CHS PE=2 SV=1',
246761	21	AAACGAAGAACCGTGCCACCT		gb|S46989.1| chalcone synthase [soybeans, mRNA, 1119 nt]	0	7	0	17.6667	0	0	0	0	24.6667	2	Gm01:54743725,Gm11:794704,	Glyma01g43880.1:Intron1,Glyma11g01350.2:Exon1,	'sp|P30081|CHS7_SOYBN Chalcone synthase 7 OS=Glycine max GN=CHS7 PE=3 SV=1','sp|P23569|CHSY_PUELO Chalcone synthase OS=Pueraria lobata GN=CHS PE=2 SV=1',
317626	21	ATACAAAGGCTTCTCAACTTG		gb|S46989.1| chalcone synthase [soybeans, mRNA, 1119 nt]	0	18.3333	0	17.6667	0	0	0	0	36	2	Gm01:54743918,Gm11:794897,	Glyma01g43880.1:Intron1,Glyma11g01350.2:Exon1,	'sp|P30081|CHS7_SOYBN Chalcone synthase 7 OS=Glycine max GN=CHS7 PE=3 SV=1','sp|P23569|CHSY_PUELO Chalcone synthase OS=Pueraria lobata GN=CHS PE=2 SV=1',
343774	24	CAGGTAATTCTGTATTGGGATGAA			5.33333	171.667	8	17.6667	6	0	0	0	208.667	1	Gm02:10632532,	,	'',
336400	21	CAAAGTCAATGGAAGGCCTCA			12	23.3333	15	17.6667	8	42.8	169.286	27.7049	315.791	1	Gm06:11906884,	Glyma06g15120.1:Intron3,	'sp|Q40392|TMVRN_NICGU TMV resistance protein N OS=Nicotiana glutinosa GN=N PE=1 SV=1',
411354	21	TAATTAATGAACTGATCCGTG			25.3333	11	5.16667	17.6667	0	0	0	0	59.1667	1	Gm11:10988855,	,	'',
249208	21	AAAGGAAGAGGCCGTGCATGA			8	27.6667	12.1667	17.6667	5	5.04	3.80952	0	79.3495	1	Gm13:2598416,	Glyma13g02640.1:Intron1,	'',
439200	21	TCTGTCATCATCGGAGACTTC			10.6667	22	17.6667	17.6667	40	45.92	0	16.5574	170.477	1	Gm16:5743914,	Glyma16g06350.1:Intron2,	'',
266701	21	AAGTGTTGCTAACAGAGTTTA			12.3333	22.6667	15.1667	17.6667	0	0	62.8571	0	130.69	1	Gm17:41783764,	Glyma17g38110.1:Intron0,	'',
360242	21	CGGTCTGGTGTACACGGTCTA			13	33	16.6667	17.6667	0	0	0	0	80.3333	1	Gm19:44259111,	Glyma19g37000.2:Intron2,	'sp|Q9FY14|TIP1_MEDTR Probable aquaporin TIP-type OS=Medicago truncatula GN=AQP1 PE=1 SV=1',
443380	21	TGAAGCTGCCATCATGATCTT			22.3333	15	7.66667	17.6667	0	4.48	0	0	67.1467	2	Gm10:46574320,Gm20:37901914,	,,	'','',
315097	21	AGTGTGAAACCAGAGCCGCAA			0	16	17	17.6667	0	0	0	0	50.6667	2	Gm14:6222433,Gm14:6293055,	,,	'','',
470541	21	TTCAGAAGTTGCGGGTCTGGT			3	13	6.16667	17.6667	0	0	0	0	39.8333	2	Gm14:6227045,Gm14:6288939,	,,	'','',
447095	22	TGAGAAGAGTATCGTAGACGTT			34.3333	14.3333	47.3333	17.6667	12.3333	4.96	17.1429	0	148.103	4	Gm04:10257340,Gm15:16900585,scaffold_21:527005,scaffold_70:93243,	,Glyma15g19550.1:Intron8,,,	'','ref|NP_671784.2| GCN5-related N-acetyltransferase (GNAT) family protein [Arabidopsis thaliana]','','',
471844	22	TTCCTCGGAGCAAGAAATTGGT			6.66667	7	8	17.6667	0	0	0	0	39.3333	4	Gm09:23503972,Gm14:6226993,Gm14:6288990,Gm14:6293098,	,,,,	'','','','',
332743	22	ATTCGATACTTCAAAGGCTGCT			41.6667	0	4.33333	17.6667	6	8.16	3.33333	5.08197	86.242	29
268554	22	AATCAATCGGAGGTATGTGCAT			58.6667	14.6667	20.3333	17.6667	16.6667	3.76	0	3.93443	135.694	102
379680	20	GAGTTCTACAGTCCGACGAT			8.66667	30	0	17.6667	6.33333	557.6	0	0	620.267
428160	17	TCCGGGCGACGCCACCA			103	18.3333	9.5	17.6667	46	0	16.6667	0	211.167
279928	21	ACCCGTCGGCTGTCGGGGGGC			0	5	0	17.6667	0	0	0	0	22.6667
442902	22	TGAAGCTGCCAGCATGATCTGG	ath-miR167d MIMAT0000905 Arabidopsis thaliana miR167d	emb|CU223325.1| Populus EST from leave	5	23.6667	4.33333	17.3333	84	740.64	4.7619	21.4754	901.211	2	Gm07:39778522,Gm20:2127156,	Glyma07g34760.1:Intron1,Glyma20g02540.1:Exon1,	'','',
430095	21	TCGATAAACCTCTGCATCCAG	ptc-miR162c MIMAT0001917 Populus trichocarpa miR162c	gb|AC212924.1| Populus trichocarpa clone POP007-E06, complete sequence	23.6667	16.3333	8.83333	17.3333	45.6667	36.56	45.7143	28.5246	222.632	3	Gm05:7692602,Gm06:20176247,Gm17:10181572,	Glyma05g07710.1:Intron0,Glyma06g23150.1:Intron0,Glyma17g13300.1:Intron1,	'','','',
443235	33	TGAAGCTGCCAGCATGATCTTTTGTTTTGCGTC	ptc-miR167g MIMAT0001947 Populus trichocarpa miR167g		0	11	0	17.3333	0	0	0	0	28.3333
443195	33	TGAAGCTGCCAGCATGATCTTTTGGTTTGCGGC	ptc-miR167g MIMAT0001947 Populus trichocarpa miR167g		0	7.66667	0	17.3333	0	0	0	0	25
450660	21	TGAGGAGATGGAAAGTGAGAC		dbj|AB264312.1| Glycine max GmJ1, ICHS1 pseudogenes for DnaJ-like protein, chalcone synthase	0	4.66667	0	17.3333	0	0	0	0	22	5	Gm08:8381417,Gm08:8384853,Gm08:8468988,Gm08:8473081,Gm08:8476516,	Glyma08g11520.1:Intron1,Glyma08g11530.1:Intron1,Glyma08g11620.1:Intron1,Glyma08g11630.2:Intron1,Glyma08g11630.3:Intron2,	'sp|P48406|CHS5_SOYBN Chalcone synthase 5 OS=Glycine max GN=CHS5 PE=3 SV=1','sp|P19168|CHS3_SOYBN Chalcone synthase 3 OS=Glycine max GN=CHS3 PE=3 SV=1','sp|P24826|CHS1_SOYBN Chalcone synthase 1 OS=Glycine max GN=CHS1 PE=3 SV=1','sp|P19168|CHS3_SOYBN Chalcone synthase 3 OS=Glycine max GN=CHS3 PE=3 SV=1','sp|P24826|CHS1_SOYBN Chalcone synthase 1 OS=Glycine max GN=CHS1 PE=3 SV=1',
302504	21	AGCGGTGTCGACATGCCTGGT		emb|X65636.1|GMACHS2 G.max Gmachs2 gene for chalcone synthase	0	3.33333	0	17.3333	0	0	0	0	20.6667	1	Gm05:34421537,	Glyma05g28610.1:Intron1,	'sp|P48406|CHS5_SOYBN Chalcone synthase 5 OS=Glycine max GN=CHS5 PE=3 SV=1',
449906	21	TGAGATCACTGCAGTGACGTT		emb|X65636.1|GMACHS2 G.max Gmachs2 gene for chalcone synthase	0	16.3333	0	17.3333	0	0	0	0	33.6667	1	Gm05:34421713,	Glyma05g28610.1:Intron1,	'sp|P48406|CHS5_SOYBN Chalcone synthase 5 OS=Glycine max GN=CHS5 PE=3 SV=1',
461381	24	TGGTACTTGATAGAACATTATGGC		gb|AC172298.16| Glycine max clone gmp1-125b19, complete sequence	17.3333	23.3333	9.16667	17.3333	14	7.68	1.90476	0	90.7514	102
419120	21	TATCCGAGTAGTAGATACCAT		gb|AC215459.1| Solanum lycopersicum Tomato chromosome 2, C02SLe0089P21, complete sequence	22	15	8.83333	17.3333	0	37.76	97.381	9.5082	207.816	101
398947	21	GGTGTCGTGGTGTAGTTGGTT		gb|AC215899.1| Populus trichocarpa clone POP051-J14, complete sequence	33	22	27.3333	17.3333	38.6667	72.24	242.381	19.8361	472.79	16
365782	22	CTGAGAACAACAAGGGTGCACG		gb|AF400567.1| Rubus idaeus chalcone synthase 6 (CHS6) mRNA, complete cds	0	19.3333	0	17.3333	0	0	0	0	36.6667	2	Gm01:54743760,Gm11:794739,	Glyma01g43880.1:Intron1,Glyma11g01350.2:Exon1,	'sp|P30081|CHS7_SOYBN Chalcone synthase 7 OS=Glycine max GN=CHS7 PE=3 SV=1','sp|P23569|CHSY_PUELO Chalcone synthase OS=Pueraria lobata GN=CHS PE=2 SV=1',
446991	21	TGAGAACAACAAGGGTGCACG		gb|AF400567.1| Rubus idaeus chalcone synthase 6 (CHS6) mRNA, complete cds	2.33333	18.6667	0	17.3333	0	0	0	0	38.3333	2	Gm01:54743761,Gm11:794740,	Glyma01g43880.1:Intron1,Glyma11g01350.2:Exon1,	'sp|P30081|CHS7_SOYBN Chalcone synthase 7 OS=Glycine max GN=CHS7 PE=3 SV=1','sp|P23569|CHSY_PUELO Chalcone synthase OS=Pueraria lobata GN=CHS PE=2 SV=1',
338115	21	CAAGCTCGAGCAATTACTTCC		gb|AY308655.1| Glycine max disease resistance-like KR68 pseudogene, partial sequence	15.3333	23.6667	7	17.3333	15.3333	63.6	40.9524	13.9344	197.153	1	Gm04:45907788,	Glyma04g39740.1:Intron1,	'sp|Q40392|TMVRN_NICGU TMV resistance protein N OS=Nicotiana glutinosa GN=N PE=1 SV=1',
444517	21	TGACAAGCTCGAGCAATTACT		gb|AY308655.1| Glycine max disease resistance-like KR68 pseudogene, partial sequence	16.3333	16.3333	19.5	17.3333	19	68.72	93.3333	19.8361	270.389	1	Gm04:45907791,	Glyma04g39740.1:Intron1,	'sp|Q40392|TMVRN_NICGU TMV resistance protein N OS=Nicotiana glutinosa GN=N PE=1 SV=1',
411453	21	TAATTGCTCGAGCTTGTCAAC		gb|AY308655.1| Glycine max disease resistance-like KR68 pseudogene, partial sequence	5.66667	9	2.83333	17.3333	6	33.44	5.2381	2.13115	81.6426	1	Gm04:45907793,	Glyma04g39740.1:Intron1,	'sp|Q40392|TMVRN_NICGU TMV resistance protein N OS=Nicotiana glutinosa GN=N PE=1 SV=1',
368425	21	CTTCTCACAACGTCGCGGGCA		gb|EF024100.1| Uncultured eukaryote clone Amb_18S_7301 18S ribosomal RNA gene, partial sequence	5.66667	16	10.5	17.3333	0	0	6.42857	0	55.9286	98
374557	21	GACAGGAGCGCATCGCCGGCA		gb|EF526352.1| Gratiola aurea isolate 8 small subunit ribosomal RNA gene, partial sequence	0	38	65.5	17.3333	0	10.16	0	0	130.993	100
390533	21	GGACAGGAGCGCATCGCCGGC		gb|EF526352.1| Gratiola aurea isolate 8 small subunit ribosomal RNA gene, partial sequence	0	23.6667	38.1667	17.3333	0	3.68	0	0	82.8467	100
288166	21	ACTTGATCTTCTGCACCACTA		gb|EF599287.1| Dipteryx odorata chalcone synthase mRNA, partial cds	0	14.3333	0	17.3333	0	0	0	0	31.6667	1	Gm01:54743604,	Glyma01g43880.1:Intron1,	'sp|P30081|CHS7_SOYBN Chalcone synthase 7 OS=Glycine max GN=CHS7 PE=3 SV=1',
254510	21	AACCCGTCGGCTGTCGGTGGA		gb|EU002154.1| Myrtus communis 26S ribosomal RNA gene, partial sequence	6.33333	25.3333	543.333	17.3333	4.33333	30.72	14.7619	3.27869	645.427	97
459796	22	TGGCTCTGAGGGCTGGGCACGG		gb|EU002155.1| Nitraria retusa 26S ribosomal RNA gene, partial sequence	12.3333	22.6667	68.3333	17.3333	1.66667	15.84	7.14286	0	145.316	99
337297	21	CAACTCAGAACTGGTACGGAC		gb|EU002156.1| Phyllanthus calycinus 26S ribosomal RNA gene, partial sequence	0	17.6667	25.5	17.3333	2.66667	24.24	41.9048	0	129.311	100
375197	21	GACGACTTAAATACGCGACGG		gb|EU307117.1| Linum usitatissimum 26S ribosomal RNA gene, 26S-18S ribosomal RNA intergenic spacer, 18S ribosomal RNA gene, internal transcribed spacer 1, 5.8S ribosomal RNA gene, and internal transcribed spacer 2, complete sequence	7	12	28.3333	17.3333	6.66667	27.28	8.09524	1.80328	108.512	96
367536	21	CTGTTCACCTTGGAGACCTGA		gb|EU307117.1| Linum usitatissimum 26S ribosomal RNA gene, 26S-18S ribosomal RNA intergenic spacer, 18S ribosomal RNA gene, internal transcribed spacer 1, 5.8S ribosomal RNA gene, and internal transcribed spacer 2, complete sequence	3.66667	24	16.8333	17.3333	0	0	0	0	61.8333	98
358072	20	CGGAGGTAGGGTCCAGCGGC		gb|EU307117.1| Linum usitatissimum 26S ribosomal RNA gene, 26S-18S ribosomal RNA intergenic spacer, 18S ribosomal RNA gene, internal transcribed spacer 1, 5.8S ribosomal RNA gene, and internal transcribed spacer 2, complete sequence	2.33333	18.6667	78	17.3333	0	1.92	3.80952	0	122.063	99
339652	21	CAATTGTGCGAATCAACGGTT		gb|EU307117.1| Linum usitatissimum 26S ribosomal RNA gene, 26S-18S ribosomal RNA intergenic spacer, 18S ribosomal RNA gene, internal transcribed spacer 1, 5.8S ribosomal RNA gene, and internal transcribed spacer 2, complete sequence	4.33333	10	4.66667	17.3333	0	12.48	16.9048	0	65.7181	99
275281	22	ACAATGTAGGCAAGGGAAGTCG		gb|EU307117.1| Linum usitatissimum 26S ribosomal RNA gene, 26S-18S ribosomal RNA intergenic spacer, 18S ribosomal RNA gene, internal transcribed spacer 1, 5.8S ribosomal RNA gene, and internal transcribed spacer 2, complete sequence	7.33333	26.6667	53.3333	17.3333	3	14.88	24.5238	0	147.07	100
435103	21	TCTAAAATCGCAGGCCCACCA		gb|S46989.1| chalcone synthase [soybeans, mRNA, 1119 nt]	0	11.3333	0	17.3333	0	0	0	0	28.6667	1	Gm01:54744139,	Glyma01g43880.1:Intron1,	'sp|P30081|CHS7_SOYBN Chalcone synthase 7 OS=Glycine max GN=CHS7 PE=3 SV=1',
335956	21	CAAACGAAGAACCGTGCCACC		gb|S46989.1| chalcone synthase [soybeans, mRNA, 1119 nt]	0	11.6667	0	17.3333	0	0	0	0	29	2	Gm01:54743726,Gm11:794705,	Glyma01g43880.1:Intron1,Glyma11g01350.2:Exon1,	'sp|P30081|CHS7_SOYBN Chalcone synthase 7 OS=Glycine max GN=CHS7 PE=3 SV=1','sp|P23569|CHSY_PUELO Chalcone synthase OS=Pueraria lobata GN=CHS PE=2 SV=1',
357169	21	CGCTGGAGTTGGAGTTGGCAA		ref|NM_029084.3| Mus musculus SLAM family member 8 (Slamf8), mRNA	7.33333	13.3333	50.5	17.3333	0	0	0	0	88.5	1	Gm19:44259162,	Glyma19g37000.2:Intron2,	'sp|Q9FY14|TIP1_MEDTR Probable aquaporin TIP-type OS=Medicago truncatula GN=AQP1 PE=1 SV=1',
411512	21	TAATTTCGTGTCTCGTGGAAC			4.33333	15.3333	21.1667	17.3333	0	0	0	0	58.1667	1	Gm05:4076398,	Glyma05g04900.1:Intron2,	'sp|P10290|MYBC_MAIZE Anthocyanin regulatory C1 protein OS=Zea mays GN=C1 PE=2 SV=1',
428942	22	TCCTGGAAGTATAGCAGTCTAA			38.3333	0	45	17.3333	4.33333	6.8	0	3.27869	115.079	1	Gm06:46035218,	,	'',
485863	22	TTTTGAACTTGAAACGGTTGTA			9.66667	5	21.1667	17.3333	5.33333	1.76	10.7143	0	70.9743	1	Gm07:4522257,	Glyma07g05830.1:Intron2,	'sp|Q42342|CYB51_ARATH Cytochrome b5 isoform 1 OS=Arabidopsis thaliana GN=At5g53560 PE=2 SV=2',
379579	21	GAGTGTGTTGACTATGGCTGG			0	16	8.5	17.3333	0	0	0	0	41.8333	1	Gm11:34876195,	Glyma11g33110.1:Intron1,	'sp|Q00594|ALKK_PSEOL Medium-chain-fatty-acid--CoA ligase OS=Pseudomonas oleovorans GN=alkK PE=3 SV=1',
339014	22	CAATATCGGTTCGAAGGTCATC			8.33333	11	2.33333	17.3333	0	0	2.38095	0	41.381	1	Gm16:28536482,	,	'',
442709	21	TGAAGCCGCCAGCATGATCTT			14.3333	14.6667	7.5	17.3333	0	3.2	0	0	57.0333	2	Gm10:46574320,Gm20:37901914,	,,	'','',
468872	22	TTAGGGTAGATTTCGTAGCGCA			32	6	3	17.3333	6.33333	0	9.28571	0	73.9524	2	Gm11:29825697,Gm11:29832655,	,,	'','',
457194	22	TGGACCAATATGTTCTGGCATC			10.3333	1.66667	32.8333	17.3333	3	5.92	75.7143	3.60656	150.408	4	Gm04:39169581,Gm06:46029005,Gm06:46031328,Gm06:46033653,	,,,,	'','','','',
261312	22	AAGCAGCTGATCCAGAGACTTC			15.6667	12	15.8333	17.3333	1.66667	1.52	4.28571	0	68.3057	12
367247	22	CTGTAGCAGTAAGACCCGTGAT			31.3333	3.33333	2.66667	17.3333	3	3.6	46.4286	4.7541	112.449	17
473341	18	TTCTACAGTCCGACTATC			4.66667	22.6667	2.5	17.3333	6.33333	2.88	1.90476	0	58.2848
424076	24	TCAGAGTTCTACAGTTCGACGATC			3.33333	21	0	17.3333	2.66667	3.76	0	0	48.0933
421837	17	TCAACAGTCCGACGATC			1.66667	20	0	17.3333	43.6667	0	0	0	82.6667
362347	16	CTACAGTCCGACGTTC			3.33333	19	0	17.3333	0	0	0	0	39.6667
455314	18	TGCTACAGTCCGACGATC			0	18	0	17.3333	0	0	0	0	35.3333
442823	15	TGAAGCTGCCAGCAT			26	7.33333	0	17.3333	0	0	0	0	50.6667
350496	21	CCGGACCAGGCTTCATTCCCC	ppt-miR166a MIMAT0004352 Physcomitrella patens miR166a	gb|AC210451.2| Oryza glaberrima clone OG_BBa0013B18, complete sequence	1.66667	4.66667	10	17	5.66667	2.4	11.4286	7.21311	60.0417	20
442882	21	TGAAGCTGCCAGCATGATCGT	ptc-miR167g MIMAT0001947 Populus trichocarpa miR167g		6	12.6667	26	17	0	0	0	0	61.6667	2	Gm10:46574320,Gm20:37901914,	,,	'','',
455340	21	TGCTAGGCAAGACATGGTGGT		dbj|AP009237.1| Lotus japonicus genomic DNA, clone:LjT30A24, TM0364, complete sequence	0	7.33333	0	17	0	0	0	0	24.3333	2	Gm01:54743503,Gm11:794482,	Glyma01g43880.1:Intron1,Glyma11g01350.2:Exon1,	'sp|P30081|CHS7_SOYBN Chalcone synthase 7 OS=Glycine max GN=CHS7 PE=3 SV=1','sp|P23569|CHSY_PUELO Chalcone synthase OS=Pueraria lobata GN=CHS PE=2 SV=1',
382433	21	GATTGCGGCGACGTGAGCGGT		emb|AM267069.1| Triainolepis tomentella 5.8S rRNA gene, ITS1 and ITS2, specimen voucher Razafimandimbison 538 (UPS)	1.66667	16.3333	36.6667	17	0	5.44	2.85714	0	79.9638	98
459872	21	TGGCTGGGGCGGCACATCTGT		emb|CU353805.1| Aphanomyces euteiches cDNA	3.66667	31	41.5	17	2.33333	3.6	1.90476	0	101.005	96
367407	21	CTGTGAAACTGCGAATGGCTC		emb|CU360301.1| Aphanomyces euteiches cDNA	8.66667	14.3333	6.5	17	2	6.88	15.4762	1.63934	72.4955	100
442078	22	TGAACTAGATGAAGAGACTGAA		emb|CU466548.15| Mouse DNA sequence from clone DN-103F12 on chromosome 17, complete sequence	12	6.66667	15.8333	17	6.33333	4.08	25	0	86.9133	1	Gm11:29826760,	,	'',
458157	21	TGGAGGCTGCTGTGGTGGCAA		gb|AC115850.11| Mus musculus chromosome 7, clone RP24-252O10, complete sequence	0	6.33333	53.1667	17	0	0	0	0	76.5	2	Gm11:34875869,Gm18:3861900,	Glyma11g33110.1:Intron1,Glyma18g05110.1:Intron1,	'sp|Q00594|ALKK_PSEOL Medium-chain-fatty-acid--CoA ligase OS=Pseudomonas oleovorans GN=alkK PE=3 SV=1','sp|Q00594|ALKK_PSEOL Medium-chain-fatty-acid--CoA ligase OS=Pseudomonas oleovorans GN=alkK PE=3 SV=1',
413765	22	TACTGCTGGTCGGCAAACGGAC		gb|AY727974.1| Vaccinium myrtillus 26S ribosomal RNA gene, partial sequence	0	22.3333	53.8333	17	2.33333	3.68	0	0	99.18	98
403645	21	GTGGACTTCTCACAACGTCGC		gb|EF024100.1| Uncultured eukaryote clone Amb_18S_7301 18S ribosomal RNA gene, partial sequence	0	39.3333	9.83333	17	0	1.84	5.2381	1.63934	74.8841	96
458762	22	TGGATGCAAGGCAAGACATGGT		gb|EF640320.1| Lupinus albus chalcone synthase mRNA, complete cds	5.66667	0	0	17	0	0	0	0	22.6667	11
373235	20	GAATCTCAGTGGATCGTGGC		gb|EU118311.1| Glycine soja cultivar IT182932 26S ribosomal RNA gene, partial sequence; 26S-18S ribosomal RNA intergenic spacer, complete sequence; and 18S ribosomal RNA gene, partial sequence	2	20.6667	12	17	4	5.12	0	0	60.7867	98
350898	22	CCGGGCGGAAGACATTGTCAGG		gb|EU307117.1| Linum usitatissimum 26S ribosomal RNA gene, 26S-18S ribosomal RNA intergenic spacer, 18S ribosomal RNA gene, internal transcribed spacer 1, 5.8S ribosomal RNA gene, and internal transcribed spacer 2, complete sequence	12.6667	34.3333	89.3333	17	5	31.04	4.52381	4.59016	198.487	98
465450	21	TGTTCCCGGGATTGTCTCAAA		gb|S46989.1| chalcone synthase [soybeans, mRNA, 1119 nt]	3.33333	10.6667	0	17	0	0	0	0	31	2	Gm01:54744037,Gm11:795016,	Glyma01g43880.1:Intron1,Glyma11g01350.2:Exon1,	'sp|P30081|CHS7_SOYBN Chalcone synthase 7 OS=Glycine max GN=CHS7 PE=3 SV=1','sp|P23569|CHSY_PUELO Chalcone synthase OS=Pueraria lobata GN=CHS PE=2 SV=1',
455213	21	TGCGTAGACCGTGTACACCAG			15	5.66667	18.3333	17	0	0	0	0	56	1	Gm19:44259107,	Glyma19g37000.2:Intron2,	'sp|Q9FY14|TIP1_MEDTR Probable aquaporin TIP-type OS=Medicago truncatula GN=AQP1 PE=1 SV=1',
427189	21	TCCCAGTTGAAGTCTTTGGCA			2.33333	8.33333	13.3333	17	0	0	0	0	41	2	Gm11:34875671,Gm18:3862095,	Glyma11g33110.1:Intron1,Glyma18g05110.1:Intron1,	'sp|Q00594|ALKK_PSEOL Medium-chain-fatty-acid--CoA ligase OS=Pseudomonas oleovorans GN=alkK PE=3 SV=1','sp|Q00594|ALKK_PSEOL Medium-chain-fatty-acid--CoA ligase OS=Pseudomonas oleovorans GN=alkK PE=3 SV=1',
459904	21	TGGCTTACGCTGAAGATGGTG			29.3333	14.6667	5.66667	17	2.33333	13.36	3.33333	0	85.6933	2	Gm14:1394429,Gm19:38233920,	Glyma14g02300.1:Exon1,,	'','',
407278	22	TAAAACTAATTAATCGTCGTCT			18.3333	4.33333	18.6667	17	2.66667	10.16	85.2381	8.03279	164.431	3	Gm06:46029649,Gm06:46031972,Gm06:46034297,	,,,	'','','',
264303	22	AAGGCGTGTCTCTGCAACGGTG			18.3333	1.66667	23.1667	17	8	1.68	0	2.45902	72.3057	4	Gm06:46029303,Gm06:46031626,Gm06:46033951,Gm09:34677525,	,,,,	'','','','',
460475	22	TGGGATTACATTGACGCCTGGA			34.6667	3.33333	18.6667	17	7	9.44	1.66667	4.2623	96.0356	28
382623	21	GATTTCTACAGTCCGACGATC			9.66667	23.6667	0	17	11.3333	14.08	0	0	75.7467
473339	18	TTCTACAGTCCGACGTTC			2	23.3333	0	17	0	1.44	0	0	43.7733
245060	19	AAAAGCTCGTAGTTGGACC			6	21	23.3333	17	32.6667	66.24	163.571	5.40984	335.221
412110	15	TACAGTCCGACAATC			2.66667	18.3333	0	17	0	0	1.42857	0	39.4286
359882	21	CGGGTCCGGGCGACGCCACCA			25.6667	16.3333	37.8333	17	18	60.16	23.3333	4.42623	202.753
424044	24	TCAGAGTTCTACAGTCCGACTATC			3.33333	16.3333	0	17	3.33333	1.52	0	0	41.52
473470	18	TTCTATAGTCCGACGATC			11	14.3333	0	17	4.66667	4.4	0	0	51.4
388010	20	GCGTTTGTAGTCCCACGGTT			0	12	0	17	0	4.72	15.9524	0	49.6724
315338	18	AGTTACAGTCCGACGATC			1.66667	11.3333	0	17	1.66667	13.68	0	0	45.3467
284371	15	ACGTCGGGTTCACCA			43	6	2.66667	17	12.3333	0	91.9048	0	172.905
443055	33	TGAAGCTGCCAGCATGATCTTTCCTATTCCGTC	ptc-miR167g MIMAT0001947 Populus trichocarpa miR167g		0	10.6667	0	16.6667	0	0	0	0	27.3333
443197	33	TGAAGCTGCCAGCATGATCTTTTGGTTTGCGTC	ptc-miR167g MIMAT0001947 Populus trichocarpa miR167g		0	5.66667	0	16.6667	0	0	0	0	22.3333
475665	21	TTGACAGAAGAGAGAGAGCAT	zma-miR156j MIMAT0001710 Zea mays miR156j	dbj|AK242984.1| Oryza sativa (japonica cultivar-group) cDNA, clone: J090094N03, full insert sequence	0	12.6667	14.6667	16.6667	258.667	1786.96	0	0	2089.63	13
387764	21	GCGTGCTTGTCGTTTGTTCTG		dbj|AB264312.1| Glycine max GmJ1, ICHS1 pseudogenes for DnaJ-like protein, chalcone synthase	0	10.6667	0	16.6667	0	0	0	0	27.3333	7	Gm08:8381189,Gm08:8385081,Gm08:8463387,Gm08:8469216,Gm08:8472853,Gm08:8476744,Gm08:8486149,	Glyma08g11520.1:Intron1,Glyma08g11530.1:Intron1,Glyma08g11610.1:Intron1,Glyma08g11620.1:Intron1,Glyma08g11630.2:Intron1,Glyma08g11630.3:Intron3,Glyma08g11650.1:Exon2,	'sp|P48406|CHS5_SOYBN Chalcone synthase 5 OS=Glycine max GN=CHS5 PE=3 SV=1','sp|P19168|CHS3_SOYBN Chalcone synthase 3 OS=Glycine max GN=CHS3 PE=3 SV=1','sp|P24826|CHS1_SOYBN Chalcone synthase 1 OS=Glycine max GN=CHS1 PE=3 SV=1','sp|P24826|CHS1_SOYBN Chalcone synthase 1 OS=Glycine max GN=CHS1 PE=3 SV=1','sp|P19168|CHS3_SOYBN Chalcone synthase 3 OS=Glycine max GN=CHS3 PE=3 SV=1','sp|P24826|CHS1_SOY…
442774	21	TGAAGCTGACAGCATGATCTT		dbj|AP006861.1| Chlamydophila felis Fe/C-56 DNA, complete genome	33	14	5.16667	16.6667	0	2.88	0	0	71.7133	2	Gm10:46574320,Gm20:37901914,	,,	'','',
337690	21	CAAGACATGGTGGTGGTAGAG		dbj|AP009237.1| Lotus japonicus genomic DNA, clone:LjT30A24, TM0364, complete sequence	1.66667	13.6667	0	16.6667	0	0	0	0	32	2	Gm01:54743510,Gm11:794489,	Glyma01g43880.1:Intron1,Glyma11g01350.2:Exon1,	'sp|P30081|CHS7_SOYBN Chalcone synthase 7 OS=Glycine max GN=CHS7 PE=3 SV=1','sp|P23569|CHSY_PUELO Chalcone synthase OS=Pueraria lobata GN=CHS PE=2 SV=1',
438352	21	TCTGCATCAGATGACAACATT		gb|AC098477.2| Homo sapiens chromosome 3 clone RP11-733H11, complete sequence	6	36	6	16.6667	0	0	0	0	64.6667	2	Gm14:6222456,Gm14:6293032,	,,	'','',
432936	21	TCGGACTGCGGTAAGACCGGC		gb|AC172298.16| Glycine max clone gmp1-125b19, complete sequence	5	14	28.3333	16.6667	4	1.68	2.61905	0	72.299	102
320067	22	ATAGATCTAAGATTTAATCGGT		gb|AC186736.23| Glycine max clone gmp1-63m15, complete sequence	6.33333	12.3333	10	16.6667	0	2.32	4.7619	0	52.4152	38
461706	21	TGGTCCACGGAATGTGACTGC		gb|AY237728.1| Glycine max chalcone synthase (chs8) gene, complete cds	0	21.3333	0	16.6667	0	0	0	0	38	1	Gm11:794789,	Glyma11g01350.2:Exon1,	'sp|P23569|CHSY_PUELO Chalcone synthase OS=Pueraria lobata GN=CHS PE=2 SV=1',
443964	22	TGAATCGGAAGCGGGGCACTGC		gb|EU002151.1| Cannabis sativa 26S ribosomal RNA gene, partial sequence	7.66667	23	93.3333	16.6667	0	12.72	14.7619	0	168.149	97
327536	24	ATGACTCTCGGCAACGGATATCTC		gb|EU118313.1| Glycine soja cultivar IT182932 18S ribosomal RNA gene, partial sequence; internal transcribed spacer 1, complete sequence; and 5.8S ribosomal RNA gene, partial sequence	15	23.3333	40.3333	16.6667	46	574.16	43.0952	47.2131	805.802	101
350560	21	CCGGAGACGTCGGCGGGGGCC		gb|EU307117.1| Linum usitatissimum 26S ribosomal RNA gene, 26S-18S ribosomal RNA intergenic spacer, 18S ribosomal RNA gene, internal transcribed spacer 1, 5.8S ribosomal RNA gene, and internal transcribed spacer 2, complete sequence	0	14.3333	48.1667	16.6667	0	0	0	0	79.1667	99
311631	21	AGGTAGGGTCCAGCGGCTGGA		gb|EU340885.1| Robinia pseudoacacia 26S ribosomal RNA gene, partial sequence	0	21	52.6667	16.6667	0	0	0	0	90.3333	99
339878	22	CACAAGTTGAGAAGCCTTTGTA		gb|S46989.1| chalcone synthase [soybeans, mRNA, 1119 nt]	0	24.3333	0	16.6667	0	0	0	0	41	2	Gm01:54743916,Gm11:794895,	Glyma01g43880.1:Intron1,Glyma11g01350.2:Exon1,	'sp|P30081|CHS7_SOYBN Chalcone synthase 7 OS=Glycine max GN=CHS7 PE=3 SV=1','sp|P23569|CHSY_PUELO Chalcone synthase OS=Pueraria lobata GN=CHS PE=2 SV=1',
351555	22	CCTACTGGATCAAATGGAACTG		ref|XM_393708.2| PREDICTED: Apis mellifera similar to CG33144-PA, transcript variant 1 (LOC410225), mRNA	7.33333	14.6667	4.66667	16.6667	0	0	3.57143	0	46.9048	6	Gm09:12360541,Gm09:34692890,Gm09:34696180,Gm12:25474518,Gm14:36807640,Gm15:17032370,	,,Glyma09g27740.1:Intron2,,,,	'','','sp|Q6XKE6|POLG_PVCV2 Genome polyprotein OS=Petunia vein clearing virus (isolate Hohn) PE=3 SV=1','','','',
336438	21	CAAAGTGATGGAACATGGCTT			10	35	16.6667	16.6667	0	10.32	10.2381	3.11475	102.006	1	Gm02:48227944,	Glyma02g43470.1:Intron0,	'',
421882	21	TCAACCGGAAAAGATGACATT			44.3333	9.66667	31.1667	16.6667	33.3333	64.08	38.3333	0	237.58	1	Gm11:35049503,	,	'',
285083	24	ACTAGAAACCTGGATAAACGGCAC			37.6667	41.3333	98.1667	16.6667	4.66667	0	0	0	198.5	1	Gm14:1394300,	Glyma14g02300.1:Intron1,	'',
352615	21	CCTTCGGTCTGGTGTACACGG			9	8.33333	3.83333	16.6667	0	0	0	0	37.8333	1	Gm19:44259115,	Glyma19g37000.2:Intron2,	'sp|Q9FY14|TIP1_MEDTR Probable aquaporin TIP-type OS=Medicago truncatula GN=AQP1 PE=1 SV=1',
377369	21	GAGCAAGAAGTGAACCACAAT			0	7	39.1667	16.6667	0	0	0	0	62.8333	2	Gm11:10988918,Gm12:4937956,	,,	'','',
457960	21	TGGAGATGAAAGATGAGCTAG			8	77	9	16.6667	0	0	0	0	110.667	2	Gm14:6231848,Gm14:6284097,	,,	'','',
464085	22	TGTCTTCTTGTAGGATGTGGTA			5.33333	12.3333	7.66667	16.6667	8.66667	2.88	5	0	58.5467	3	Gm08:3856370,Gm08:3860505,Gm19:24355361,	,,,	'','','',
402857	22	GTGACTTTGAACAGTGCAGCAT			0	9	30.3333	16.6667	4.66667	0	0	0	60.6667	5	Gm08:23102127,Gm15:17994445,Gm16:28537750,Gm18:9848045,Gm19:6045271,	,Glyma15g20190.1:Intron3,,,,	'','sp|Q9LNG5|PPP7L_ARATH Serine/threonine protein phosphatase 7 long form homolog OS=Arabidopsis thaliana GN=At1g48120 PE=2 SV=1','','','',
454458	22	TGCCTTTGTAGTGATGGATATT			10	13	16.3333	16.6667	0	4.32	79.0476	0	139.368	7	Gm03:20446301,Gm03:23415116,Gm04:13001886,Gm06:46041645,Gm09:33019703,Gm09:34693232,Gm09:34695838,	,,,,,,Glyma09g27740.1:Intron2,	'','','','','','','sp|Q6XKE6|POLG_PVCV2 Genome polyprotein OS=Petunia vein clearing virus (isolate Hohn) PE=3 SV=1',
483158	22	TTTGAAGAATGTGGCACATATG			12.6667	17.3333	34	16.6667	20.3333	6.48	0	0	107.48	17
341451	22	CACTTGACTGAAGCATGTGAAA			0	12.3333	12.5	16.6667	0	2.72	1.19048	0	45.4105	94
350887	16	CCGGGCGACGCCACCA			93.6667	14.6667	7.83333	16.6667	29.6667	0	32.8571	0	195.357
473447	16	TTCTAGTCCGACGATC			0	14.6667	0	16.6667	2	0	0	0	33.3333
374460	19	GACAGAAGAGAGTGAGCAC	bna-miR156a MIMAT0004445 Brassica napus miR156a		0	16	2.66667	16.3333	9	51.6	12.619	15.4098	123.629
432384	21	TCGGACCAGGCTTCATTCCCA	ppt-miR166a MIMAT0004352 Physcomitrella patens miR166a	gb|AC210451.2| Oryza glaberrima clone OG_BBa0013B18, complete sequence	8.66667	5.33333	16.3333	16.3333	18.3333	4.08	145.952	6.39344	221.426	23
443180	33	TGAAGCTGCCAGCATGATCTTTTGGTTGGCGTC	ptc-miR167g MIMAT0001947 Populus trichocarpa miR167g		0	8.33333	0	16.3333	0	0	0	0	24.6667
357535	21	CGGAATGTGACTGCGGTGATC		dbj|AB264312.1| Glycine max GmJ1, ICHS1 pseudogenes for DnaJ-like protein, chalcone synthase	0	5.33333	0	16.3333	0	0	0	0	21.6667	6	Gm08:8381211,Gm08:8385059,Gm08:8463365,Gm08:8472875,Gm08:8476722,Gm08:8486171,	Glyma08g11520.1:Intron1,Glyma08g11530.1:Intron1,Glyma08g11610.1:Intron1,Glyma08g11630.2:Intron1,Glyma08g11630.3:Intron3,Glyma08g11650.1:Exon2,	'sp|P48406|CHS5_SOYBN Chalcone synthase 5 OS=Glycine max GN=CHS5 PE=3 SV=1','sp|P19168|CHS3_SOYBN Chalcone synthase 3 OS=Glycine max GN=CHS3 PE=3 SV=1','sp|P24826|CHS1_SOYBN Chalcone synthase 1 OS=Glycine max GN=CHS1 PE=3 SV=1','sp|P19168|CHS3_SOYBN Chalcone synthase 3 OS=Glycine max GN=CHS3 PE=3 SV=1','sp|P24826|CHS1_SOYBN Chalcone synthase 1 OS=Glycine max GN=CHS1 PE=3 SV=1','sp|P17957|CHS2_SOY…
340263	21	CACCAGGCATGTCGACACCAC		dbj|AB264312.1| Glycine max GmJ1, ICHS1 pseudogenes for DnaJ-like protein, chalcone synthase	0	4.33333	0	16.3333	0	0	0	0	20.6667	7	Gm08:8381033,Gm08:8385237,Gm08:8463543,Gm08:8469372,Gm08:8472697,Gm08:8476900,Gm08:8485993,	Glyma08g11520.1:Intron1,Glyma08g11530.1:Intron1,Glyma08g11610.1:Intron1,Glyma08g11620.1:Intron1,Glyma08g11630.2:Intron1,Glyma08g11630.3:Intron3,Glyma08g11650.1:Exon2,	'sp|P48406|CHS5_SOYBN Chalcone synthase 5 OS=Glycine max GN=CHS5 PE=3 SV=1','sp|P19168|CHS3_SOYBN Chalcone synthase 3 OS=Glycine max GN=CHS3 PE=3 SV=1','sp|P24826|CHS1_SOYBN Chalcone synthase 1 OS=Glycine max GN=CHS1 PE=3 SV=1','sp|P24826|CHS1_SOYBN Chalcone synthase 1 OS=Glycine max GN=CHS1 PE=3 SV=1','sp|P19168|CHS3_SOYBN Chalcone synthase 3 OS=Glycine max GN=CHS3 PE=3 SV=1','sp|P24826|CHS1_SOY…
471353	21	TTCCAGACAGTGAAGGGGCTA		dbj|AB264312.1| Glycine max GmJ1, ICHS1 pseudogenes for DnaJ-like protein, chalcone synthase	8	8.66667	0	16.3333	0	0	0	0	33	8	Gm01:29150617,Gm05:34421877,Gm08:8381372,Gm08:8384898,Gm08:8463204,Gm08:8469033,Gm08:8473036,Gm08:8476561,	Glyma01g22880.1:Intron1,Glyma05g28610.1:Intron1,Glyma08g11520.1:Intron1,Glyma08g11530.1:Intron1,Glyma08g11610.1:Intron1,Glyma08g11620.1:Intron1,Glyma08g11630.2:Intron1,Glyma08g11630.3:Intron2,	'sp|P30080|CHS6_SOYBN Chalcone synthase 6 OS=Glycine max GN=CHS6 PE=3 SV=1','sp|P48406|CHS5_SOYBN Chalcone synthase 5 OS=Glycine max GN=CHS5 PE=3 SV=1','sp|P48406|CHS5_SOYBN Chalcone synthase 5 OS=Glycine max GN=CHS5 PE=3 SV=1','sp|P19168|CHS3_SOYBN Chalcone synthase 3 OS=Glycine max GN=CHS3 PE=3 SV=1','sp|P24826|CHS1_SOYBN Chalcone synthase 1 OS=Glycine max GN=CHS1 PE=3 SV=1','sp|P24826|CHS1_SOY…
337911	21	CAAGATGGGTGTCAGTTGGGC		dbj|AB264312.1| Glycine max GmJ1, ICHS1 pseudogenes for DnaJ-like protein, chalcone synthase	0	8.33333	0	16.3333	0	0	0	0	24.6667	8	Gm05:34421739,Gm08:8381234,Gm08:8385036,Gm08:8463342,Gm08:8469171,Gm08:8472898,Gm08:8476699,Gm08:8486194,	Glyma05g28610.1:Intron1,Glyma08g11520.1:Intron1,Glyma08g11530.1:Intron1,Glyma08g11610.1:Intron1,Glyma08g11620.1:Intron1,Glyma08g11630.2:Intron1,Glyma08g11630.3:Intron2,Glyma08g11650.1:Exon2,	'sp|P48406|CHS5_SOYBN Chalcone synthase 5 OS=Glycine max GN=CHS5 PE=3 SV=1','sp|P48406|CHS5_SOYBN Chalcone synthase 5 OS=Glycine max GN=CHS5 PE=3 SV=1','sp|P19168|CHS3_SOYBN Chalcone synthase 3 OS=Glycine max GN=CHS3 PE=3 SV=1','sp|P24826|CHS1_SOYBN Chalcone synthase 1 OS=Glycine max GN=CHS1 PE=3 SV=1','sp|P24826|CHS1_SOYBN Chalcone synthase 1 OS=Glycine max GN=CHS1 PE=3 SV=1','sp|P19168|CHS3_SOY…
346823	21	CCAACCACTGGATCTACTGGG		emb|Z29946.1|TRGTIPLP T.repens (Huia) mRNA for gamma-Tip-like protein	0	20.6667	2.66667	16.3333	0	0	0	0	39.6667	2	Gm03:41779711,Gm19:44258929,	Glyma03g34310.2:Intron1,Glyma19g37000.2:Intron2,	'sp|P42067|TIP1_MEDSA Probable aquaporin TIP-type OS=Medicago sativa GN=MCP1 PE=2 SV=2','sp|Q9FY14|TIP1_MEDTR Probable aquaporin TIP-type OS=Medicago truncatula GN=AQP1 PE=1 SV=1',
479329	21	TTGGGCATGTAGAGAGAAGAC		gb|AC202351.10| Medicago truncatula clone mth2-43g18, complete sequence	10	6.66667	11.3333	16.3333	0	3.28	23.8095	1.80328	73.2261	102
419580	21	TATGAACTAATTCAGACTGTG		gb|AC216772.1| Populus trichocarpa clone POP096-M07, complete sequence	7	23.6667	9	16.3333	9.66667	39.76	72.1429	0	177.57	101
274584	24	ACAATAACTTTTTACTCGGATGTC		gb|AF297985.1| Glycine max clone TRS3 tandem repetitive repeat region	28	15.6667	15.8333	16.3333	25	2.88	0	5.2459	108.959	102
444528	21	TGACAAGGCACTTTTTGAGGC		gb|AY237728.1| Glycine max chalcone synthase (chs8) gene, complete cds	2.66667	7.66667	0	16.3333	0	0	0	0	26.6667	1	Gm11:795043,	Glyma11g01350.2:Exon1,	'sp|P23569|CHSY_PUELO Chalcone synthase OS=Pueraria lobata GN=CHS PE=2 SV=1',
475877	21	TTGACAGAAGAGCGAGAGCAC		gb|AY606084.1| Banana bunchy top virus segment 2, complete sequence	0	11	6	16.3333	477.667	27.52	0	0	538.52	8	Gm02:32712048,Gm02:50779304,Gm03:37910739,Gm11:38250089,Gm14:990353,Gm18:431152,Gm18:43832846,Gm19:40503030,	Glyma02g30670.1:Intron3,Glyma02g47040.1:Intron0,Glyma03g29900.1:Intron3,Glyma11g36980.1:Intron3,Glyma14g01700.1:Intron1,Glyma18g00890.1:Intron1,Glyma18g36960.1:Exon4,Glyma19g32800.1:Intron2,	'sp|A3C057|SPL17_ORYSJ Squamosa promoter-binding-like protein 17 OS=Oryza sativa subsp. japonica GN=SPL17 PE=2 SV=2','','sp|Q700W2|SPL9_ARATH Squamosa promoter-binding-like protein 9 OS=Arabidopsis thaliana GN=SPL9 PE=2 SV=2','sp|A2YGR5|SPL12_ORYSI Squamosa promoter-binding-like protein 12 OS=Oryza sativa subsp. indica GN=SPL12 PE=2 SV=1','','','sp|Q700W2|SPL9_ARATH Squamosa promoter-binding-like…
446087	21	TGACGCAATGTGATTTCTGCC		gb|EF532821.2| Cyclops insignis 18S ribosomal RNA gene, partial sequence; internal transcribed spacer 1, 5.8S ribosomal RNA gene, and internal transcribed spacer 2, complete sequence; and 28S ribosomal RNA gene, partial sequence	5	22	9.33333	16.3333	0	3.44	30.9524	0	87.059	101
456912	21	TGGACAAGTGAGAGATTGTGG		gb|EF533695.1| Glycine max clone BAC GM_WBb098N15, complete sequence	22	31.3333	42.5	16.3333	1.66667	9.36	5	1.80328	129.997	7	Gm14:1394500,Gm14:3176345,Gm14:3186320,Gm14:3276716,Gm14:3289500,Gm14:3351796,Gm14:3494662,	Glyma14g02300.1:Exon1,Glyma14g04620.1:Intron2,Glyma14g04640.1:Intron1,Glyma14g04740.1:Intron1,Glyma14g04750.1:Intron2,Glyma14g04870.1:Exon1,Glyma14g05040.1:Intron1,	'','sp|Q9FL28|FLS2_ARATH LRR receptor-like serine/threonine-protein kinase FLS2 OS=Arabidopsis thaliana GN=FLS2 PE=1 SV=1','sp|Q9FL28|FLS2_ARATH LRR receptor-like serine/threonine-protein kinase FLS2 OS=Arabidopsis thaliana GN=FLS2 PE=1 SV=1','sp|Q9FL28|FLS2_ARATH LRR receptor-like serine/threonine-protein kinase FLS2 OS=Arabidopsis thaliana GN=FLS2 PE=1 SV=1','sp|Q9FL28|FLS2_ARATH LRR receptor-l…
291745	24	AGAAGTATGGTACTTGATAGAACA		gb|EF533701.1| Glycine max clone BAC GM_WBb095P01, complete sequence	11	10	22.6667	16.3333	18.6667	3.76	1.90476	5.90164	90.2331	102
458424	21	TGGATAGAAGTATGGTACTTG		gb|EF533701.1| Glycine max clone BAC GM_WBb095P01, complete sequence	10.3333	7.66667	10.8333	16.3333	3.33333	7.92	10.7143	0	67.1343	102
313509	21	AGTCAGAATCCGGGCTAGAAG		gb|EU002149.1| Euonymus americanus 26S ribosomal RNA gene, partial sequence	0	21	19.6667	16.3333	0	4.8	0	0	61.8	100
371074	21	GAACCTGCGGAAGGATCATTG		gb|EU118313.1| Glycine soja cultivar IT182932 18S ribosomal RNA gene, partial sequence; internal transcribed spacer 1, complete sequence; and 5.8S ribosomal RNA gene, partial sequence	14.3333	7.66667	0	16.3333	14.3333	122.72	58.8095	1.80328	235.999	96
328092	21	ATGATAACTCGTCGGATCGCA		gb|EU201183.1| Vigna radiata 18S ribosomal RNA gene, partial sequence	26	24	54.8333	16.3333	0	34.08	25.2381	0	180.485	99
281141	21	ACCTGTCGGCCAAGGCTATAG		gb|EU307117.1| Linum usitatissimum 26S ribosomal RNA gene, 26S-18S ribosomal RNA intergenic spacer, 18S ribosomal RNA gene, internal transcribed spacer 1, 5.8S ribosomal RNA gene, and internal transcribed spacer 2, complete sequence	0	18.6667	101.167	16.3333	0	8.96	2.85714	1.63934	149.623	99
339900	21	CACAATTGGTCATCGCGCTTG		gb|EU307117.1| Linum usitatissimum 26S ribosomal RNA gene, 26S-18S ribosomal RNA intergenic spacer, 18S ribosomal RNA gene, internal transcribed spacer 1, 5.8S ribosomal RNA gene, and internal transcribed spacer 2, complete sequence	2	25	2.5	16.3333	0	4.16	0	0	49.9933	100
331778	21	ATTACCCGGACCTGTCGGCCA		gb|EU307117.1| Linum usitatissimum 26S ribosomal RNA gene, 26S-18S ribosomal RNA intergenic spacer, 18S ribosomal RNA gene, internal transcribed spacer 1, 5.8S ribosomal RNA gene, and internal transcribed spacer 2, complete sequence	4	11	35.6667	16.3333	0	9.36	3.33333	0	79.6933	100
252122	21	AAATTTCTCTTTGAGCTCGGT		gb|EU366161.1| Ipomoea batatas cultivar Guangdong No. 1 chalcone synthase (CHS) mRNA, complete cds	0	5	0	16.3333	0	0	0	0	21.3333	1	Gm01:54742930,	Glyma01g43880.1:Exon1,	'sp|P30081|CHS7_SOYBN Chalcone synthase 7 OS=Glycine max GN=CHS7 PE=3 SV=1',
244120	22	AAAAAGCTCGTAGTTGGACCTT		gb|EU368364.1| Uncultured Poaceae clone 136 18S ribosomal RNA gene, partial sequence	6.33333	24.3333	12.8333	16.3333	10.3333	75.6	25	4.2623	175.029	100
344479	21	CATAAAGGAGTGGGGCCAGCC		gb|S46989.1| chalcone synthase [soybeans, mRNA, 1119 nt]	0	5.33333	0	16.3333	0	0	0	0	21.6667	2	Gm01:54743566,Gm11:794545,	Glyma01g43880.1:Intron1,Glyma11g01350.2:Exon1,	'sp|P30081|CHS7_SOYBN Chalcone synthase 7 OS=Glycine max GN=CHS7 PE=3 SV=1','sp|P23569|CHSY_PUELO Chalcone synthase OS=Pueraria lobata GN=CHS PE=2 SV=1',
480168	21	TTGTATGAGCTTGTTTGGACT		gb|S46989.1| chalcone synthase [soybeans, mRNA, 1119 nt]	0	12.6667	0	16.3333	0	0	0	0	29	2	Gm01:54743933,Gm11:794912,	Glyma01g43880.1:Intron1,Glyma11g01350.2:Exon1,	'sp|P30081|CHS7_SOYBN Chalcone synthase 7 OS=Glycine max GN=CHS7 PE=3 SV=1','sp|P23569|CHSY_PUELO Chalcone synthase OS=Pueraria lobata GN=CHS PE=2 SV=1',
408986	22	TAACTGAACATTCTTAGACCAT			31.3333	13.6667	40.6667	16.3333	0	0	0	0	102	1	Gm02:8609718,	,	'',
408203	22	TAAATGAACATTCTTAGAGCAT			21	9	74.5	16.3333	0	0	0	0	120.833	1	Gm02:8609718,	,	'',
411424	22	TAATTGAACATTCTTAGAGCAT			29	8.33333	11.6667	16.3333	0	0	0	0	65.3333	1	Gm02:8609718,	,	'',
420719	22	TATTCTCAGACTATAAAGTGCA			7.33333	8	4.16667	16.3333	0	0	0	0	35.8333	1	Gm08:22178671,	Glyma08g27910.1:Exon5,	'',
473448	21	TTCTAGTCGAATGTTGTCATC			2	19.3333	19.8333	16.3333	0	0	0	0	57.5	1	Gm09:23504048,	,	'',
338866	21	CAAGTTTTGGCTCTGTCTCGT			0	17.3333	5.33333	16.3333	0	0	0	0	39	1	Gm11:34875513,	Glyma11g33110.1:Intron1,	'sp|Q00594|ALKK_PSEOL Medium-chain-fatty-acid--CoA ligase OS=Pseudomonas oleovorans GN=alkK PE=3 SV=1',
340384	21	CACCTAGGATGTGGCATTGCC			0	5.33333	17.3333	16.3333	0	0	0	0	39	1	Gm11:34875853,	Glyma11g33110.1:Intron1,	'sp|Q00594|ALKK_PSEOL Medium-chain-fatty-acid--CoA ligase OS=Pseudomonas oleovorans GN=alkK PE=3 SV=1',
312190	21	AGGTGGCTTACGCTGAAGATG			0	30.6667	25.1667	16.3333	1.66667	12.48	1.19048	4.2623	91.7661	1	Gm14:1394432,	Glyma14g02300.1:Exon1,	'',
370278	22	GAAAGACCAAACGAGAAGCTGC			10.6667	0	41.5	16.3333	54	0	0	0	122.5	1	Gm14:4295499,	Glyma14g05930.1:Intron6,	'sp|Q39635|Y38K_CORSE Uncharacterized 38.1 kDa protein OS=Corydalis sempervirens PE=2 SV=1',
473505	21	TTCTCAAAGTCAGATCCTCGT			3.33333	17.3333	2	16.3333	0	0	0	0	39	1	Gm14:6292964,	,	'',
417513	21	TAGGTTGAGCCCAAGACATGA			16.3333	16.3333	5	16.3333	3.66667	2.56	2.38095	0	62.6076	1	Gm17:40732090,	,	'',
346350	22	CATTGGGACAATACTTTAGATA			28	24	52	16.3333	6.66667	2.64	6.19048	0	135.83	1	Gm18:52797461,	,	'',
339067	22	CAATCAGACAGGACATTTTGCA			21	3	24.8333	16.3333	6.33333	1.28	5.71429	0	78.4943	2	Gm05:32607224,Gm11:29826880,	,,	'','',
442801	21	TGAAGCTGCCAGAATGATCTT			42.6667	15.6667	14	16.3333	1.66667	2.08	0	0	92.4133	2	Gm10:46574320,Gm20:37901914,	,,	'','',
388462	21	GCTCATTCTCTATCTGTCACC			0	20.3333	11	16.3333	0	0	0	0	47.6667	2	Gm14:9431678,Gm17:4291669,	,,	'','',
327302	22	ATGACATCTTCATCGTCGTGTC			11	9.33333	17.8333	16.3333	10.6667	3.04	1.90476	0	70.1114	2	Gm17:12728703,Gm17:12732137,	,,	'','',
453500	22	TGCACTGTCAATCTTAGATGTC			21.3333	10.6667	4.16667	16.3333	2.33333	0	5.47619	0	60.3095	3	Gm06:28293813,Gm09:27357101,Gm19:9001091,	,,,	'','','',
433494	21	TCGGCCCAGGCTTCATTCCCC			0	11.6667	11.5	16.3333	4.33333	36.96	11.1905	0	91.9838	19
435347	16	TCTAAGTCCGACGATC			2.66667	22.3333	0	16.3333	0	0	0	0	41.3333
371010	20	GAACCCGTCGGCTGTCGGTT			0	19.3333	115.5	16.3333	0	0	1.66667	0	152.833
370197	21	GAAACTGAGATCAAGTGACTA			0	17.3333	21.8333	16.3333	0	2.32	0	0	57.82
442787	20	TGAAGCTGCAGCATGATCTT			13	16.3333	3.16667	16.3333	0	5.2	0	0	54.0333
429682	17	TCGACAGTCCGACGATC			0	14.3333	0	16.3333	39	0	0	0	69.6667
386291	17	GCGAGAGCGGGTCGTCG			9	12.6667	99.1667	16.3333	2	0	249.762	0	388.929
327502	18	ATGACTCTCGGCAACGGA			8	12.6667	9.66667	16.3333	33	81.76	405.476	4.91803	571.821
427855	18	TCCGCAGTAGCACACCTT			35.6667	10	4.83333	16.3333	6	0	5.2381	0	78.0714
443241	21	TGAAGCTGCCAGCATGATGTT	ptc-miR167g MIMAT0001947 Populus trichocarpa miR167g		16	10.3333	2.5	16	0	0	0	0	44.8333	2	Gm10:46574320,Gm20:37901914,	,,	'','',
443191	33	TGAAGCTGCCAGCATGATCTTTTGGTTTGCCGT	ptc-miR167g MIMAT0001947 Populus trichocarpa miR167g		0	17.6667	0	16	0	0	0	0	33.6667
443233	33	TGAAGCTGCCAGCATGATCTTTTGTTTTGCGGT	ptc-miR167g MIMAT0001947 Populus trichocarpa miR167g		0	9	0	16	0	0	0	0	25
[truncated: 133,284 more rows]
