# Supplementary material for: Divergent patterns of endogenous small RNA populations from seed and vegetative tissues of Glycine max
Source: BMC Plant Biol. 2012 Oct 2;12:177. doi: 10.1186/1471-2229-12-177 (PMC3534067; doi:10.1186/1471-2229-12-177)
Supplement: Additional file 2 — Excel file of unique small RNA sequence-reads bearing high similarity to annotated miRNAs obtained from the eight soybean tissue populations examined in the present study (WS, SCR, SCM, SCW, Cot, GCot ST, and LE). See Table 1 for tissue descriptions and materials and methods for annotation descriptions. These files contain total non-normalized read counts. [file 1471-2229-12-177-S2.xlsx]

## Sheet: Sheet1
Additional file 2. Exel file of unique small RNA sequence-reads bearing high similarity to annotated miRNAs obtained from the eight soybean tissue populations examined in the present study. The number of normalized read counts are shown for each of the eight libraries sequenced. SCW, Immature seed coat Williams cultivar; SCR, immature seed coat of Richland cultivar; WSW, very young whole seed Wil…
ID	L	Sequence-Soy miRNA	miRBase	WS	SCR	SCM	SCW	Cot	GCot	Stem	Leaf
450992	21	TGAGGTAGTAGGTTGTATAGT	ame-let-7 MIMAT0004418 Apis mellifera let-7	3	2	2.5	0	0	0	1.90476	0	0	17
354227	20	CGACAGAAGAGAGTGAGCAC	ath-miR156g MIMAT0001012 Arabidopsis thaliana miR156g	0	0	6.5	2	13	15.28	18.8095	38.3607	46	193
475545	21	TTGACAGAAGAAAGAGAGCAC	ath-miR156h MIMAT0001013 Arabidopsis thaliana miR156h	0	0	0	0	19.3333	8.16	1.66667	0	25	28
427083	20	TCCCAAATGTAGACAAAGCA	ath-miR158a MIMAT0000176 Arabidopsis thaliana miR158a	0	0	0	0	0	0	15.9524	0	0	0
484357	21	TTTGGATTGAAGGGAGCTCTT	ath-miR159b MIMAT0000207 Arabidopsis thaliana miR159b	0	0	0	0	0	2.88	3.80952	0	0	41
457808	21	TGGAGAAGCAGGGCACGTGCG	ath-miR164c MIMAT0001017 Arabidopsis thaliana miR164c	2.33333	0	0	2	0	0	1.19048	0	0	44
		TCGGACCAGGCTTCATCCCCC	ath-miR165b MIMAT0000188
432324	21	TCGGACCAGGCTTCATCCCCC	ath-miR165b MIMAT0000188 Arabidopsis thaliana miR165b	16.3333	26.6667	51.8333	55.3333	8	19.12	29.5238	9.83607	85	279
432326	21	TCGGACCAGGCTTCATCCCCT	ath-miR165b MIMAT0000188 Arabidopsis thaliana miR165b	0	0	0	0	0	0	1.19048	0	0	0
432320	21	TCGGACCAGGCTTCATCCACC	ath-miR165b MIMAT0000188 Arabidopsis thaliana miR165b	0	0	0	0	0	0	1.19048	0	0	0
432323	21	TCGGACCAGGCTTCATCCCCA	ath-miR165b MIMAT0000188 Arabidopsis thaliana miR165b	0	0	0	0	0	0	0	0	0	0
432325	21	TCGGACCAGGCTTCATCCCCG	ath-miR165b MIMAT0000188 Arabidopsis thaliana miR165b	0	0	0	0	0	0	1.19048	0	0	0
432322	20	TCGGACCAGGCTTCATCCCC	ath-miR165b MIMAT0000188 Arabidopsis thaliana miR165b	0	0	0	4.33333	0	0	2.85714	0	0	0
432327	20	TCGGACCAGGCTTCATCCCT	ath-miR165b MIMAT0000188 Arabidopsis thaliana miR165b	0	0	0	3.33333	0	0	0	0	0	0
432321	19	TCGGACCAGGCTTCATCCC	ath-miR165b MIMAT0000188 Arabidopsis thaliana miR165b	8.66667	4	12.8333	14.3333	1.66667	1.6	5.95238	3.44262	0	21
432319	18	TCGGACCAGGCTTCATCC	ath-miR165b MIMAT0000188 Arabidopsis thaliana miR165b	5.66667	5.66667	12.1667	20	0	0	9.04762	4.09836	0	0
		TAAGCTGCCAGCATGATCTTG	ath-miR167c MIMAT0001018	0	0	0	0	0	0	0	0
466898	22	TTAAGCTGCCAGCATGATCTTA	ath-miR167c MIMAT0001018 Arabidopsis thaliana miR167c	16.6667	6.33333	3.16667	12	0	1.76	0	0	27	0
466897	21	TTAAGCTGCCAGCATGATCTT	ath-miR167c MIMAT0001018 Arabidopsis thaliana miR167c	15.6667	7.66667	6.66667	9.33333	0	1.6	0	0	29	0
410102	21	TAAGCTGCCAGCATGATCTTA	ath-miR167c MIMAT0001018 Arabidopsis thaliana miR167c	5.66667	2	0	3.66667	0	0	0	0	0	0
		TGAAGCTGCCAGCATGATCTGG	ath-miR167d MIMAT0000905	0	0	0	0	0	0	0	0
547576	24	TGAAGCTGCCAGCATGATCTGGAA	ath-miR167d MIMAT0000905 Arabidopsis thaliana miR167d	0	0	0	0	0	2.48	0	0	0	0
540573	22	TGAACCTGCCAGCATGATCTGG	ath-miR167d MIMAT0000905 Arabidopsis thaliana miR167d	0	0	0	0	0	13.2	0	0	0	0
540765	22	TGAAACTGCCAGCATGATCTGG	ath-miR167d MIMAT0000905 Arabidopsis thaliana miR167d	0	0	0	0	0	11.2	0	0	0	0
542294	22	TGAATCTGCCAGCATGATCTGG	ath-miR167d MIMAT0000905 Arabidopsis thaliana miR167d	0	0	0	0	0	5.68	0	0	0	0
548176	22	TGAAGCTGCCCGCATGATCTGG	ath-miR167d MIMAT0000905 Arabidopsis thaliana miR167d	0	0	0	0	0	2.32	0	0	0	0
551083	22	TGAAGCTGCCTGCATGATCTGG	ath-miR167d MIMAT0000905 Arabidopsis thaliana miR167d	0	0	0	0	0	1.84	0	0	0	0
554469	22	TGAAGCTGCCNGCATGATCTGG	ath-miR167d MIMAT0000905 Arabidopsis thaliana miR167d	0	0	0	0	0	1.44	0	0	0	0
556696	22	TGACGCTGCCAGCATGATCTGG	ath-miR167d MIMAT0000905 Arabidopsis thaliana miR167d	0	0	0	0	0	1.28	0	0	0	0
556966	22	TGAAGNTGCCAGCATGATCTGG	ath-miR167d MIMAT0000905 Arabidopsis thaliana miR167d	0	0	0	0	0	1.28	0	0	0	0
442902	22	TGAAGCTGCCAGCATGATCTGG	ath-miR167d MIMAT0000905 Arabidopsis thaliana miR167d	5	23.6667	4.33333	17.3333	84	740.64	4.7619	21.4754	1270	1352
443424	22	TGAAGCTGCTAGCATGATCTGG	ath-miR167d MIMAT0000905 Arabidopsis thaliana miR167d	0	0	0	0	0	10.8	0	0	31	0
443436	22	TGAAGCTGTCAGCATGATCTGG	ath-miR167d MIMAT0000905 Arabidopsis thaliana miR167d	0	0	0	0	0	9.2	0	0	37	0
443263	22	TGAAGCTGCCAGCATGCTCTGG	ath-miR167d MIMAT0000905 Arabidopsis thaliana miR167d	0	0	0	0	0	1.44	0	0	0	0
453660	22	TGCAGCTGCCAGCATGATCTGG	ath-miR167d MIMAT0000905 Arabidopsis thaliana miR167d	0	0	0	0	2	0	0	0	0	0
372444	21	_GAAGCTGCCAGCATGATCTGG	ath-miR167d MIMAT0000905 Arabidopsis thaliana miR167d	0	0	0	0	2.33333	4.32	0	0	0	0
		TTGGACTGAAGGGAGCTCCCT	ath-miR319b MIMAT0000512
478571	22	TTGGACTGAAGGGAGCTCCCTT	ath-miR319b MIMAT0000512 Arabidopsis thaliana miR319b	0	0	0	0	0	0	3.33333	0	0	68
478570	21	TTGGACTGAAGGGAGCTCCCT	ath-miR319b MIMAT0000512 Arabidopsis thaliana miR319b	0	0	0	0	0	0	6.66667	0	0	133
457543	21	_TGGACTGAAGGGAGCTCCCTT	ath-miR319b MIMAT0000512 Arabidopsis thaliana miR319b	0	0	0	0	0	0	1.90476	0	0	0
457542	20	_TGGACTGAAGGGAGCTCCCT	ath-miR319b MIMAT0000512 Arabidopsis thaliana miR319b	0	0	0	0	0	0	1.19048	0	0	0
457544	21	_TGGACTGAAGGGAGCTCCTTC	ath-miR319c MIMAT0001016 Arabidopsis thaliana miR319c	0	0	0	0	0	0	1.90476	0	0	35
426247	22	TCCAAAGGGATCGCATTGATCC	ath-miR393b MIMAT0000935 Arabidopsis thaliana miR393b	1.66667	2	0	0	0	0	0	0	0	0
437721	21	TCTGAAGTGTTTGGGGGGACC	ath-miR395f MIMAT0000943 Arabidopsis thaliana miR395f	2.66667	0	0	0	0	0	0	0	0	0
440309	22	TCTTGCTCAAATGAGTATTCCA	ath-miR828 MIMAT0004244 Arabidopsis thaliana miR828	0	7	6.16667	7	0	0	0	0	0	0
365020	24	CTCTGATACCAAATGATGAGCACC	ath-miR829.1 MIMAT0004245 Arabidopsis thaliana miR829.1	0	2	0	0	0	0	0	0	0	0
365019	22	CTCTGATACCAAATGATGAGCA	ath-miR829.1 MIMAT0004245 Arabidopsis thaliana miR829.1	0	0	0	0	0	0	1.42857	0	0	0
		TGACAGAAGAGAGTGAGCACA	bna-miR156a MIMAT0004445
547925	22	TGACAGAAGAGAGTGATTTTTT	bna-miR156a MIMAT0004445 Brassica napus miR156a	0	0	0	0	0	2.4	0	0	0	0
540120	21	TTGACAGAAGAGAGNGAGCAC	bna-miR156a MIMAT0004445 Brassica napus miR156a	0	0	0	0	0	26.72	0	0	77	17
540042	20	TGACANAAGAGAGTGAGCAC	bna-miR156a MIMAT0004445 Brassica napus miR156a	0	0	0	0	0	33.36	0	0	139	185
540080	20	NGACAGAAGAGAGTGAGCAC	bna-miR156a MIMAT0004445 Brassica napus miR156a	0	0	0	0	0	30.08	0	0	81	337
540456	20	TNACAGAAGAGAGTGAGCAC	bna-miR156a MIMAT0004445 Brassica napus miR156a	0	0	0	0	0	14.96	0	0	56	153
540454	20	TGNCAGAAGAGAGTGAGCAC	bna-miR156a MIMAT0004445 Brassica napus miR156a	0	0	0	0	0	14.96	0	0	49	147
540447	20	TGACAGAANAGAGTGAGCAC	bna-miR156a MIMAT0004445 Brassica napus miR156a	0	0	0	0	0	15.12	0	0	41	102
540561	20	TGACAGNAGAGAGTGAGCAC	bna-miR156a MIMAT0004445 Brassica napus miR156a	0	0	0	0	0	13.36	0	0	47	136
540631	20	TGACNGAAGAGAGTGAGCAC	bna-miR156a MIMAT0004445 Brassica napus miR156a	0	0	0	0	0	12.56	0	0	57	112
540638	20	TGANAGAAGAGAGTGAGCAC	bna-miR156a MIMAT0004445 Brassica napus miR156a	0	0	0	0	0	12.48	0	0	50	144
540645	20	TGACAGAAGAGAGTNAGCAC	bna-miR156a MIMAT0004445 Brassica napus miR156a	0	0	0	0	0	12.4	0	0	46	112
540731	20	TGACAGAAGAGNGTGAGCAC	bna-miR156a MIMAT0004445 Brassica napus miR156a	0	0	0	0	0	11.44	0	0	52	111
540606	20	TGACAGANGAGAGTGAGCAC	bna-miR156a MIMAT0004445 Brassica napus miR156a	0	0	0	0	0	12.8	0	0	34	119
551320	20	TGACCGAAGAGAGTGAGCAT	bna-miR156a MIMAT0004445 Brassica napus miR156a	0	0	0	0	0	1.76	0	0	0	0
552501	20	TGACCGAAGAGAGTGAGCAA	bna-miR156a MIMAT0004445 Brassica napus miR156a	0	0	0	0	0	1.6	0	0	0	0
556829	19	_GACACAAGAGAGTGAGCAC	bna-miR156a MIMAT0004445 Brassica napus miR156a	0	0	0	0	0	1.28	0	0	0	0
445048	35	TGACAGAAGAGAGTGAGCACGCGTATGCCGTCTTC	bna-miR156a MIMAT0004445 Brassica napus miR156a	0	0	12.3333	0	0	0	0	25.7377	0	0
445189	35	TGACAGAAGAGAGTGAGCACTCCTATGCCGTCTTC	bna-miR156a MIMAT0004445 Brassica napus miR156a	0	0	4.5	0	0	0	0	25.9016	0	0
445026	35	TGACAGAAGAGAGTGAGCACCCGTATGCCGTCTTC	bna-miR156a MIMAT0004445 Brassica napus miR156a	0	0	6.83333	0	0	0	0	11.1475	0	0
445138	35	TGACAGAAGAGAGTGAGCACTAGTATGCCGTCTTC	bna-miR156a MIMAT0004445 Brassica napus miR156a	0	0	7.16667	0	0	0	0	5.90164	0	0
444993	35	TGACAGAAGAGAGTGAGCACACGTATGCCGTCTTC	bna-miR156a MIMAT0004445 Brassica napus miR156a	0	0	1.83333	0	0	0	0	12.9508	0	0
445223	35	TGACAGAAGAGAGTGAGCACTCTTATGCCGTCTTC	bna-miR156a MIMAT0004445 Brassica napus miR156a	0	0	8.33333	0	0	0	0	2.95082	0	0
445172	35	TGACAGAAGAGAGTGAGCACTCCGATGCCGTCTTC	bna-miR156a MIMAT0004445 Brassica napus miR156a	0	0	0	0	0	0	0	8.19672	0	0
444986	35	TGACAGAAGAGAGTGAGCACACGTATGCCGGCTTC	bna-miR156a MIMAT0004445 Brassica napus miR156a	0	0	0	0	0	0	0	6.55738	0	0
445183	35	TGACAGAAGAGAGTGAGCACTCCTATGCCGGCTTC	bna-miR156a MIMAT0004445 Brassica napus miR156a	0	0	0	0	0	0	0	5.7377	0	0
444974	35	TGACAGAAGAGAGTGAGCACACGGATGCCGTCTTC	bna-miR156a MIMAT0004445 Brassica napus miR156a	0	0	0	0	0	0	0	5.40984	0	0
445177	35	TGACAGAAGAGAGTGAGCACTCCTATGCCCTCTTC	bna-miR156a MIMAT0004445 Brassica napus miR156a	0	0	0	0	0	0	0	3.27869	0	0
445017	35	TGACAGAAGAGAGTGAGCACCCGTATGCCGCCTTC	bna-miR156a MIMAT0004445 Brassica napus miR156a	0	0	0	0	0	0	0	3.11475	0	0
445171	35	TGACAGAAGAGAGTGAGCACTCCGATGCCGGCTTC	bna-miR156a MIMAT0004445 Brassica napus miR156a	0	0	0	0	0	0	0	3.11475	0	0
445181	35	TGACAGAAGAGAGTGAGCACTCCTATGCCGCCTTC	bna-miR156a MIMAT0004445 Brassica napus miR156a	0	0	0	0	0	0	0	2.95082	0	0
444971	35	TGACAGAAGAGAGTGAGCACACGGATGCCGGCTTC	bna-miR156a MIMAT0004445 Brassica napus miR156a	0	0	0	0	0	0	0	2.78689	0	0
445036	35	TGACAGAAGAGAGTGAGCACGCGTAGGCCGTCTTC	bna-miR156a MIMAT0004445 Brassica napus miR156a	0	0	0	0	0	0	0	2.62295	0	0
445043	35	TGACAGAAGAGAGTGAGCACGCGTATGCCGCCTTC	bna-miR156a MIMAT0004445 Brassica napus miR156a	0	0	0	0	0	0	0	2.29508	0	0
445187	35	TGACAGAAGAGAGTGAGCACTCCTATGCCGTCCTC	bna-miR156a MIMAT0004445 Brassica napus miR156a	0	0	0	0	0	0	0	2.29508	0	0
445019	35	TGACAGAAGAGAGTGAGCACCCGTATGCCGGCTTC	bna-miR156a MIMAT0004445 Brassica napus miR156a	0	0	0	0	0	0	0	1.96721	0	0
445044	35	TGACAGAAGAGAGTGAGCACGCGTATGCCGGCTTC	bna-miR156a MIMAT0004445 Brassica napus miR156a	0	0	0	0	0	0	0	1.96721	0	0
445239	35	TGACAGAAGAGAGTGAGCAGCGTATGCCGTCTTCT	bna-miR156a MIMAT0004445 Brassica napus miR156a	0	0	0	0	0	0	0	1.80328	0	0
445176	35	TGACAGAAGAGAGTGAGCACTCCTATGCCCGCTTC	bna-miR156a MIMAT0004445 Brassica napus miR156a	0	0	0	0	0	0	0	1.63934	0	0
445178	35	TGACAGAAGAGAGTGAGCACTCCTATGCCGCCCTC	bna-miR156a MIMAT0004445 Brassica napus miR156a	0	0	0	0	0	0	0	1.63934	0	0
445137	33	TGACAGAAGAGAGTGAGCACTAGTATGCCGTCT	bna-miR156a MIMAT0004445 Brassica napus miR156a	0	0	0	0	0	0	189.286	0	0	0
445112	33	TGACAGAAGAGAGTGAGCACTAGTATGCAGTCT	bna-miR156a MIMAT0004445 Brassica napus miR156a	0	0	0	0	0	0	33.3333	0	0	0
445097	33	TGACAGAAGAGAGTGAGCACTAGTATGACGTCT	bna-miR156a MIMAT0004445 Brassica napus miR156a	0	0	0	0	0	0	33.3333	0	0	0
445133	33	TGACAGAAGAGAGTGAGCACTAGTATGCCGTAT	bna-miR156a MIMAT0004445 Brassica napus miR156a	0	0	0	0	0	0	29.0476	0	0	0
444948	33	TGACAGAAGAGAGTGAGCAATAGTATGCCGTCT	bna-miR156a MIMAT0004445 Brassica napus miR156a	0	0	0	0	0	0	18.8095	0	0	0
445025	33	TGACAGAAGAGAGTGAGCACCCGTATGCCGTCT	bna-miR156a MIMAT0004445 Brassica napus miR156a	0	0	0	0	0	0	10.2381	0	0	0
444992	33	TGACAGAAGAGAGTGAGCACACGTATGCCGTCT	bna-miR156a MIMAT0004445 Brassica napus miR156a	0	0	0	0	0	0	13.3333	0	0	0
445121	33	TGACAGAAGAGAGTGAGCACTAGTATGCCGACT	bna-miR156a MIMAT0004445 Brassica napus miR156a	0	0	0	0	0	0	13.5714	0	0	0
445047	33	TGACAGAAGAGAGTGAGCACGCGTATGCCGTCT	bna-miR156a MIMAT0004445 Brassica napus miR156a	0	0	0	0	0	0	8.33333	0	0	0
445124	33	TGACAGAAGAGAGTGAGCACTAGTATGCCGCCT	bna-miR156a MIMAT0004445 Brassica napus miR156a	0	0	0	0	0	0	7.38095	0	0	0
445160	33	TGACAGAAGAGAGTGAGCACTAGTCTGCCGTCT	bna-miR156a MIMAT0004445 Brassica napus miR156a	0	0	0	0	0	0	10	0	0	0
445108	33	TGACAGAAGAGAGTGAGCACTAGTATGCAGTAT	bna-miR156a MIMAT0004445 Brassica napus miR156a	0	0	0	0	0	0	7.61905	0	0	0
445093	33	TGACAGAAGAGAGTGAGCACTAGTATGACGTAT	bna-miR156a MIMAT0004445 Brassica napus miR156a	0	0	0	0	0	0	10.4762	0	0	0
445129	33	TGACAGAAGAGAGTGAGCACTAGTATGCCGGCT	bna-miR156a MIMAT0004445 Brassica napus miR156a	0	0	0	0	0	0	8.33333	0	0	0
445139	33	TGACAGAAGAGAGTGAGCACTAGTATGCCGTGT	bna-miR156a MIMAT0004445 Brassica napus miR156a	0	0	0	0	0	0	6.90476	0	0	0
445188	33	TGACAGAAGAGAGTGAGCACTCCTATGCCGTCT	bna-miR156a MIMAT0004445 Brassica napus miR156a	0	0	0	0	0	0	7.38095	0	0	0
445234	33	TGACAGAAGAGAGTGAGCACTTGTATGCCGTCT	bna-miR156a MIMAT0004445 Brassica napus miR156a	0	0	0	0	0	0	7.14286	0	0	0
445060	33	TGACAGAAGAGAGTGAGCACTAGAATGCCGTCT	bna-miR156a MIMAT0004445 Brassica napus miR156a	0	0	0	0	0	0	4.28571	0	0	0
445227	33	TGACAGAAGAGAGTGAGCACTGGTATGCCGTCT	bna-miR156a MIMAT0004445 Brassica napus miR156a	0	0	0	0	0	0	5	0	0	0
445143	33	TGACAGAAGAGAGTGAGCACTAGTATGCGGTCT	bna-miR156a MIMAT0004445 Brassica napus miR156a	0	0	0	0	0	0	4.28571	0	0	0
444942	33	TGACAGAAGAGAGTGAGCAATAGTATGCAGTCT	bna-miR156a MIMAT0004445 Brassica napus miR156a	0	0	0	0	0	0	5.95238	0	0	0
444946	33	TGACAGAAGAGAGTGAGCAATAGTATGCCGTAT	bna-miR156a MIMAT0004445 Brassica napus miR156a	0	0	0	0	0	0	4.52381	0	0	0
444937	33	TGACAGAAGAGAGTGAGCAATAGTATGACGTCT	bna-miR156a MIMAT0004445 Brassica napus miR156a	0	0	0	0	0	0	4.52381	0	0	0
445066	33	TGACAGAAGAGAGTGAGCACTAGCATGCCGTCT	bna-miR156a MIMAT0004445 Brassica napus miR156a	0	0	0	0	0	0	2.85714	0	0	0
445122	33	TGACAGAAGAGAGTGAGCACTAGTATGCCGCAT	bna-miR156a MIMAT0004445 Brassica napus miR156a	0	0	0	0	0	0	4.28571	0	0	0
445151	33	TGACAGAAGAGAGTGAGCACTAGTATGGCGTCT	bna-miR156a MIMAT0004445 Brassica napus miR156a	0	0	0	0	0	0	3.57143	0	0	0
445140	33	TGACAGAAGAGAGTGAGCACTAGTATGCCGTTT	bna-miR156a MIMAT0004445 Brassica napus miR156a	0	0	0	0	0	0	4.7619	0	0	0
445103	33	TGACAGAAGAGAGTGAGCACTAGTATGCAGACT	bna-miR156a MIMAT0004445 Brassica napus miR156a	0	0	0	0	0	0	3.33333	0	0	0
445135	33	TGACAGAAGAGAGTGAGCACTAGTATGCCGTCA	bna-miR156a MIMAT0004445 Brassica napus miR156a	0	0	0	0	0	0	4.7619	0	0	0
445086	33	TGACAGAAGAGAGTGAGCACTAGTATGAAGTCT	bna-miR156a MIMAT0004445 Brassica napus miR156a	0	0	0	0	0	0	4.52381	0	0	0
445222	33	TGACAGAAGAGAGTGAGCACTCTTATGCCGTCT	bna-miR156a MIMAT0004445 Brassica napus miR156a	0	0	0	0	0	0	3.80952	0	0	0
445088	33	TGACAGAAGAGAGTGAGCACTAGTATGACGACT	bna-miR156a MIMAT0004445 Brassica napus miR156a	0	0	0	0	0	0	3.80952	0	0	0
445248	33	TGACAGAAGAGAGTGAGCATTAGTATGCCGTCT	bna-miR156a MIMAT0004445 Brassica napus miR156a	0	0	0	0	0	0	2.61905	0	0	0
445166	33	TGACAGAAGAGAGTGAGCACTCATATGCCGTCT	bna-miR156a MIMAT0004445 Brassica napus miR156a	0	0	0	0	0	0	3.80952	0	0	0
444981	33	TGACAGAAGAGAGTGAGCACACGTATGCAGTCT	bna-miR156a MIMAT0004445 Brassica napus miR156a	0	0	0	0	0	0	2.61905	0	0	0
445016	33	TGACAGAAGAGAGTGAGCACCCGTATGCCGCCT	bna-miR156a MIMAT0004445 Brassica napus miR156a	0	0	0	0	0	0	3.33333	0	0	0
445056	33	TGACAGAAGAGAGTGAGCACTAGAATGCAGTCT	bna-miR156a MIMAT0004445 Brassica napus miR156a	0	0	0	0	0	0	1.90476	0	0	0
444987	33	TGACAGAAGAGAGTGAGCACACGTATGCCGTAT	bna-miR156a MIMAT0004445 Brassica napus miR156a	0	0	0	0	0	0	2.14286	0	0	0
444978	33	TGACAGAAGAGAGTGAGCACACGTATGACGTCT	bna-miR156a MIMAT0004445 Brassica napus miR156a	0	0	0	0	0	0	1.19048	0	0	0
445059	33	TGACAGAAGAGAGTGAGCACTAGAATGCCGTAT	bna-miR156a MIMAT0004445 Brassica napus miR156a	0	0	0	0	0	0	1.90476	0	0	0
444984	33	TGACAGAAGAGAGTGAGCACACGTATGCCGCCT	bna-miR156a MIMAT0004445 Brassica napus miR156a	0	0	0	0	0	0	1.19048	0	0	0
444940	33	TGACAGAAGAGAGTGAGCAATAGTATGCAGTAT	bna-miR156a MIMAT0004445 Brassica napus miR156a	0	0	0	0	0	0	1.90476	0	0	0
445105	33	TGACAGAAGAGAGTGAGCACTAGTATGCAGCCT	bna-miR156a MIMAT0004445 Brassica napus miR156a	0	0	0	0	0	0	1.42857	0	0	0
445147	33	TGACAGAAGAGAGTGAGCACTAGTATGCTGTCT	bna-miR156a MIMAT0004445 Brassica napus miR156a	0	0	0	0	0	0	2.38095	0	0	0
444982	33	TGACAGAAGAGAGTGAGCACACGTATGCCGACT	bna-miR156a MIMAT0004445 Brassica napus miR156a	0	0	0	0	0	0	1.90476	0	0	0
445053	33	TGACAGAAGAGAGTGAGCACTAGAATGACGTCT	bna-miR156a MIMAT0004445 Brassica napus miR156a	0	0	0	0	0	0	1.66667	0	0	0
445070	33	TGACAGAAGAGAGTGAGCACTAGGATGCCGTCT	bna-miR156a MIMAT0004445 Brassica napus miR156a	0	0	0	0	0	0	1.90476	0	0	0
445075	33	TGACAGAAGAGAGTGAGCACTAGTAAGCCGTCT	bna-miR156a MIMAT0004445 Brassica napus miR156a	0	0	0	0	0	0	1.42857	0	0	0
445082	33	TGACAGAAGAGAGTGAGCACTAGTATACCGTCT	bna-miR156a MIMAT0004445 Brassica napus miR156a	0	0	0	0	0	0	1.42857	0	0	0
445107	33	TGACAGAAGAGAGTGAGCACTAGTATGCAGGCT	bna-miR156a MIMAT0004445 Brassica napus miR156a	0	0	0	0	0	0	1.66667	0	0	0
444943	33	TGACAGAAGAGAGTGAGCAATAGTATGCCGACT	bna-miR156a MIMAT0004445 Brassica napus miR156a	0	0	0	0	0	0	2.38095	0	0	0
445098	33	TGACAGAAGAGAGTGAGCACTAGTATGACGTGT	bna-miR156a MIMAT0004445 Brassica napus miR156a	0	0	0	0	0	0	1.90476	0	0	0
445092	33	TGACAGAAGAGAGTGAGCACTAGTATGACGGCT	bna-miR156a MIMAT0004445 Brassica napus miR156a	0	0	0	0	0	0	2.14286	0	0	0
445028	33	TGACAGAAGAGAGTGAGCACCCGTCTGCCGTCT	bna-miR156a MIMAT0004445 Brassica napus miR156a	0	0	0	0	0	0	0	0	0	0
445090	33	TGACAGAAGAGAGTGAGCACTAGTATGACGCCT	bna-miR156a MIMAT0004445 Brassica napus miR156a	0	0	0	0	0	0	2.61905	0	0	0
445153	33	TGACAGAAGAGAGTGAGCACTAGTCTGACGTCT	bna-miR156a MIMAT0004445 Brassica napus miR156a	0	0	0	0	0	0	1.42857	0	0	0
444925	33	TGACAGAAGAGAGTGAGCAACCGTATGCCGTCT	bna-miR156a MIMAT0004445 Brassica napus miR156a	0	0	0	0	0	0	1.42857	0	0	0
445057	33	TGACAGAAGAGAGTGAGCACTAGAATGCCGACT	bna-miR156a MIMAT0004445 Brassica napus miR156a	0	0	0	0	0	0	1.66667	0	0	0
445218	33	TGACAGAAGAGAGTGAGCACTCNTATGCCGTCT	bna-miR156a MIMAT0004445 Brassica napus miR156a	0	0	0	0	0	0	0	0	0	0
445014	33	TGACAGAAGAGAGTGAGCACCCGTATGCCGACT	bna-miR156a MIMAT0004445 Brassica napus miR156a	0	0	0	0	0	0	1.42857	0	0	0
445127	33	TGACAGAAGAGAGTGAGCACTAGTATGCCGGAT	bna-miR156a MIMAT0004445 Brassica napus miR156a	0	0	0	0	0	0	1.66667	0	0	0
444936	33	TGACAGAAGAGAGTGAGCAATAGTATGACGTAT	bna-miR156a MIMAT0004445 Brassica napus miR156a	0	0	0	0	0	0	2.85714	0	0	0
445136	33	TGACAGAAGAGAGTGAGCACTAGTATGCCGTCC	bna-miR156a MIMAT0004445 Brassica napus miR156a	0	0	0	0	0	0	1.90476	0	0	0
445011	33	TGACAGAAGAGAGTGAGCACCCGTATGACGTCT	bna-miR156a MIMAT0004445 Brassica napus miR156a	0	0	0	0	0	0	1.42857	0	0	0
444929	33	TGACAGAAGAGAGTGAGCAATAGAATGCCGTCT	bna-miR156a MIMAT0004445 Brassica napus miR156a	0	0	0	0	0	0	0	0	0	0
445021	33	TGACAGAAGAGAGTGAGCACCCGTATGCCGTAT	bna-miR156a MIMAT0004445 Brassica napus miR156a	0	0	0	0	0	0	0	0	0	0
445142	33	TGACAGAAGAGAGTGAGCACTAGTATGCGGTAT	bna-miR156a MIMAT0004445 Brassica napus miR156a	0	0	0	0	0	0	1.42857	0	0	0
445005	33	TGACAGAAGAGAGTGAGCACCCGCATGCCGTCT	bna-miR156a MIMAT0004445 Brassica napus miR156a	0	0	0	0	0	0	2.38095	0	0	0
445012	33	TGACAGAAGAGAGTGAGCACCCGTATGCAGTCT	bna-miR156a MIMAT0004445 Brassica napus miR156a	0	0	0	0	0	0	0	0	0	0
445240	33	TGACAGAAGAGAGTGAGCAGTAGTATGCCGTCT	bna-miR156a MIMAT0004445 Brassica napus miR156a	0	0	0	0	0	0	1.90476	0	0	0
444945	33	TGACAGAAGAGAGTGAGCAATAGTATGCCGGCT	bna-miR156a MIMAT0004445 Brassica napus miR156a	0	0	0	0	0	0	1.66667	0	0	0
444985	33	TGACAGAAGAGAGTGAGCACACGTATGCCGGCT	bna-miR156a MIMAT0004445 Brassica napus miR156a	0	0	0	0	0	0	0	0	0	0
445077	33	TGACAGAAGAGAGTGAGCACTAGTACGCCGTCT	bna-miR156a MIMAT0004445 Brassica napus miR156a	0	0	0	0	0	0	1.42857	0	0	0
445085	33	TGACAGAAGAGAGTGAGCACTAGTATGAAGTAT	bna-miR156a MIMAT0004445 Brassica napus miR156a	0	0	0	0	0	0	0	0	0	0
445095	33	TGACAGAAGAGAGTGAGCACTAGTATGACGTCA	bna-miR156a MIMAT0004445 Brassica napus miR156a	0	0	0	0	0	0	1.42857	0	0	0
445089	33	TGACAGAAGAGAGTGAGCACTAGTATGACGCAT	bna-miR156a MIMAT0004445 Brassica napus miR156a	0	0	0	0	0	0	0	0	0	0
445141	33	TGACAGAAGAGAGTGAGCACTAGTATGCCTTCT	bna-miR156a MIMAT0004445 Brassica napus miR156a	0	0	0	0	0	0	0	0	0	0
445102	33	TGACAGAAGAGAGTGAGCACTAGTATGCAGAAT	bna-miR156a MIMAT0004445 Brassica napus miR156a	0	0	0	0	0	0	0	0	0	0
445113	33	TGACAGAAGAGAGTGAGCACTAGTATGCAGTGT	bna-miR156a MIMAT0004445 Brassica napus miR156a	0	0	0	0	0	0	1.90476	0	0	0
445155	33	TGACAGAAGAGAGTGAGCACTAGTCTGCAGTCT	bna-miR156a MIMAT0004445 Brassica napus miR156a	0	0	0	0	0	0	1.90476	0	0	0
445231	33	TGACAGAAGAGAGTGAGCACTTGTATGACGTCT	bna-miR156a MIMAT0004445 Brassica napus miR156a	0	0	0	0	0	0	1.19048	0	0	0
445018	33	TGACAGAAGAGAGTGAGCACCCGTATGCCGGCT	bna-miR156a MIMAT0004445 Brassica napus miR156a	0	0	0	0	0	0	0	0	0	0
445179	33	TGACAGAAGAGAGTGAGCACTCCTATGCCGCCT	bna-miR156a MIMAT0004445 Brassica napus miR156a	0	0	0	0	0	0	1.19048	0	0	0
445099	33	TGACAGAAGAGAGTGAGCACTAGTATGACGTTT	bna-miR156a MIMAT0004445 Brassica napus miR156a	0	0	0	0	0	0	0	0	0	0
445235	33	TGACAGAAGAGAGTGAGCACTTGTATGCCGTTT	bna-miR156a MIMAT0004445 Brassica napus miR156a	0	0	0	0	0	0	0	0	0	0
444968	33	TGACAGAAGAGAGTGAGCACACGAATGCCGTCT	bna-miR156a MIMAT0004445 Brassica napus miR156a	0	0	0	0	0	0	0	0	0	0
444980	33	TGACAGAAGAGAGTGAGCACACGTATGCAGTAT	bna-miR156a MIMAT0004445 Brassica napus miR156a	0	0	0	0	0	0	1.19048	0	0	0
445114	33	TGACAGAAGAGAGTGAGCACTAGTATGCAGTTT	bna-miR156a MIMAT0004445 Brassica napus miR156a	0	0	0	0	0	0	0	0	0	0
444939	33	TGACAGAAGAGAGTGAGCAATAGTATGCAGACT	bna-miR156a MIMAT0004445 Brassica napus miR156a	0	0	0	0	0	0	0	0	0	0
444977	33	TGACAGAAGAGAGTGAGCACACGTATGACGTAT	bna-miR156a MIMAT0004445 Brassica napus miR156a	0	0	0	0	0	0	0	0	0	0
445042	33	TGACAGAAGAGAGTGAGCACGCGTATGCCGCCT	bna-miR156a MIMAT0004445 Brassica napus miR156a	0	0	0	0	0	0	0	0	0	0
445119	33	TGACAGAAGAGAGTGAGCACTAGTATGCCGAAT	bna-miR156a MIMAT0004445 Brassica napus miR156a	0	0	0	0	0	0	0	0	0	0
444949	33	TGACAGAAGAGAGTGAGCAATAGTATGCCGTGT	bna-miR156a MIMAT0004445 Brassica napus miR156a	0	0	0	0	0	0	1.19048	0	0	0
445034	33	TGACAGAAGAGAGTGAGCACGCGCATGCCGTCT	bna-miR156a MIMAT0004445 Brassica napus miR156a	0	0	0	0	0	0	0	0	0	0
445104	33	TGACAGAAGAGAGTGAGCACTAGTATGCAGCAT	bna-miR156a MIMAT0004445 Brassica napus miR156a	0	0	0	0	0	0	0	0	0	0
445156	33	TGACAGAAGAGAGTGAGCACTAGTCTGCCGACT	bna-miR156a MIMAT0004445 Brassica napus miR156a	0	0	0	0	0	0	0	0	0	0
445191	33	TGACAGAAGAGAGTGAGCACTCCTCTGCCGTCT	bna-miR156a MIMAT0004445 Brassica napus miR156a	0	0	0	0	0	0	1.19048	0	0	0
445065	33	TGACAGAAGAGAGTGAGCACTAGCATGCCGTAT	bna-miR156a MIMAT0004445 Brassica napus miR156a	0	0	0	0	0	0	0	0	0	0
445074	33	TGACAGAAGAGAGTGAGCACTAGTAAGCCGTAT	bna-miR156a MIMAT0004445 Brassica napus miR156a	0	0	0	0	0	0	1.19048	0	0	0
445078	33	TGACAGAAGAGAGTGAGCACTAGTAGGCCGTCT	bna-miR156a MIMAT0004445 Brassica napus miR156a	0	0	0	0	0	0	0	0	0	0
445120	33	TGACAGAAGAGAGTGAGCACTAGTATGCCGACA	bna-miR156a MIMAT0004445 Brassica napus miR156a	0	0	0	0	0	0	1.42857	0	0	0
445126	33	TGACAGAAGAGAGTGAGCACTAGTATGCCGCTT	bna-miR156a MIMAT0004445 Brassica napus miR156a	0	0	0	0	0	0	0	0	0	0
445152	33	TGACAGAAGAGAGTGAGCACTAGTATTCCGTCT	bna-miR156a MIMAT0004445 Brassica napus miR156a	0	0	0	0	0	0	0	0	0	0
445115	33	TGACAGAAGAGAGTGAGCACTAGTATGCCATCT	bna-miR156a MIMAT0004445 Brassica napus miR156a	0	0	0	0	0	0	0	0	0	0
445159	33	TGACAGAAGAGAGTGAGCACTAGTCTGCCGTAT	bna-miR156a MIMAT0004445 Brassica napus miR156a	0	0	0	0	0	0	1.19048	0	0	0
445236	33	TGACAGAAGAGAGTGAGCACTTGTATGGCGTCT	bna-miR156a MIMAT0004445 Brassica napus miR156a	0	0	0	0	0	0	1.19048	0	0	0
444970	33	TGACAGAAGAGAGTGAGCACACGCATGCCGTCT	bna-miR156a MIMAT0004445 Brassica napus miR156a	0	0	0	0	0	0	0	0	0	0
445084	33	TGACAGAAGAGAGTGAGCACTAGTATGAAGACT	bna-miR156a MIMAT0004445 Brassica napus miR156a	0	0	0	0	0	0	0	0	0	0
445132	33	TGACAGAAGAGAGTGAGCACTAGTATGCCGTAC	bna-miR156a MIMAT0004445 Brassica napus miR156a	0	0	0	0	0	0	0	0	0	0
445224	33	TGACAGAAGAGAGTGAGCACTGGTATGACGTCT	bna-miR156a MIMAT0004445 Brassica napus miR156a	0	0	0	0	0	0	0	0	0	0
444944	33	TGACAGAAGAGAGTGAGCAATAGTATGCCGCCT	bna-miR156a MIMAT0004445 Brassica napus miR156a	0	0	0	0	0	0	1.19048	0	0	0
444951	33	TGACAGAAGAGAGTGAGCAATAGTATGCGGTCT	bna-miR156a MIMAT0004445 Brassica napus miR156a	0	0	0	0	0	0	0	0	0	0
444964	33	TGACAGAAGAGAGTGAGCACAAGTATGCCGTCT	bna-miR156a MIMAT0004445 Brassica napus miR156a	0	0	0	0	0	0	0	0	0	0
444999	33	TGACAGAAGAGAGTGAGCACCAGTATGCCGTCT	bna-miR156a MIMAT0004445 Brassica napus miR156a	0	0	0	0	0	0	0	0	0	0
445062	33	TGACAGAAGAGAGTGAGCACTAGCATGACGTCT	bna-miR156a MIMAT0004445 Brassica napus miR156a	0	0	0	0	0	0	0	0	0	0
445080	33	TGACAGAAGAGAGTGAGCACTAGTATACAGTCT	bna-miR156a MIMAT0004445 Brassica napus miR156a	0	0	0	0	0	0	1.66667	0	0	0
445117	33	TGACAGAAGAGAGTGAGCACTAGTATGCCCTCT	bna-miR156a MIMAT0004445 Brassica napus miR156a	0	0	0	0	0	0	0	0	0	0
445165	33	TGACAGAAGAGAGTGAGCACTCATATGCAGTCT	bna-miR156a MIMAT0004445 Brassica napus miR156a	0	0	0	0	0	0	0	0	0	0
444990	33	TGACAGAAGAGAGTGAGCACACGTATGCCGTCC	bna-miR156a MIMAT0004445 Brassica napus miR156a	0	0	0	0	0	0	0	0	0	0
445038	33	TGACAGAAGAGAGTGAGCACGCGTATGACGTCT	bna-miR156a MIMAT0004445 Brassica napus miR156a	0	0	0	0	0	0	0	0	0	0
445068	33	TGACAGAAGAGAGTGAGCACTAGGATGCCGACT	bna-miR156a MIMAT0004445 Brassica napus miR156a	0	0	0	0	0	0	0	0	0	0
445073	33	TGACAGAAGAGAGTGAGCACTAGTAAGCAGTCT	bna-miR156a MIMAT0004445 Brassica napus miR156a	0	0	0	0	0	0	0	0	0	0
445125	33	TGACAGAAGAGAGTGAGCACTAGTATGCCGCGT	bna-miR156a MIMAT0004445 Brassica napus miR156a	0	0	0	0	0	0	0	0	0	0
445167	33	TGACAGAAGAGAGTGAGCACTCCAATGCCGTCT	bna-miR156a MIMAT0004445 Brassica napus miR156a	0	0	0	0	0	0	0	0	0	0
444930	33	TGACAGAAGAGAGTGAGCAATAGCATGCCGTCT	bna-miR156a MIMAT0004445 Brassica napus miR156a	0	0	0	0	0	0	0	0	0	0
444952	33	TGACAGAAGAGAGTGAGCAATAGTCTGCCGTCT	bna-miR156a MIMAT0004445 Brassica napus miR156a	0	0	0	0	0	0	1.19048	0	0	0
445058	33	TGACAGAAGAGAGTGAGCACTAGAATGCCGCCT	bna-miR156a MIMAT0004445 Brassica napus miR156a	0	0	0	0	0	0	0	0	0	0
445064	33	TGACAGAAGAGAGTGAGCACTAGCATGCCGCCT	bna-miR156a MIMAT0004445 Brassica napus miR156a	0	0	0	0	0	0	0	0	0	0
445164	33	TGACAGAAGAGAGTGAGCACTCATATGACGTCT	bna-miR156a MIMAT0004445 Brassica napus miR156a	0	0	0	0	0	0	0	0	0	0
445173	33	TGACAGAAGAGAGTGAGCACTCCTATGACGTCT	bna-miR156a MIMAT0004445 Brassica napus miR156a	0	0	0	0	0	0	0	0	0	0
445247	33	TGACAGAAGAGAGTGAGCATTAGTATGCCGTAT	bna-miR156a MIMAT0004445 Brassica napus miR156a	0	0	0	0	0	0	0	0	0	0
445174	33	TGACAGAAGAGAGTGAGCACTCCTATGCAGTCT	bna-miR156a MIMAT0004445 Brassica napus miR156a	0	0	0	0	0	0	0	0	0	0
445069	33	TGACAGAAGAGAGTGAGCACTAGGATGCCGTAT	bna-miR156a MIMAT0004445 Brassica napus miR156a	0	0	0	0	0	0	0	0	0	0
445158	33	TGACAGAAGAGAGTGAGCACTAGTCTGCCGGCT	bna-miR156a MIMAT0004445 Brassica napus miR156a	0	0	0	0	0	0	0	0	0	0
444928	33	TGACAGAAGAGAGTGAGCAATAGAATGCAGTCT	bna-miR156a MIMAT0004445 Brassica napus miR156a	0	0	0	0	0	0	0	0	0	0
444950	33	TGACAGAAGAGAGTGAGCAATAGTATGCCGTTT	bna-miR156a MIMAT0004445 Brassica napus miR156a	0	0	0	0	0	0	1.66667	0	0	0
444969	33	TGACAGAAGAGAGTGAGCACACGCATGCAGTCT	bna-miR156a MIMAT0004445 Brassica napus miR156a	0	0	0	0	0	0	0	0	0	0
445061	33	TGACAGAAGAGAGTGAGCACTAGACTGCCGTCT	bna-miR156a MIMAT0004445 Brassica napus miR156a	0	0	0	0	0	0	0	0	0	0
445110	33	TGACAGAAGAGAGTGAGCACTAGTATGCAGTCA	bna-miR156a MIMAT0004445 Brassica napus miR156a	0	0	0	0	0	0	0	0	0	0
445157	33	TGACAGAAGAGAGTGAGCACTAGTCTGCCGCCT	bna-miR156a MIMAT0004445 Brassica napus miR156a	0	0	0	0	0	0	0	0	0	0
445219	33	TGACAGAAGAGAGTGAGCACTCTCATGCCGTCT	bna-miR156a MIMAT0004445 Brassica napus miR156a	0	0	0	0	0	0	0	0	0	0
444924	33	TGACAGAAGAGAGTGAGCAAACGTATGCCGTCT	bna-miR156a MIMAT0004445 Brassica napus miR156a	0	0	0	0	0	0	1.42857	0	0	0
444967	33	TGACAGAAGAGAGTGAGCACACGAATGCCGCCT	bna-miR156a MIMAT0004445 Brassica napus miR156a	0	0	0	0	0	0	0	0	0	0
444975	33	TGACAGAAGAGAGTGAGCACACGTACGCCGTCT	bna-miR156a MIMAT0004445 Brassica napus miR156a	0	0	0	0	0	0	0	0	0	0
445002	33	TGACAGAAGAGAGTGAGCACCCGAATGACGTCT	bna-miR156a MIMAT0004445 Brassica napus miR156a	0	0	0	0	0	0	0	0	0	0
445003	33	TGACAGAAGAGAGTGAGCACCCGAATGCCGTCT	bna-miR156a MIMAT0004445 Brassica napus miR156a	0	0	0	0	0	0	0	0	0	0
445039	33	TGACAGAAGAGAGTGAGCACGCGTATGCAGTCT	bna-miR156a MIMAT0004445 Brassica napus miR156a	0	0	0	0	0	0	0	0	0	0
445067	33	TGACAGAAGAGAGTGAGCACTAGGATGACGTCT	bna-miR156a MIMAT0004445 Brassica napus miR156a	0	0	0	0	0	0	0	0	0	0
445081	33	TGACAGAAGAGAGTGAGCACTAGTATACCGACT	bna-miR156a MIMAT0004445 Brassica napus miR156a	0	0	0	0	0	0	1.42857	0	0	0
445087	33	TGACAGAAGAGAGTGAGCACTAGTATGACGAAT	bna-miR156a MIMAT0004445 Brassica napus miR156a	0	0	0	0	0	0	0	0	0	0
445096	33	TGACAGAAGAGAGTGAGCACTAGTATGACGTCC	bna-miR156a MIMAT0004445 Brassica napus miR156a	0	0	0	0	0	0	0	0	0	0
445101	33	TGACAGAAGAGAGTGAGCACTAGTATGCACTCT	bna-miR156a MIMAT0004445 Brassica napus miR156a	0	0	0	0	0	0	0	0	0	0
445116	33	TGACAGAAGAGAGTGAGCACTAGTATGCCCACT	bna-miR156a MIMAT0004445 Brassica napus miR156a	0	0	0	0	0	0	0	0	0	0
445130	33	TGACAGAAGAGAGTGAGCACTAGTATGCCGGTT	bna-miR156a MIMAT0004445 Brassica napus miR156a	0	0	0	0	0	0	0	0	0	0
445154	33	TGACAGAAGAGAGTGAGCACTAGTCTGCAGTAT	bna-miR156a MIMAT0004445 Brassica napus miR156a	0	0	0	0	0	0	0	0	0	0
445163	33	TGACAGAAGAGAGTGAGCACTCACATGCCGTCT	bna-miR156a MIMAT0004445 Brassica napus miR156a	0	0	0	0	0	0	0	0	0	0
445217	33	TGACAGAAGAGAGTGAGCACTCNTATGCAGTCT	bna-miR156a MIMAT0004445 Brassica napus miR156a	0	0	0	0	0	0	0	0	0	0
445226	33	TGACAGAAGAGAGTGAGCACTGGTATGCCGTAT	bna-miR156a MIMAT0004445 Brassica napus miR156a	0	0	0	0	0	0	1.42857	0	0	0
444934	33	TGACAGAAGAGAGTGAGCAATAGTATGACGACT	bna-miR156a MIMAT0004445 Brassica napus miR156a	0	0	0	0	0	0	0	0	0	0
444935	33	TGACAGAAGAGAGTGAGCAATAGTATGACGCCT	bna-miR156a MIMAT0004445 Brassica napus miR156a	0	0	0	0	0	0	0	0	0	0
444941	33	TGACAGAAGAGAGTGAGCAATAGTATGCAGTCA	bna-miR156a MIMAT0004445 Brassica napus miR156a	0	0	0	0	0	0	0	0	0	0
444979	33	TGACAGAAGAGAGTGAGCACACGTATGCAGACT	bna-miR156a MIMAT0004445 Brassica napus miR156a	0	0	0	0	0	0	1.19048	0	0	0
445015	33	TGACAGAAGAGAGTGAGCACCCGTATGCCGCAT	bna-miR156a MIMAT0004445 Brassica napus miR156a	0	0	0	0	0	0	0	0	0	0
445020	33	TGACAGAAGAGAGTGAGCACCCGTATGCCGTAC	bna-miR156a MIMAT0004445 Brassica napus miR156a	0	0	0	0	0	0	0	0	0	0
445027	33	TGACAGAAGAGAGTGAGCACCCGTATTCCGTCT	bna-miR156a MIMAT0004445 Brassica napus miR156a	0	0	0	0	0	0	0	0	0	0
445032	33	TGACAGAAGAGAGTGAGCACGAGTATGCCGTCT	bna-miR156a MIMAT0004445 Brassica napus miR156a	0	0	0	0	0	0	0	0	0	0
445051	33	TGACAGAAGAGAGTGAGCACTAGAATGACGACT	bna-miR156a MIMAT0004445 Brassica napus miR156a	0	0	0	0	0	0	1.19048	0	0	0
445052	33	TGACAGAAGAGAGTGAGCACTAGAATGACGTAT	bna-miR156a MIMAT0004445 Brassica napus miR156a	0	0	0	0	0	0	1.19048	0	0	0
445063	33	TGACAGAAGAGAGTGAGCACTAGCATGCAGTCT	bna-miR156a MIMAT0004445 Brassica napus miR156a	0	0	0	0	0	0	0	0	0	0
445071	33	TGACAGAAGAGAGTGAGCACTAGTAAGACGTAT	bna-miR156a MIMAT0004445 Brassica napus miR156a	0	0	0	0	0	0	1.19048	0	0	0
445072	33	TGACAGAAGAGAGTGAGCACTAGTAAGACGTCT	bna-miR156a MIMAT0004445 Brassica napus miR156a	0	0	0	0	0	0	0	0	0	0
445076	33	TGACAGAAGAGAGTGAGCACTAGTACGCCGACT	bna-miR156a MIMAT0004445 Brassica napus miR156a	0	0	0	0	0	0	0	0	0	0
445079	33	TGACAGAAGAGAGTGAGCACTAGTATAACGTCT	bna-miR156a MIMAT0004445 Brassica napus miR156a	0	0	0	0	0	0	1.19048	0	0	0
445111	33	TGACAGAAGAGAGTGAGCACTAGTATGCAGTCC	bna-miR156a MIMAT0004445 Brassica napus miR156a	0	0	0	0	0	0	0	0	0	0
445144	33	TGACAGAAGAGAGTGAGCACTAGTATGCGGTGT	bna-miR156a MIMAT0004445 Brassica napus miR156a	0	0	0	0	0	0	1.19048	0	0	0
445145	33	TGACAGAAGAGAGTGAGCACTAGTATGCGGTTT	bna-miR156a MIMAT0004445 Brassica napus miR156a	0	0	0	0	0	0	0	0	0	0
445184	33	TGACAGAAGAGAGTGAGCACTCCTATGCCGTAT	bna-miR156a MIMAT0004445 Brassica napus miR156a	0	0	0	0	0	0	0	0	0	0
445186	33	TGACAGAAGAGAGTGAGCACTCCTATGCCGTCA	bna-miR156a MIMAT0004445 Brassica napus miR156a	0	0	0	0	0	0	0	0	0	0
445216	33	TGACAGAAGAGAGTGAGCACTCNNATGCCGTCT	bna-miR156a MIMAT0004445 Brassica napus miR156a	0	0	0	0	0	0	0	0	0	0
445225	33	TGACAGAAGAGAGTGAGCACTGGTATGCAGTCT	bna-miR156a MIMAT0004445 Brassica napus miR156a	0	0	0	0	0	0	0	0	0	0
445134	32	TGACAGAAGAGAGTGAGCACTAGTATGCCGTC	bna-miR156a MIMAT0004445 Brassica napus miR156a	4.33333	0	0	0	26	0	0	0	0	0
445221	32	TGACAGAAGAGAGTGAGCACTCTTATGCCGTC	bna-miR156a MIMAT0004445 Brassica napus miR156a	0	0	0	0	10.6667	0	0	0	0	0
445185	32	TGACAGAAGAGAGTGAGCACTCCTATGCCGTC	bna-miR156a MIMAT0004445 Brassica napus miR156a	0	0	0	0	9	0	0	0	0	0
445022	32	TGACAGAAGAGAGTGAGCACCCGTATGCCGTC	bna-miR156a MIMAT0004445 Brassica napus miR156a	1.66667	0	0	0	6.33333	0	0	0	0	0
445046	32	TGACAGAAGAGAGTGAGCACGCGTATGCCGTC	bna-miR156a MIMAT0004445 Brassica napus miR156a	0	0	0	0	4.33333	0	0	0	0	0
445094	32	TGACAGAAGAGAGTGAGCACTAGTATGACGTC	bna-miR156a MIMAT0004445 Brassica napus miR156a	0	0	0	0	3.33333	0	0	0	0	0
444988	32	TGACAGAAGAGAGTGAGCACACGTATGCCGTC	bna-miR156a MIMAT0004445 Brassica napus miR156a	0	0	0	0	3	0	0	0	0	0
445109	32	TGACAGAAGAGAGTGAGCACTAGTATGCAGTC	bna-miR156a MIMAT0004445 Brassica napus miR156a	0	0	0	0	2.66667	0	0	0	0	0
445128	32	TGACAGAAGAGAGTGAGCACTAGTATGCCGGC	bna-miR156a MIMAT0004445 Brassica napus miR156a	0	0	0	0	2.33333	0	0	0	0	0
445131	32	TGACAGAAGAGAGTGAGCACTAGTATGCCGTA	bna-miR156a MIMAT0004445 Brassica napus miR156a	0	0	0	0	2	0	0	0	0	0
445010	32	TGACAGAAGAGAGTGAGCACCCGTATGACGTC	bna-miR156a MIMAT0004445 Brassica napus miR156a	0	0	0	0	1.66667	0	0	0	0	0
445123	32	TGACAGAAGAGAGTGAGCACTAGTATGCCGCC	bna-miR156a MIMAT0004445 Brassica napus miR156a	0	0	0	0	1.66667	0	0	0	0	0
445150	32	TGACAGAAGAGAGTGAGCACTAGTATGGCGTC	bna-miR156a MIMAT0004445 Brassica napus miR156a	0	0	0	0	1.66667	0	0	0	0	0
445209	30	TGACAGAAGAGAGTGAGCACTCGTATGCCG	bna-miR156a MIMAT0004445 Brassica napus miR156a	0	0	3	0	0	0	19.2857	7.70492	0	0
445206	30	TGACAGAAGAGAGTGAGCACTCGTATGACG	bna-miR156a MIMAT0004445 Brassica napus miR156a	0	0	0	0	0	0	3.09524	0	0	0
445208	30	TGACAGAAGAGAGTGAGCACTCGTATGCAG	bna-miR156a MIMAT0004445 Brassica napus miR156a	0	0	0	0	0	0	1.66667	0	0	0
445213	30	TGACAGAAGAGAGTGAGCACTCGTCTGCCG	bna-miR156a MIMAT0004445 Brassica napus miR156a	0	0	0	0	0	0	1.66667	0	0	0
444955	30	TGACAGAAGAGAGTGAGCAATCGTATGCCG	bna-miR156a MIMAT0004445 Brassica napus miR156a	0	0	0	0	0	0	0	0	0	0
445118	30	TGACAGAAGAGAGTGAGCACTAGTATGCCG	bna-miR156a MIMAT0004445 Brassica napus miR156a	0	0	0	0	0	0	0	0	0	0
445211	30	TGACAGAAGAGAGTGAGCACTCGTATGGCG	bna-miR156a MIMAT0004445 Brassica napus miR156a	0	0	0	0	0	0	0	0	0	0
445194	30	TGACAGAAGAGAGTGAGCACTCGAATGCCG	bna-miR156a MIMAT0004445 Brassica napus miR156a	0	0	0	0	0	0	0	0	0	0
445210	30	TGACAGAAGAGAGTGAGCACTCGTATGCGG	bna-miR156a MIMAT0004445 Brassica napus miR156a	0	0	0	0	0	0	0	0	0	0
445251	30	TGACAGAAGAGAGTGAGCATTCGTATGCCG	bna-miR156a MIMAT0004445 Brassica napus miR156a	0	0	0	0	0	0	0	0	0	0
445200	30	TGACAGAAGAGAGTGAGCACTCGTAAGCCG	bna-miR156a MIMAT0004445 Brassica napus miR156a	0	0	0	0	0	0	0	0	0	0
445083	27	TGACAGAAGAGAGTGAGCACTAGTATG	bna-miR156a MIMAT0004445 Brassica napus miR156a	0	0	0	0	0	0	4.04762	0	0	0
445212	27	TGACAGAAGAGAGTGAGCACTCGTCTG	bna-miR156a MIMAT0004445 Brassica napus miR156a	0	0	0	0	1.66667	0	3.57143	0	0	0
445195	27	TGACAGAAGAGAGTGAGCACTCGCATG	bna-miR156a MIMAT0004445 Brassica napus miR156a	0	0	0	0	0	0	2.14286	0	0	0
445197	27	TGACAGAAGAGAGTGAGCACTCGGATG	bna-miR156a MIMAT0004445 Brassica napus miR156a	0	0	0	0	0	0	1.90476	0	0	0
445193	27	TGACAGAAGAGAGTGAGCACTCGAATG	bna-miR156a MIMAT0004445 Brassica napus miR156a	0	0	0	0	0	0	0	0	0	0
445214	27	TGACAGAAGAGAGTGAGCACTCGTGTG	bna-miR156a MIMAT0004445 Brassica napus miR156a	0	0	0	0	0	0	1.66667	0	0	0
445204	27	TGACAGAAGAGAGTGAGCACTCGTATA	bna-miR156a MIMAT0004445 Brassica napus miR156a	0	0	0	0	0	0	2.14286	0	0	0
445201	27	TGACAGAAGAGAGTGAGCACTCGTACG	bna-miR156a MIMAT0004445 Brassica napus miR156a	0	0	0	0	0	0	1.19048	0	0	0
445199	25	TGACAGAAGAGAGTGAGCACTCGTA	bna-miR156a MIMAT0004445 Brassica napus miR156a	0	0	0	0	0	0	2.85714	0	0	0
445198	24	TGACAGAAGAGAGTGAGCACTCGT	bna-miR156a MIMAT0004445 Brassica napus miR156a	0	0	0	0	0	0	0	0	0	0
445031	24	TGACAGAAGAGAGTGAGCACGAAA	bna-miR156a MIMAT0004445 Brassica napus miR156a	0	0	0	0	0	0	0	0	0	0
444963	24	TGACAGAAGAGAGTGAGCACAAAA	bna-miR156a MIMAT0004445 Brassica napus miR156a	0	0	0	0	0	0	0	0	0	0
445192	23	TGACAGAAGAGAGTGAGCACTCG	bna-miR156a MIMAT0004445 Brassica napus miR156a	0	0	0	0	1.66667	0	5.71429	0	0	0
272419	23	AATTGACAGAAGAGAGTGAGCAC	bna-miR156a MIMAT0004445 Brassica napus miR156a	0	0	0	0	0	0	0	7.04918	0	0
445254	23	TGACAGAAGAGAGTGAGCATTTT	bna-miR156a MIMAT0004445 Brassica napus miR156a	0	0	0	0	0	0	0	0	0	0
326077	23	ATCTGACAGAAGAGAGTGAGCAC	bna-miR156a MIMAT0004445 Brassica napus miR156a	0	0	0	0	0	0	0	1.80328	0	0
444959	23	TGACAGAAGAGAGTGAGCAATTT	bna-miR156a MIMAT0004445 Brassica napus miR156a	0	0	0	0	0	0	0	0	0	0
276718	23	ACAGAAGAGAGTGAGCACACAGA	bna-miR156a MIMAT0004445 Brassica napus miR156a	0	0	0	0	1.66667	0	0	0	0	0
445229	22	TGACAGAAGAGAGTGAGCACTT	bna-miR156a MIMAT0004445 Brassica napus miR156a	0	2	2.66667	2.33333	2.66667	20.4	6.42857	16.5574	28	392
444962	22	TGACAGAAGAGAGTGAGCACAA	bna-miR156a MIMAT0004445 Brassica napus miR156a	0	0	2	0	3.66667	5.92	11.9048	5.2459	35	108
270075	22	AATGACAGAAGAGAGTGAGCAC	bna-miR156a MIMAT0004445 Brassica napus miR156a	0	0	0	0	1.66667	6.32	5.47619	4.09836	23	49
333397	22	ATTGACAGAAGAGAGTGAGCAC	bna-miR156a MIMAT0004445 Brassica napus miR156a	0	0	0	0	4	1.76	3.80952	11.4754	0	75
437826	22	TCTGACAGAAGAGAGTGAGCAC	bna-miR156a MIMAT0004445 Brassica napus miR156a	0	0	0	0	0	2.08	0	2.95082	0	0
444996	22	TGACAGAAGAGAGTGAGCACAT	bna-miR156a MIMAT0004445 Brassica napus miR156a	0	0	0	0	1.66667	3.12	0	0	0	49
276719	22	ACAGAAGAGAGTGAGCACACAT	bna-miR156a MIMAT0004445 Brassica napus miR156a	0	0	0	0	0	2.8	0	0	0	0
445252	22	TGACAGAAGAGAGTGAGCATTT	bna-miR156a MIMAT0004445 Brassica napus miR156a	0	0	0	0	0	0	0	0	0	22
445029	22	TGACAGAAGAGAGTGAGCACCT	bna-miR156a MIMAT0004445 Brassica napus miR156a	0	0	0	0	0	1.68	0	0	0	17
445162	22	TGACAGAAGAGAGTGAGCACTC	bna-miR156a MIMAT0004445 Brassica napus miR156a	0	0	0	0	0	0	0	0	0	28
444957	22	TGACAGAAGAGAGTGAGCAATT	bna-miR156a MIMAT0004445 Brassica napus miR156a	0	0	0	0	0	1.28	0	0	0	0
368649	22	CTTGACAGAAGAGAGTGAGCAC	bna-miR156a MIMAT0004445 Brassica napus miR156a	0	0	0	0	0	1.28	0	0	0	0
444998	22	TGACAGAAGAGAGTGAGCACCA	bna-miR156a MIMAT0004445 Brassica napus miR156a	0	0	0	0	0	0	0	0	0	0
333396	22	ATTGACAGAAGAGAGTGAGCAA	bna-miR156a MIMAT0004445 Brassica napus miR156a	0	0	0	0	0	0	0	0	0	0
475823	22	TTGACAGAAGAGAGTGAGCACT	bna-miR156a MIMAT0004445 Brassica napus miR156a	0	0	0	0	0	0	0	0	0	0
475822	21	TTGACAGAAGAGAGTGAGCAC	bna-miR156a MIMAT0004445 Brassica napus miR156a	18.3333	15.6667	11.3333	21	678	652.16	539.524	641.475	861	2448
445050	21	TGACAGAAGAGAGTGAGCACT	bna-miR156a MIMAT0004445 Brassica napus miR156a	9	125.333	317.167	166	9.33333	37.12	27.619	36.7213	1602	291
444961	21	TGACAGAAGAGAGTGAGCACA	bna-miR156a MIMAT0004445 Brassica napus miR156a	6.66667	4.66667	8.5	3	49.6667	150.88	39.2857	140.492	169	450
475821	21	TTGACAGAAGAGAGTGAGCAA	bna-miR156a MIMAT0004445 Brassica napus miR156a	0	0	0	0	7	16.96	22.381	13.4426	0	18
475828	21	TTGACAGAAGAGAGTGAGCAT	bna-miR156a MIMAT0004445 Brassica napus miR156a	0	0	0	0	2.66667	17.92	17.381	17.7049	0	43
365643	21	CTGACAGAAGAGAGTGAGCAC	bna-miR156a MIMAT0004445 Brassica napus miR156a	0	0	4.16667	0	10.6667	15.2	12.1429	35.4098	0	86
402762	21	GTGACAGAAGAGAGTGAGCAC	bna-miR156a MIMAT0004445 Brassica napus miR156a	0	13.6667	57.3333	18.3333	0	0	0	0	253	0
444997	21	TGACAGAAGAGAGTGAGCACC	bna-miR156a MIMAT0004445 Brassica napus miR156a	0	0	2.66667	0	5.66667	8.48	10.4762	5.90164	27	68
445245	21	TGACAGAAGAGAGTGAGCATT	bna-miR156a MIMAT0004445 Brassica napus miR156a	0	0	0	0	0	12.72	2.38095	9.01639	0	78
475830	21	TTGACAGAAGAGAGTGAGCCC	bna-miR156a MIMAT0004445 Brassica napus miR156a	0	0	0	0	9.66667	0	9.7619	0	0	0
327251	21	ATGACAGAAGAGAGTGAGCAC	bna-miR156a MIMAT0004445 Brassica napus miR156a	0	0	0	0	3.33333	6.08	1.66667	0	0	40
444927	21	TGACAGAAGAGAGTGAGCAAT	bna-miR156a MIMAT0004445 Brassica napus miR156a	0	0	0	0	0	2.56	0	2.13115	0	0
466552	21	TTAACAGAAGAGAGTGAGCAC	bna-miR156a MIMAT0004445 Brassica napus miR156a	0	0	0	0	15.3333	0	0	0	0	0
276720	21	ACAGAAGAGAGTGAGCACACT	bna-miR156a MIMAT0004445 Brassica napus miR156a	0	0	0	0	0	0	0	0	0	0
470364	21	TTCACAGAAGAGAGTGAGCAC	bna-miR156a MIMAT0004445 Brassica napus miR156a	0	0	0	0	10.3333	0	0	0	0	0
475833	21	TTGACAGAAGAGAGTGAGCTC	bna-miR156a MIMAT0004445 Brassica napus miR156a	0	0	0	0	4.66667	0	0	0	0	0
475832	21	TTGACAGAAGAGAGTGAGCGC	bna-miR156a MIMAT0004445 Brassica napus miR156a	0	0	0	0	4	0	0	0	0	0
475827	21	TTGACAGAAGAGAGTGAGCAG	bna-miR156a MIMAT0004445 Brassica napus miR156a	0	0	0	0	0	0	0	0	0	0
444922	21	TGACAGAAGAGAGTGAGCAAA	bna-miR156a MIMAT0004445 Brassica napus miR156a	0	0	0	0	0	0	0	0	0	0
475829	21	TTGACAGAAGAGAGTGAGCCA	bna-miR156a MIMAT0004445 Brassica napus miR156a	0	0	0	0	0	0	0	0	0	0
445030	21	TGACAGAAGAGAGTGAGCACG	bna-miR156a MIMAT0004445 Brassica napus miR156a	0	0	0	0	0	0	0	0	0	0
445244	21	TGACAGAAGAGAGTGAGCATC	bna-miR156a MIMAT0004445 Brassica napus miR156a	0	0	0	0	0	0	0	0	0	0
444960	20	TGACAGAAGAGAGTGAGCAC	bna-miR156a MIMAT0004445 Brassica napus miR156a	3331.33	2150	8462.5	2190.33	20788	22007.1	38342.1	31850.2	76802	204581
444921	20	TGACAGAAGAGAGTGAGCAA	bna-miR156a MIMAT0004445 Brassica napus miR156a	13.6667	15.3333	70.5	9.33333	144.333	460.32	1075.48	766.557	472	1941
445242	20	TGACAGAAGAGAGTGAGCAT	bna-miR156a MIMAT0004445 Brassica napus miR156a	16	9.66667	46	11	90.3333	635.84	393.571	867.541	536	4061
445258	20	TGACAGAAGAGAGTGAGCCC	bna-miR156a MIMAT0004445 Brassica napus miR156a	16.6667	13	10.5	13	127	13.04	514.286	21.9672	47	370
445238	20	TGACAGAAGAGAGTGAGCAG	bna-miR156a MIMAT0004445 Brassica napus miR156a	0	0	17.5	0	13.3333	3.68	61.9048	40.1639	0	227
276717	20	ACAGAAGAGAGTGAGCACAC	bna-miR156a MIMAT0004445 Brassica napus miR156a	0	0	0	0	7.66667	29.2	14.7619	6.88525	30	73
445256	20	TGACAGAAGAGAGTGAGCCA	bna-miR156a MIMAT0004445 Brassica napus miR156a	0	0	0	0	6.66667	0	41.9048	0	0	0
445272	20	TGACAGAAGAGAGTGAGCTC	bna-miR156a MIMAT0004445 Brassica napus miR156a	3	2.66667	3.5	0	15.6667	5.12	15.4762	18.1967	0	45
445266	20	TGACAGAAGAGAGTGAGCGC	bna-miR156a MIMAT0004445 Brassica napus miR156a	1.66667	2.33333	6	0	16	3.92	29.0476	6.72131	0	48
467495	20	TTACAGAAGAGAGTGAGCAC	bna-miR156a MIMAT0004445 Brassica napus miR156a	0	0	8	0	11.6667	13.04	6.90476	12.2951	29	89
408493	20	TAACAGAAGAGAGTGAGCAC	bna-miR156a MIMAT0004445 Brassica napus miR156a	1.66667	2	3.83333	0	10	13.04	17.619	8.52459	21	76
292965	20	AGACAGAAGAGAGTGAGCAC	bna-miR156a MIMAT0004445 Brassica napus miR156a	0	0	1.66667	0	2	7.2	12.381	14.5902	16	127
390522	20	GGACAGAAGAGAGTGAGCAC	bna-miR156a MIMAT0004445 Brassica napus miR156a	0	0	7.16667	0	3.66667	4.8	5.2381	18.5246	0	65
445241	20	TGACAGAAGAGAGTGAGCAN	bna-miR156a MIMAT0004445 Brassica napus miR156a	0	0	11	0	15	11.84	0	0	51	299
475820	20	TTGACAGAAGAGAGTGAGCA	bna-miR156a MIMAT0004445 Brassica napus miR156a	0	0	0	0	5.66667	5.52	5.71429	5.08197	0	16
422960	20	TCACAGAAGAGAGTGAGCAC	bna-miR156a MIMAT0004445 Brassica napus miR156a	0	0	5.5	0	2.66667	4.32	4.52381	3.27869	0	87
445269	20	TGACAGAAGAGAGTGAGCNC	bna-miR156a MIMAT0004445 Brassica napus miR156a	0	0	0	0	0	12	1.42857	0	52	120
445264	20	TGACAGAAGAGAGTGAGCCT	bna-miR156a MIMAT0004445 Brassica napus miR156a	0	0	0	0	0	0	6.19048	0	0	0
374461	20	GACAGAAGAGAGTGAGCACA	bna-miR156a MIMAT0004445 Brassica napus miR156a	0	0	0	0	0	5.36	0	3.11475	0	0
374462	20	GACAGAAGAGAGTGAGCACT	bna-miR156a MIMAT0004445 Brassica napus miR156a	0	3.33333	4.66667	7.66667	0	0	0	0	39	0
365641	20	CTGACAGAAGAGAGTGAGCA	bna-miR156a MIMAT0004445 Brassica napus miR156a	0	0	0	0	0	0	1.90476	3.27869	0	0
445263	20	TGACAGAAGAGAGTGAGCCG	bna-miR156a MIMAT0004445 Brassica napus miR156a	0	0	0	0	0	0	2.14286	0	0	0
445265	20	TGACAGAAGAGAGTGAGCGA	bna-miR156a MIMAT0004445 Brassica napus miR156a	0	0	0	0	0	0	1.90476	0	0	0
276721	20	ACAGAAGAGAGTGAGCACAT	bna-miR156a MIMAT0004445 Brassica napus miR156a	0	0	0	0	0	1.84	0	1.63934	0	0
402761	20	GTGACAGAAGAGAGTGAGCA	bna-miR156a MIMAT0004445 Brassica napus miR156a	0	0	4.33333	2	0	0	0	0	0	0
445271	20	TGACAGAAGAGAGTGAGCTA	bna-miR156a MIMAT0004445 Brassica napus miR156a	0	0	0	0	0	0	1.19048	0	0	0
445274	20	TGACAGAAGAGAGTGAGCTT	bna-miR156a MIMAT0004445 Brassica napus miR156a	0	0	0	0	0	0	0	0	0	0
362292	20	CTACAGAAGAGAGTGAGCAC	bna-miR156a MIMAT0004445 Brassica napus miR156a	0	0	0	0	0	0	0	1.96721	0	0
292964	20	AGACAGAAGAGAGTGAGCAA	bna-miR156a MIMAT0004445 Brassica napus miR156a	0	0	0	0	0	0	0	0	0	0
444920	19	TGACAGAAGAGAGTGAGCA	bna-miR156a MIMAT0004445 Brassica napus miR156a	7.33333	11.6667	67.6667	8	70.3333	135.2	143.333	201.148	778	1237
374460	19	GACAGAAGAGAGTGAGCAC	bna-miR156a MIMAT0004445 Brassica napus miR156a	0	16	2.66667	16.3333	9	51.6	12.619	15.4098	236	193
276716	19	ACAGAAGAGAGTGAGCACA	bna-miR156a MIMAT0004445 Brassica napus miR156a	0	0	0	0	7	48.96	5.71429	19.8361	0	30
412010	19	TACAGAAGAGAGTGAGCAC	bna-miR156a MIMAT0004445 Brassica napus miR156a	0	0	0	0	3.66667	6.64	4.7619	4.7541	24	28
445255	19	TGACAGAAGAGAGTGAGCC	bna-miR156a MIMAT0004445 Brassica napus miR156a	0	0	0	0	0	0	3.33333	0	0	0
374459	19	GACAGAAGAGAGTGAGCAA	bna-miR156a MIMAT0004445 Brassica napus miR156a	0	0	0	0	0	1.44	0	0	0	0
475819	19	TTGACAGAAGAGAGTGAGC	bna-miR156a MIMAT0004445 Brassica napus miR156a	0	0	0	0	0	0	0	0	0	0
445270	19	TGACAGAAGAGAGTGAGCT	bna-miR156a MIMAT0004445 Brassica napus miR156a	0	0	0	0	0	0	0	0	0	0
276722	19	ACAGAAGAGAGTGAGCACT	bna-miR156a MIMAT0004445 Brassica napus miR156a	0	0	0	0	0	0	0	0	0	0
444919	18	TGACAGAAGAGAGTGAGC	bna-miR156a MIMAT0004445 Brassica napus miR156a	4.66667	2.66667	16.1667	3	18.6667	27.68	73.8095	46.8852	107	179
276715	18	ACAGAAGAGAGTGAGCAC	bna-miR156a MIMAT0004445 Brassica napus miR156a	0	1.66667	2.33333	2	5.66667	16.56	7.61905	12.459	22	34
		TCCAAAGGGATCGCATTGATC	bna-miR393 MIMAT0004447
548795	23	TTCCAAAGGGATCGCATTGATTT	bna-miR393 MIMAT0004447 Brassica napus miR393	0	0	0	0	0	2.16	0	0	0	0
471252	22	TTCCAAAGGGATCGCATTGATC	bna-miR393 MIMAT0004447 Brassica napus miR393	0	4	0	2	0	6.72	0	2.29508	46	50
471253	22	TTCCAAAGGGATCGCATTGATT	bna-miR393 MIMAT0004447 Brassica napus miR393	0	0	0	0	0	4.32	0	1.80328	0	0
426250	22	TCCAAAGGGATCGCATTGATTT	bna-miR393 MIMAT0004447 Brassica napus miR393	3.33333	0	0	0	0	0	0	0	0	0
471251	21	TTCCAAAGGGATCGCATTGAT	bna-miR393 MIMAT0004447 Brassica napus miR393	0	0	0	0	0	1.36	0	0	0	0
426249	21	TCCAAAGGGATCGCATTGATT	bna-miR393 MIMAT0004447 Brassica napus miR393	3.66667	0	0	0	0	0	0	0	0	0
471250	20	TTCCAAAGGGATCGCATTGA	bna-miR393 MIMAT0004447 Brassica napus miR393	0	0	0	0	0	0	0	0	0	0
		AAGTTCAAGAAAGCTGTGGAA rev comp	bna-miR396a MIMAT0004448
549685	23	GCTCAAGAAAGCTGTGGGAGAAA	bna-miR396a MIMAT0004448 Brassica napus miR396a	0	0	0	0	0	2	0	0	0	0
542467	21	NCTCAAGAAAGCTGTGGGAGA	bna-miR396a MIMAT0004448 Brassica napus miR396a	0	0	0	0	0	5.44	0	0	0	31
545171	21	GNTCAAGAAAGCTGTGGGAGA	bna-miR396a MIMAT0004448 Brassica napus miR396a	0	0	0	0	0	3.28	0	0	0	17
547564	21	GCTCAAGAAAGCTGTGGGAGN	bna-miR396a MIMAT0004448 Brassica napus miR396a	0	0	0	0	0	2.48	0	0	0	40
547591	21	GCTCAAGAAAGCTGTGGNAGA	bna-miR396a MIMAT0004448 Brassica napus miR396a	0	0	0	0	0	2.48	0	0	0	26
547793	21	GCTCAAGAAAGCTGTGGGNGA	bna-miR396a MIMAT0004448 Brassica napus miR396a	0	0	0	0	0	2.4	0	0	0	0
		TTCCACAGCTTTCTTGAACTT	bna-miR396a MIMAT0004448
471314	32	TTCCACAGCTTTCTTGAACTTTCTTATTCCGT	bna-miR396a MIMAT0004448 Brassica napus miR396a	3	0	0	0	0	0	0	0	0	0
471313	22	TTCCACAGCTTTCTTGAACTTT	bna-miR396a MIMAT0004448 Brassica napus miR396a	2.33333	0	0	0	0	0	5.2381	0	0	29
471312	22	TTCCACAGCTTTCTTGAACTTC	bna-miR396a MIMAT0004448 Brassica napus miR396a	0	0	0	0	0	0	0	0	0	0
471311	21	TTCCACAGCTTTCTTGAACTT	bna-miR396a MIMAT0004448 Brassica napus miR396a	226	18	19	18.6667	9.66667	103.68	63.0952	8.03279	70	2026
471309	21	TTCCACAGCTTTCTTGAACTC	bna-miR396a MIMAT0004448 Brassica napus miR396a	1.66667	0	0	0	0	1.92	2.85714	0	0	41
471306	21	TTCCACAGCTTTCTTGAACAA	bna-miR396a MIMAT0004448 Brassica napus miR396a	0	0	0	0	0	0	0	0	0	0
471308	21	TTCCACAGCTTTCTTGAACTA	bna-miR396a MIMAT0004448 Brassica napus miR396a	0	0	0	0	0	0	0	0	0	0
471303	21	TTCCACAGCTTTCTTGAAATG	bna-miR396a MIMAT0004448 Brassica napus miR396a	0	0	0	0	0	0	0	0	0	0
471307	20	TTCCACAGCTTTCTTGAACT	bna-miR396a MIMAT0004448 Brassica napus miR396a	4.66667	0	0	1.66667	0	4.32	9.7619	0	0	64
471305	20	TTCCACAGCTTTCTTGAACA	bna-miR396a MIMAT0004448 Brassica napus miR396a	0	0	0	0	0	0	0	0	0	0
471304	19	TTCCACAGCTTTCTTGAAC	bna-miR396a MIMAT0004448 Brassica napus miR396a	39	10	6.33333	21.6667	0	20.56	54.5238	7.54098	21	206
471301	18	TTCCACAGCTTTCTTGAA	bna-miR396a MIMAT0004448 Brassica napus miR396a	3	2.33333	0	2.33333	0	3.84	12.619	0	0	0
340021	18	CACAGCTTTCTTGAACTT	bna-miR396a MIMAT0004448 Brassica napus miR396a	4	0	0	0	0	0	0	0	0	0
		TGAGGTAGTAGGTTGTGTGGTT	bta-let-7b MIMAT0004331
451005	23	TGAGGTAGTAGGTTGTGTGGTTT	bta-let-7b MIMAT0004331 Bos taurus let-7b	0	0	1.66667	0	0	1.52	0	0	0	17
451003	22	TGAGGTAGTAGGTTGTGTGGTT	bta-let-7b MIMAT0004331 Bos taurus let-7b	2.66667	0	3	0	0	2.72	1.19048	2.95082	17	35
		TGAGGTAGTAGGTTGTATGGTT	bta-let-7c MIMAT0004332
451002	23	TGAGGTAGTAGGTTGTATGGTTT	bta-let-7c MIMAT0004332 Bos taurus let-7c	0	0	7	0	0	5.6	0	2.13115	25	47
451001	23	TGAGGTAGTAGGTTGTATGGTTA	bta-let-7c MIMAT0004332 Bos taurus let-7c	0	0	2.5	0	0	3.36	0	2.29508	0	33
451000	22	TGAGGTAGTAGGTTGTATGGTT	bta-let-7c MIMAT0004332 Bos taurus let-7c	15.6667	4	23.1667	0	0	26.4	10	22.459	130	264
450998	21	TGAGGTAGTAGGTTGTATGGT	bta-let-7c MIMAT0004332 Bos taurus let-7c	3.66667	0	3.66667	0	0	3.92	2.14286	3.77049	34	51
450997	20	TGAGGTAGTAGGTTGTATGG	bta-let-7c MIMAT0004332 Bos taurus let-7c	1.66667	0	0	0	0	0	1.42857	0	0	0
		AGAGGTAGTAGGTTGCATAGTT	bta-let-7d MIMAT0003810
297787	22	AGAGGTAGTAGGTTGCATAGTT	bta-let-7d MIMAT0003810 Bos taurus let-7d	2.33333	0	1.66667	0	0	4.64	0	6.06557	0	30
		TGAGGTAGGAGGTTGTATAGT	bta-let-7e MIMAT0004333	0	0	0	0	0	0	0	0
554108	23	TGAGGTAGGAGGTTGTATAGTTT	bta-let-7e MIMAT0004333 Bos taurus let-7e	0	0	0	0	0	1.44	0	0	0	0
450960	22	TGAGGTAGGAGGTTGTATAGTT	bta-let-7e MIMAT0004333 Bos taurus let-7e	2.66667	0	5.33333	0	0	2.08	1.42857	3.11475	0	23
		TGAGGTAGTAGTTTGTACAGTT	bta-let-7g MIMAT0003838
451008	23	TGAGGTAGTAGTTTGTACAGTTA	bta-let-7g MIMAT0003838 Bos taurus let-7g	0	0	0	0	0	2.8	0	0	0	0
451009	23	TGAGGTAGTAGTTTGTACAGTTT	bta-let-7g MIMAT0003838 Bos taurus let-7g	0	0	0	0	0	1.68	0	0	0	0
451007	22	TGAGGTAGTAGTTTGTACAGTT	bta-let-7g MIMAT0003838 Bos taurus let-7g	9.66667	0	12.6667	0	0	33.36	5.95238	27.0492	122	188
		TGAGGTAGTAGTTTGTGCTGTT	bta-let-7i MIMAT0003851
551279	23	TGAGGTAGTAGTTTGTGCTGTTA	bta-let-7i MIMAT0003851 Bos taurus let-7i	0	0	0	0	0	1.76	0	0	0	0
451011	23	TGAGGTAGTAGTTTGTGCTGTTT	bta-let-7i MIMAT0003851 Bos taurus let-7i	0	0	0	0	0	3.12	0	1.63934	0	17
451010	22	TGAGGTAGTAGTTTGTGCTGTT	bta-let-7i MIMAT0003851 Bos taurus let-7i	0	0	3	0	0	4.56	0	2.62295	16	30
410283	22	TAAGGCACGCGGTGAATGCCAA	bta-miR-124a MIMAT0003811 Bos taurus miR-124a	2.33333	0	0	0	0	2.96	0	2.62295	0	16
470227	22	TTCAAGTAATCCAGGATAGGCT	bta-miR-26a MIMAT0003516 Bos taurus miR-26a	1.66667	0	0	0	0	0	0	0	0	0
415700	22	TAGCACCATCTGAAATCGGTTA	bta-miR-29a MIMAT0003518 Bos taurus miR-29a	1.66667	0	2.66667	0	0	11.52	1.42857	7.86885	43	39
415699	21	TAGCACCATCTGAAATCGGTT	bta-miR-29a MIMAT0003518 Bos taurus miR-29a	0	0	0	0	0	1.92	0	0	0	0
546449	23	AATGGCACTAGATGAATTCACGG	cbr-miR-228 MIMAT0000495 Caenorhabditis briggsae miR-228	0	0	0	0	0	2.8	0	0	0	0
545236	24	AGGCAAGATGTTGGCATAGCTGAG	cel-miR-72 MIMAT0000044 Caenorhabditis elegans miR-72	0	0	0	0	0	3.28	0	0	0	0
307831	23	AGGCAAGATGTTGGCATAGCTGA	cel-miR-72 MIMAT0000044 Caenorhabditis elegans miR-72	0	0	0	0	0	2.56	0	0	0	0
308104	23	AGGCAGTGTAGTTAGCTGATTGC	gga-miR-34c MIMAT0001180 Gallus gallus miR-34c	0	0	0	0	0	1.76	0	0	0	0
450995	23	TGAGGTAGTAGGTTGTATAGTTT	mdo-let-7a MIMAT0004141 Monodelphis domestica let-7a	0	0	0	0	0	1.84	0	1.80328	0	0
450994	23	TGAGGTAGTAGGTTGTATAGTTA	mdo-let-7a MIMAT0004141 Monodelphis domestica let-7a	0	0	0	0	0	1.44	0	0	0	0
450993	22	TGAGGTAGTAGGTTGTATAGTT	mdo-let-7a MIMAT0004141 Monodelphis domestica let-7a	11.6667	4.33333	13	0	0	8.56	5.71429	8.85246	36	90
450990	23	TGAGGTAGTAGATTGTATAGTTA	mdo-let-7f MIMAT0004161 Monodelphis domestica let-7f	0	0	2.33333	0	0	2.4	0	2.62295	0	18
450991	23	TGAGGTAGTAGATTGTATAGTTT	mdo-let-7f MIMAT0004161 Monodelphis domestica let-7f	2.33333	0	0	0	0	0	0	2.62295	0	0
450989	22	TGAGGTAGTAGATTGTATAGTT	mdo-let-7f MIMAT0004161 Monodelphis domestica let-7f	23.6667	3.66667	19.6667	0	0	21.44	16.1905	39.0164	88	163
450988	21	TGAGGTAGTAGATTGTATAGT	mdo-let-7f MIMAT0004161 Monodelphis domestica let-7f	6.66667	0	4.16667	0	0	2.64	2.38095	3.93443	0	31
450987	20	TGAGGTAGTAGATTGTATAG	mdo-let-7f MIMAT0004161 Monodelphis domestica let-7f	1.66667	0	0	0	0	0	2.14286	0	0	0
451006	21	TGAGGTAGTAGTTTGTACAGT	mdo-let-7g MIMAT0004142 Monodelphis domestica let-7g	0	0	0	0	0	4.64	2.61905	0	22	29
556891	21	TGAGGTAGTAGTTTGTGCTGT	mdo-let-7i MIMAT0004143 Monodelphis domestica let-7i	0	0	0	0	0	1.28	0	0	0	0
456771	21	TGGAATGTAAAGAAGTATGTA	mdo-miR-1 MIMAT0004085 Monodelphis domestica miR-1	0	0	0	0	0	6	0	0	0	0
400078	21	GTACAGTACTGTGATAACTGA	mdo-miR-101 MIMAT0004098 Monodelphis domestica miR-101	0	0	0	0	0	0	0	1.63934	0	0
300882	23	AGCAGCATTGTACAGGGCTATGA	mdo-miR-103 MIMAT0004099 Monodelphis domestica miR-103	0	0	0	0	0	4.4	0	0	0	21
300881	22	AGCAGCATTGTACAGGGCTATG	mdo-miR-103 MIMAT0004099 Monodelphis domestica miR-103	0	0	0	0	0	1.36	0	0	0	0
300879	21	AGCAGCATTGTACAGGGCTAT	mdo-miR-107 MIMAT0004100 Monodelphis domestica miR-107	2	0	0	0	0	3.44	0	3.11475	0	0
410282	21	TAAGGCACGCGGTGAATGCCA	mdo-miR-124a MIMAT0004102 Monodelphis domestica miR-124a	0	0	0	0	0	1.52	0	2.13115	0	0
422998	21	TCACAGTGAACCGGTCTCTTT	mdo-miR-128b MIMAT0004104 Monodelphis domestica miR-128b	10.3333	2.33333	6.5	0	0	2.24	2.14286	3.11475	0	29
440800	23	TCTTTGGTTATCTAGCTGTATGA	mdo-miR-9 MIMAT0004087 Monodelphis domestica miR-9	0	0	0	0	0	2.64	0	0	0	0
454049	21	TGCCAAAGGAGATTTGCCCAG	mtr-miR399e MIMAT0001652 Medicago truncatula miR399e	5.33333	0	0	0	0	0	2.14286	0	60	0
		CGACAGAAGAGAGTGAGCATA	osa-miR156l MIMAT0001021
445243	33	TGACAGAAGAGAGTGAGCATAGTATGCCGTCTT	osa-miR156l MIMAT0001021 Oryza sativa miR156l	0	0	0	0	0	0	1.19048	0	0	0
354226	20	CGACAGAAGAGAGTGAGCAA	osa-miR156l MIMAT0001021 Oryza sativa miR156l	0	0	0	0	0	0	0	0	0	0
390524	20	GGACAGAAGAGAGTGAGCAT	osa-miR156l MIMAT0001021 Oryza sativa miR156l	0	0	0	0	0	0	0	0	0	0
374463	19	GACAGAAGAGAGTGAGCAT	osa-miR156l MIMAT0001021 Oryza sativa miR156l	0	0	0	0	0	3.92	0	0	0	0
457799	21	TGGAGAAGCAGGGCACGTGAA	osa-miR164e MIMAT0001035 Oryza sativa miR164e	4.33333	0	0	0	0	0	11.1905	0	0	16
457800	21	TGGAGAAGCAGGGCACGTGAC	osa-miR164e MIMAT0001035 Oryza sativa miR164e	2.33333	0	0	0	0	0	0	0	0	0
				0	0	0	0	0	0	0	0
429398	21	TCGAACCAGGCTTCATTCCCC	osa-miR166e MIMAT0000639 Oryza sativa miR166e	0	2.33333	3.33333	8.33333	4	2	5.95238	1.63934	0	66
472641	22	TTCGGATCAGGCTTCATTCCCC	osa-miR166i MIMAT0001074 Oryza sativa miR166i	0	0	1.66667	2	0	0	0	0	0	0
433169	21	TCGGATCAGGCTTCATTCCCC	osa-miR166i MIMAT0001074 Oryza sativa miR166i	9.66667	17	24.1667	47.6667	11.3333	16.4	15.2381	3.93443	158	432
437069	21	TCTCGGATCAGGCTTCATTCC	osa-miR166i MIMAT0001074 Oryza sativa miR166i	0	0	0	0	0	1.6	1.42857	0	0	60
433170	21	TCGGATCAGGCTTCATTCCCT	osa-miR166i MIMAT0001074 Oryza sativa miR166i	0	0	0	0	0	0	0	0	0	0
		TCGGACCAGGCTTCATTCCCT	osa-miR166m MIMAT0001087
428706	24	TCCTCGGACCAGGCTTCATTCCCT	osa-miR166m MIMAT0001087 Oryza sativa miR166m	0	0	1.66667	0	0	0	0	0	0	0
269325	23	AATCGGACCAGGCTTCATTCCCT	osa-miR166m MIMAT0001087 Oryza sativa miR166m	0	0	0	0	0	0	0	0	0	0
432416	23	TCGGACCAGGCTTCATTCCCTAA	osa-miR166m MIMAT0001087 Oryza sativa miR166m	0	0	0	0	0	0	0	0	0	0
432419	23	TCGGACCAGGCTTCATTCCCTTT	osa-miR166m MIMAT0001087 Oryza sativa miR166m	0	0	0	0	0	0	0	0	0	0
432418	22	TCGGACCAGGCTTCATTCCCTT	osa-miR166m MIMAT0001087 Oryza sativa miR166m	0	0	0	0	0	1.6	5.71429	0	0	31
472512	22	TTCGGACCAGGCTTCATTCCCT	osa-miR166m MIMAT0001087 Oryza sativa miR166m	0	2.66667	1.66667	1.66667	0	0	0	0	0	16
432415	22	TCGGACCAGGCTTCATTCCCTA	osa-miR166m MIMAT0001087 Oryza sativa miR166m	0	0	0	0	0	0	0	0	0	0
364390	22	CTCGGACCAGGCTTCATTCCCT	osa-miR166m MIMAT0001087 Oryza sativa miR166m	0	0	0	0	0	0	1.42857	0	0	0
324996	22	ATCGGACCAGGCTTCATTCCCT	osa-miR166m MIMAT0001087 Oryza sativa miR166m	0	0	0	0	0	0	0	0	0	0
432417	22	TCGGACCAGGCTTCATTCCCTC	osa-miR166m MIMAT0001087 Oryza sativa miR166m	0	0	0	0	0	0	0	0	0	0
432414	21	TCGGACCAGGCTTCATTCCCT	osa-miR166m MIMAT0001087 Oryza sativa miR166m	16.3333	55.3333	48	103.333	35.3333	180.16	1498.1	421.475	215	4686
357737	21	CGGACCAGGCTTCATTCCCTT	osa-miR166m MIMAT0001087 Oryza sativa miR166m	0	0	0	0	0	0	2.61905	0	0	24
423824	21	TCAGACCAGGCTTCATTCCCT	osa-miR166m MIMAT0001087 Oryza sativa miR166m	0	0	0	0	0	0	1.42857	0	0	0
478495	21	TTGGACCAGGCTTCATTCCCT	osa-miR166m MIMAT0001087 Oryza sativa miR166m	0	0	0	0	0	0	0	0	0	0
350498	21	CCGGACCAGGCTTCATTCCCT	osa-miR166m MIMAT0001087 Oryza sativa miR166m	0	0	0	0	0	0	0	0	0	0
357736	20	CGGACCAGGCTTCATTCCCT	osa-miR166m MIMAT0001087 Oryza sativa miR166m	0	0	0	2	0	1.28	1.66667	0	0	33
390598	19	GGACCAGGCTTCATTCCCT	osa-miR166m MIMAT0001087 Oryza sativa miR166m	0	0	0	0	0	0	5.2381	6.22951	0	0
		AGGCTTGGTGCAGCTCGGGAA	osa-miR168b MIMAT0001046
431376	21	TCGCTTGGTGCAGCTCGGGAC	osa-miR168b MIMAT0001046 Oryza sativa miR168b	3.66667	0	0	0	3	0	6.66667	0	0	0
431375	21	TCGCTTGGTGCAGCTCGGGAA	osa-miR168b MIMAT0001046 Oryza sativa miR168b	0	1.66667	0	0	3.33333	0	0	0	0	28
		TAGCCAAGGATGACTTGCCGG	osa-miR169e MIMAT0001050
544989	21	TAGCCAAGGATGACTTGCCGG	osa-miR169e MIMAT0001050 Oryza sativa miR169e	0	0	0	0	0	3.36	0	0	0	0
		GGATTGAGCCGCGTCAATATC	osa-miR171i MIMAT0001085
272470	23	AATTGAGCCGCGTCAATATCTCA	osa-miR171i MIMAT0001085 Oryza sativa miR171i	0	0	0	1.66667	0	0	0	0	0	0
476703	21	TTGAGCCGCGTCAATATCTCA	osa-miR171i MIMAT0001085 Oryza sativa miR171i	103	294.333	18.3333	479.333	0	2.72	0	2.13115	400	33
476706	21	TTGAGCCGCGTCAATATCTTA	osa-miR171i MIMAT0001085 Oryza sativa miR171i	6.33333	47	0	47.6667	2.33333	3.2	2.14286	0	40	23
476704	21	TTGAGCCGCGTCAATATCTCC	osa-miR171i MIMAT0001085 Oryza sativa miR171i	3.33333	14	0	21	0	0	0	0	0	0
476705	21	TTGAGCCGCGTCAATATCTCT	osa-miR171i MIMAT0001085 Oryza sativa miR171i	2.66667	5	0	6.66667	0	0	0	0	0	0
476707	21	TTGAGCCGCGTCAATATCTTC	osa-miR171i MIMAT0001085 Oryza sativa miR171i	0	0	0	2.33333	0	0	0	0	0	0
476702	20	TTGAGCCGCGTCAATATCTC	osa-miR171i MIMAT0001085 Oryza sativa miR171i	2.33333	7	0	12.3333	0	0	0	0	0	0
476701	19	TTGAGCCGCGTCAATATCT	osa-miR171i MIMAT0001085 Oryza sativa miR171i	0	0	0	2	0	0	0	0	0	0
476700	18	TTGAGCCGCGTCAATATC	osa-miR171i MIMAT0001085 Oryza sativa miR171i	0	4	0	12	0	0	0	0	0	0
		GTGAAGTGTTTGGGGGAACTC	osa-miR395r MIMAT0003878
443748	21	TGAAGTGTTTGGGGGAACTCT	osa-miR395r MIMAT0003878 Oryza sativa miR395r	0	0	0	0	0	0	0	0	0	0
443747	20	TGAAGTGTTTGGGGGAACTC	osa-miR395r MIMAT0003878 Oryza sativa miR395r	0	0	0	0	0	0	1.19048	0	0	0
456584	21	TGGAAGGGGCATGCAGAGGAG	osa-miR528 MIMAT0002884 Oryza sativa miR528	0	0	0	0	0	1.76	0	0	0	142
454405	21	TGCCTGGCTCCCTGTATGCCA	ppt-miR160a MIMAT0004347 Physcomitrella patens miR160a	32	9.33333	3.5	12.6667	14.3333	23.04	12.8571	0	24	542
		TCGGACCAGGCTTCATTCCCC	ppt-miR166a MIMAT0004352
553658	29	CGACGATCTCGGACCAGGCTTCATTCCCC	ppt-miR166a MIMAT0004352 Physcomitrella patens miR166a	0	0	0	0	0	1.52	0	0	0	0
567426	24	TCTCGGACCAGGCTTCATTCATTT	ppt-miR166a MIMAT0004352 Physcomitrella patens miR166a	0	0	0	0	0	0	0	0	0	25
556166	22	CTCTCGGACCAGGCTTCATTCC	ppt-miR166a MIMAT0004352 Physcomitrella patens miR166a	0	0	0	0	0	1.28	0	0	0	75
540849	21	TCGGANCAGGCTTCATTCCCC	ppt-miR166a MIMAT0004352 Physcomitrella patens miR166a	0	0	0	0	0	10.56	0	0	28	102
540757	21	TCTCCGACCAGGCTTCATTCC	ppt-miR166a MIMAT0004352 Physcomitrella patens miR166a	0	0	0	0	0	11.28	0	0	0	0
541315	21	NCGGACCAGGCTTCATTCCCC	ppt-miR166a MIMAT0004352 Physcomitrella patens miR166a	0	0	0	0	0	8	0	0	28	182
541572	21	TCTCTGACCAGGCTTCATTCC	ppt-miR166a MIMAT0004352 Physcomitrella patens miR166a	0	0	0	0	0	7.12	0	0	0	0
547349	21	TCGGACCAGGCTTCATTCCCN	ppt-miR166a MIMAT0004352 Physcomitrella patens miR166a	0	0	0	0	0	2.56	0	0	19	258
543984	21	TCGGNCCAGGCTTCATTCCCC	ppt-miR166a MIMAT0004352 Physcomitrella patens miR166a	0	0	0	0	0	3.92	0	0	0	75
544209	21	TNGGACCAGGCTTCATTCCCC	ppt-miR166a MIMAT0004352 Physcomitrella patens miR166a	0	0	0	0	0	3.76	0	0	0	72
544823	21	TCGGACCANGCTTCATTCCCC	ppt-miR166a MIMAT0004352 Physcomitrella patens miR166a	0	0	0	0	0	3.44	0	0	0	60
544832	21	TCGGACCNGGCTTCATTCCCC	ppt-miR166a MIMAT0004352 Physcomitrella patens miR166a	0	0	0	0	0	3.44	0	0	0	74
544982	21	TCGGACCAGNCTTCATTCCCC	ppt-miR166a MIMAT0004352 Physcomitrella patens miR166a	0	0	0	0	0	3.36	0	0	0	80
545126	21	TCGNACCAGGCTTCATTCCCC	ppt-miR166a MIMAT0004352 Physcomitrella patens miR166a	0	0	0	0	0	3.28	0	0	0	77
545283	21	TCGGACNAGGCTTCATTCCCC	ppt-miR166a MIMAT0004352 Physcomitrella patens miR166a	0	0	0	0	0	3.2	0	0	0	64
545857	21	TCGGACCAGGCNTCATTCCCC	ppt-miR166a MIMAT0004352 Physcomitrella patens miR166a	0	0	0	0	0	2.96	0	0	0	57
546044	21	TCGGACCAGGCTTCATTNCCC	ppt-miR166a MIMAT0004352 Physcomitrella patens miR166a	0	0	0	0	0	2.88	0	0	0	106
546701	21	TCNGACCAGGCTTCATTCCCC	ppt-miR166a MIMAT0004352 Physcomitrella patens miR166a	0	0	0	0	0	2.72	0	0	0	90
453039	24	TGATTTCGGACCAGGCTTCATTCC	ppt-miR166a MIMAT0004352 Physcomitrella patens miR166a	0	0	0	0	0	2.08	0	3.93443	0	0
334717	24	ATTTCGGACCAGGCTTCATTCCCC	ppt-miR166a MIMAT0004352 Physcomitrella patens miR166a	0	0	0	0	0	0	0	10.3279	0	0
325878	24	ATCTCGGACCAGGCTTCATTCCCC	ppt-miR166a MIMAT0004352 Physcomitrella patens miR166a	0	0	0	0	0	1.44	0	1.80328	0	0
382621	24	GATTTCGGACCAGGCTTCATTCCC	ppt-miR166a MIMAT0004352 Physcomitrella patens miR166a	0	0	0	0	0	0	0	7.04918	0	0
432388	24	TCGGACCAGGCTTCATTCCCCAAA	ppt-miR166a MIMAT0004352 Physcomitrella patens miR166a	0	0	0	0	0	0	0	0	0	0
269323	23	AATCGGACCAGGCTTCATTCCCC	ppt-miR166a MIMAT0004352 Physcomitrella patens miR166a	0	2	4.16667	5.33333	2.33333	8.16	8.33333	5.40984	72	110
432387	23	TCGGACCAGGCTTCATTCCCCAA	ppt-miR166a MIMAT0004352 Physcomitrella patens miR166a	5.66667	2	23.8333	4.33333	20	5.44	4.28571	2.45902	26	141
437003	23	TCTCGGACCAGGCTTCATTCTTT	ppt-miR166a MIMAT0004352 Physcomitrella patens miR166a	0	0	0	0	0	3.44	2.14286	0	0	56
436997	23	TCTCGGACCAGGCTTCATTCCAA	ppt-miR166a MIMAT0004352 Physcomitrella patens miR166a	2.33333	0	0	0	0	1.84	0	0	0	126
432391	23	TCGGACCAGGCTTCATTCCCCCA	ppt-miR166a MIMAT0004352 Physcomitrella patens miR166a	0	0	0	0	0	0	0	0	0	0
432412	23	TCGGACCAGGCTTCATTCCCGAA	ppt-miR166a MIMAT0004352 Physcomitrella patens miR166a	0	0	0	0	0	0	1.19048	0	0	0
368273	23	CTTCGGACCAGGCTTCATTCCCC	ppt-miR166a MIMAT0004352 Physcomitrella patens miR166a	0	0	3.16667	1.66667	0	0	0	0	0	0
269324	23	AATCGGACCAGGCTTCATTCCCG	ppt-miR166a MIMAT0004352 Physcomitrella patens miR166a	0	0	0	0	0	0	0	0	0	0
432467	23	TCGGACCAGGCTTCATTCTTTTT	ppt-miR166a MIMAT0004352 Physcomitrella patens miR166a	0	0	0	0	0	0	0	0	0	0
482530	23	TTTCGGACCAGGCTTCATTCCCC	ppt-miR166a MIMAT0004352 Physcomitrella patens miR166a	0	0	0	0	0	0	0	0	0	0
436999	23	TCTCGGACCAGGCTTCATTCCCC	ppt-miR166a MIMAT0004352 Physcomitrella patens miR166a	0	0	0	2.33333	0	0	0	0	0	39
472510	22	TTCGGACCAGGCTTCATTCCCC	ppt-miR166a MIMAT0004352 Physcomitrella patens miR166a	187.667	302.333	622.333	793.667	227	54.88	185	14.2623	591	1845
432386	22	TCGGACCAGGCTTCATTCCCCA	ppt-miR166a MIMAT0004352 Physcomitrella patens miR166a	13	10	42.6667	25.3333	27	12.24	26.9048	5.7377	48	223
364388	22	CTCGGACCAGGCTTCATTCCCC	ppt-miR166a MIMAT0004352 Physcomitrella patens miR166a	0	3.66667	12.6667	8	6.66667	9.6	7.85714	7.54098	18	140
432390	22	TCGGACCAGGCTTCATTCCCCC	ppt-miR166a MIMAT0004352 Physcomitrella patens miR166a	1.66667	4	8.66667	12	4.33333	1.44	11.9048	0	0	37
324995	22	ATCGGACCAGGCTTCATTCCCC	ppt-miR166a MIMAT0004352 Physcomitrella patens miR166a	0	0	0	3.33333	0	1.28	4.52381	0	0	21
437002	22	TCTCGGACCAGGCTTCATTCTT	ppt-miR166a MIMAT0004352 Physcomitrella patens miR166a	0	0	0	0	0	2.8	4.28571	0	0	151
432464	22	TCGGACCAGGCTTCATTCTTTT	ppt-miR166a MIMAT0004352 Physcomitrella patens miR166a	0	0	0	0	0	0	2.38095	0	0	0
432413	22	TCGGACCAGGCTTCATTCCCGT	ppt-miR166a MIMAT0004352 Physcomitrella patens miR166a	0	0	0	0	0	0	5	0	0	28
472515	22	TTCGGACCAGGCTTCATTCTCC	ppt-miR166a MIMAT0004352 Physcomitrella patens miR166a	0	0	1.83333	2.66667	0	0	0	0	16	0
472504	22	TTCGGACCAGGCTTCATTCACC	ppt-miR166a MIMAT0004352 Physcomitrella patens miR166a	0	0	1.83333	0	0	0	1.90476	0	0	0
472509	22	TTCGGACCAGGCTTCATTCCCA	ppt-miR166a MIMAT0004352 Physcomitrella patens miR166a	0	0	2	0	1.66667	0	1.42857	0	0	0
472507	22	TTCGGACCAGGCTTCATTCCAC	ppt-miR166a MIMAT0004352 Physcomitrella patens miR166a	0	0	0	0	0	0	1.66667	0	0	0
436996	22	TCTCGGACCAGGCTTCATTCCA	ppt-miR166a MIMAT0004352 Physcomitrella patens miR166a	0	0	0	0	0	0	1.42857	0	0	80
468658	22	TTAGGACCAGGCTTCATTCCCC	ppt-miR166a MIMAT0004352 Physcomitrella patens miR166a	0	0	0	0	5	0	0	0	0	0
432411	22	TCGGACCAGGCTTCATTCCCGA	ppt-miR166a MIMAT0004352 Physcomitrella patens miR166a	0	0	0	0	0	0	0	0	0	0
479272	22	TTGGGACCAGGCTTCATTCCCC	ppt-miR166a MIMAT0004352 Physcomitrella patens miR166a	0	0	0	0	3	0	0	0	0	0
436998	22	TCTCGGACCAGGCTTCATTCCC	ppt-miR166a MIMAT0004352 Physcomitrella patens miR166a	0	0	0	0	0	0	1.42857	0	0	0
432369	22	TCGGACCAGGCTTCATTCACCA	ppt-miR166a MIMAT0004352 Physcomitrella patens miR166a	0	0	0	0	0	0	0	0	0	0
432385	21	TCGGACCAGGCTTCATTCCCC	ppt-miR166a MIMAT0004352 Physcomitrella patens miR166a	4471	11557	16665.2	29735.3	12360.7	5811.6	24374.8	5460.33	20006	114976	gma-MIR166a & gma-MIR166b
436995	21	TCTCGGACCAGGCTTCATTCC	ppt-miR166a MIMAT0004352 Physcomitrella patens miR166a	348	257.333	186	230.667	278.667	629.6	2110.48	133.443	877	34675
432410	21	TCGGACCAGGCTTCATTCCCG	ppt-miR166a MIMAT0004352 Physcomitrella patens miR166a	37	8.66667	8.66667	11.6667	90.3333	229.2	2090.71	148.689	100	7099
472508	21	TTCGGACCAGGCTTCATTCCC	ppt-miR166a MIMAT0004352 Physcomitrella patens miR166a	56.3333	48	74	81.6667	57.6667	33.76	115.714	53.6066	132	724
482529	21	TTTCGGACCAGGCTTCATTCC	ppt-miR166a MIMAT0004352 Physcomitrella patens miR166a	0	0	2.16667	0	2.33333	28.48	56.4286	42.2951	16	312
432368	21	TCGGACCAGGCTTCATTCACC	ppt-miR166a MIMAT0004352 Physcomitrella patens miR166a	16.6667	2	14.1667	7	44.6667	0	196.667	2.62295	0	94
432379	21	TCGGACCAGGCTTCATTCCAC	ppt-miR166a MIMAT0004352 Physcomitrella patens miR166a	22.6667	2	22.6667	5	29.3333	0	164.524	1.63934	0	136
432384	21	TCGGACCAGGCTTCATTCCCA	ppt-miR166a MIMAT0004352 Physcomitrella patens miR166a	8.66667	5.33333	16.3333	16.3333	18.3333	4.08	145.952	6.39344	0	429
432453	21	TCGGACCAGGCTTCATTCTCC	ppt-miR166a MIMAT0004352 Physcomitrella patens miR166a	31.3333	36.3333	40.6667	93	16	49.04	36.9048	26.8852	566	620
423823	21	TCAGACCAGGCTTCATTCCCC	ppt-miR166a MIMAT0004352 Physcomitrella patens miR166a	2	3	5.16667	10.3333	216.667	3.6	14.7619	0	0	289
364387	21	CTCGGACCAGGCTTCATTCCC	ppt-miR166a MIMAT0004352 Physcomitrella patens miR166a	0	3.66667	7.66667	4	0	11.52	21.1905	11.6393	0	85
478493	21	TTGGACCAGGCTTCATTCCCC	ppt-miR166a MIMAT0004352 Physcomitrella patens miR166a	3.33333	9.66667	11	25	9.33333	11.04	9.28571	2.13115	137	243
437001	21	TCTCGGACCAGGCTTCATTCT	ppt-miR166a MIMAT0004352 Physcomitrella patens miR166a	3.66667	1.66667	0	0	2.66667	20.32	40.2381	0	20	1122
350496	21	CCGGACCAGGCTTCATTCCCC	ppt-miR166a MIMAT0004352 Physcomitrella patens miR166a	1.66667	4.66667	10	17	5.66667	2.4	11.4286	7.21311	0	86
427707	21	TCCGACCAGGCTTCATTCCCC	ppt-miR166a MIMAT0004352 Physcomitrella patens miR166a	0	0	9.83333	0	134	2.16	0	0	0	298
437845	21	TCTGACCAGGCTTCATTCCCC	ppt-miR166a MIMAT0004352 Physcomitrella patens miR166a	2	3	17.5	4.66667	58	2.24	2.14286	0	0	181
432420	21	TCGGACCAGGCTTCATTCCGC	ppt-miR166a MIMAT0004352 Physcomitrella patens miR166a	0	0	40.6667	4.66667	3	0	4.52381	0	0	126
432371	21	TCGGACCAGGCTTCATTCACT	ppt-miR166a MIMAT0004352 Physcomitrella patens miR166a	0	0	0	0	0	0	13.8095	0	0	0
432459	21	TCGGACCAGGCTTCATTCTTC	ppt-miR166a MIMAT0004352 Physcomitrella patens miR166a	2.33333	5.33333	5.5	8.33333	0	1.92	4.7619	5.08197	0	21
283075	21	ACGGACCAGGCTTCATTCCCC	ppt-miR166a MIMAT0004352 Physcomitrella patens miR166a	0	2	3.33333	7.33333	2.33333	2.72	7.38095	1.80328	0	101
432370	21	TCGGACCAGGCTTCATTCACG	ppt-miR166a MIMAT0004352 Physcomitrella patens miR166a	0	0	0	0	0	0	21.6667	0	0	0
436994	21	TCTCGGACCAGGCTTCATTCA	ppt-miR166a MIMAT0004352 Physcomitrella patens miR166a	1.66667	0	0	0	2	1.36	23.0952	0	0	206
432382	21	TCGGACCAGGCTTCATTCCAT	ppt-miR166a MIMAT0004352 Physcomitrella patens miR166a	0	0	0	0	0	0	9.52381	0	0	0
432367	21	TCGGACCAGGCTTCATTCACA	ppt-miR166a MIMAT0004352 Physcomitrella patens miR166a	0	0	0	0	1.66667	0	10.4762	0	0	0
432441	21	TCGGACCAGGCTTCATTCGCC	ppt-miR166a MIMAT0004352 Physcomitrella patens miR166a	2.66667	0	4	3.66667	2.66667	0	8.57143	0	0	0
432637	21	TCGGACCAGGCTTNATTCCCC	ppt-miR166a MIMAT0004352 Physcomitrella patens miR166a	0	0	0	0	48.3333	3.68	0	0	0	56
416477	21	TAGGACCAGGCTTCATTCCCC	ppt-miR166a MIMAT0004352 Physcomitrella patens miR166a	0	0	5.33333	4.66667	2	0	5.47619	0	0	72
432381	21	TCGGACCAGGCTTCATTCCAG	ppt-miR166a MIMAT0004352 Physcomitrella patens miR166a	0	0	0	0	0	0	14.5238	0	0	0
432460	21	TCGGACCAGGCTTCATTCTTT	ppt-miR166a MIMAT0004352 Physcomitrella patens miR166a	0	0	0	1.66667	0	1.84	7.61905	0	0	24
432422	21	TCGGACCAGGCTTCATTCCNC	ppt-miR166a MIMAT0004352 Physcomitrella patens miR166a	0	0	13.3333	0	6.33333	3.04	0	0	0	107
449552	21	TGAGACCAGGCTTCATTCCCC	ppt-miR166a MIMAT0004352 Physcomitrella patens miR166a	0	0	0	0	3.33333	0	0	15.2459	0	0
432364	21	TCGGACCAGGCTTCATTCAAC	ppt-miR166a MIMAT0004352 Physcomitrella patens miR166a	0	0	0	0	0	0	4.28571	0	0	0
432218	21	TCGGACCAGGCTNCATTCCCC	ppt-miR166a MIMAT0004352 Physcomitrella patens miR166a	0	0	5.5	0	5.66667	4.16	0	0	0	62
386997	21	GCGGACCAGGCTTCATTCCCC	ppt-miR166a MIMAT0004352 Physcomitrella patens miR166a	0	2.66667	7.66667	6	0	0	0	0	0	56
432378	21	TCGGACCAGGCTTCATTCCAA	ppt-miR166a MIMAT0004352 Physcomitrella patens miR166a	0	0	0	0	0	0	5.71429	0	0	0
432455	21	TCGGACCAGGCTTCATTCTCT	ppt-miR166a MIMAT0004352 Physcomitrella patens miR166a	0	0	0	0	0	0	2.85714	0	0	0
432334	21	TCGGACCAGGCTTCATNCCCC	ppt-miR166a MIMAT0004352 Physcomitrella patens miR166a	0	14	0	0	0	2.96	0	0	0	60
368272	21	CTTCGGACCAGGCTTCATTCC	ppt-miR166a MIMAT0004352 Physcomitrella patens miR166a	0	1.66667	4.66667	0	0	0	1.19048	0	0	59
460215	21	TGGGACCAGGCTTCATTCCCC	ppt-miR166a MIMAT0004352 Physcomitrella patens miR166a	0	1.66667	0	3.33333	0	0	1.90476	0	0	44
432612	21	TCGGACCAGGCTTCNTTCCCC	ppt-miR166a MIMAT0004352 Physcomitrella patens miR166a	0	0	0	0	0	2.96	0	0	0	84
432444	21	TCGGACCAGGCTTCATTCNCC	ppt-miR166a MIMAT0004352 Physcomitrella patens miR166a	0	0	0	0	0	2.32	0	0	0	59
432306	21	TCGGACCAGGCTTCANTCCCC	ppt-miR166a MIMAT0004352 Physcomitrella patens miR166a	0	0	0	0	0	2.56	0	0	0	41
432454	21	TCGGACCAGGCTTCATTCTCG	ppt-miR166a MIMAT0004352 Physcomitrella patens miR166a	0	0	0	0	0	0	2.38095	0	0	0
472506	21	TTCGGACCAGGCTTCATTCCA	ppt-miR166a MIMAT0004352 Physcomitrella patens miR166a	0	0	0	0	0	0	1.66667	0	0	0
472503	21	TTCGGACCAGGCTTCATTCAC	ppt-miR166a MIMAT0004352 Physcomitrella patens miR166a	0	0	0	0	0	0	0	0	0	0
351863	21	CCTCGGACCAGGCTTCATTCC	ppt-miR166a MIMAT0004352 Physcomitrella patens miR166a	0	0	0	0	0	0	1.19048	0	0	27
423281	21	TCACGGACCAGGCTTCATTCC	ppt-miR166a MIMAT0004352 Physcomitrella patens miR166a	0	0	0	0	5.33333	0	0	0	0	66
482532	21	TTTCGGACCAGGCTTCATTCT	ppt-miR166a MIMAT0004352 Physcomitrella patens miR166a	0	0	0	0	0	0	0	0	0	0
432442	21	TCGGACCAGGCTTCATTCGCT	ppt-miR166a MIMAT0004352 Physcomitrella patens miR166a	0	0	0	0	0	0	0	0	0	0
482528	21	TTTCGGACCAGGCTTCATTCA	ppt-miR166a MIMAT0004352 Physcomitrella patens miR166a	0	0	0	0	0	0	0	0	0	0
325877	21	ATCTCGGACCAGGCTTCATTC	ppt-miR166a MIMAT0004352 Physcomitrella patens miR166a	0	0	0	0	0	0	0	0	0	0
427394	21	TCCCGGACCAGGCTTCATTCC	ppt-miR166a MIMAT0004352 Physcomitrella patens miR166a	0	0	0	0	3.33333	0	0	0	0	112
432452	21	TCGGACCAGGCTTCATTCTCA	ppt-miR166a MIMAT0004352 Physcomitrella patens miR166a	0	0	0	0	0	0	0	0	0	0
432447	21	TCGGACCAGGCTTCATTCTAC	ppt-miR166a MIMAT0004352 Physcomitrella patens miR166a	0	0	0	0	0	0	1.42857	0	0	0
468657	21	TTAGGACCAGGCTTCATTCCC	ppt-miR166a MIMAT0004352 Physcomitrella patens miR166a	0	0	0	0	2	0	0	0	0	0
269322	21	AATCGGACCAGGCTTCATTCC	ppt-miR166a MIMAT0004352 Physcomitrella patens miR166a	0	0	0	0	0	0	0	0	0	0
432372	21	TCGGACCAGGCTTCATTCAGC	ppt-miR166a MIMAT0004352 Physcomitrella patens miR166a	0	0	0	0	0	0	0	0	0	0
432373	21	TCGGACCAGGCTTCATTCATC	ppt-miR166a MIMAT0004352 Physcomitrella patens miR166a	0	0	0	0	0	0	0	0	0	0
432374	21	TCGGACCAGGCTTCATTCATT	ppt-miR166a MIMAT0004352 Physcomitrella patens miR166a	0	0	0	0	0	0	0	0	0	0
432383	20	TCGGACCAGGCTTCATTCCC	ppt-miR166a MIMAT0004352 Physcomitrella patens miR166a	28.3333	57.6667	158.833	144.333	68.6667	46.24	166.19	39.5082	167	1112
357734	20	CGGACCAGGCTTCATTCCCC	ppt-miR166a MIMAT0004352 Physcomitrella patens miR166a	3	79.3333	41.5	188	9	14.88	9.04762	10.9836	95	264
436993	20	TCTCGGACCAGGCTTCATTC	ppt-miR166a MIMAT0004352 Physcomitrella patens miR166a	14.6667	6	5.83333	1.66667	9.66667	35.28	80.4762	2.13115	23	2285
472505	20	TTCGGACCAGGCTTCATTCC	ppt-miR166a MIMAT0004352 Physcomitrella patens miR166a	3.66667	0	3.66667	5.66667	2	1.68	4.04762	0	0	40
364386	20	CTCGGACCAGGCTTCATTCC	ppt-miR166a MIMAT0004352 Physcomitrella patens miR166a	0	2.66667	0	4.33333	0	5.28	3.57143	0	0	140
432456	20	TCGGACCAGGCTTCATTCTT	ppt-miR166a MIMAT0004352 Physcomitrella patens miR166a	0	0	0	0	0	0	6.19048	0	0	29
429702	20	TC-GACCAGGCTTCATTCCCC	ppt-miR166a MIMAT0004352 Physcomitrella patens miR166a	0	0	0	3.33333	2.33333	0	0	0	0	0
432377	20	TCGGACCAGGCTTCATTCCA	ppt-miR166a MIMAT0004352 Physcomitrella patens miR166a	0	0	0	0	0	0	2.61905	0	0	0
482527	20	TTTCGGACCAGGCTTCATTC	ppt-miR166a MIMAT0004352 Physcomitrella patens miR166a	0	0	0	0	0	0	0	0	0	0
432366	20	TCGGACCAGGCTTCATTCAC	ppt-miR166a MIMAT0004352 Physcomitrella patens miR166a	0	0	0	0	0	0	0	0	0	0
432451	20	TCGGACCAGGCTTCATTCTC	ppt-miR166a MIMAT0004352 Physcomitrella patens miR166a	0	0	0	0	0	0	0	0	0	0
432363	20	TCGGACCAGGCTTCATTCAA	ppt-miR166a MIMAT0004352 Physcomitrella patens miR166a	0	0	0	0	0	0	0	0	0	0
457226	20	T-GGACCAGGCTTCATTCCCC	ppt-miR166a MIMAT0004352 Physcomitrella patens miR166a	0	0	0	2	0	0	0	0	0	0
432376	19	TCGGACCAGGCTTCATTCC	ppt-miR166a MIMAT0004352 Physcomitrella patens miR166a	43.6667	57	56	124.667	54	44.24	243.81	49.3443	150	785
390595	19	GGACCAGGCTTCATTCCCC	ppt-miR166a MIMAT0004352 Physcomitrella patens miR166a	32.6667	64.3333	127.667	135.667	94	23.04	101.429	80	253	305
432445	19	TCGGACCAGGCTTCATTCT	ppt-miR166a MIMAT0004352 Physcomitrella patens miR166a	5.33333	2	4.83333	3	4	4	22.381	0	0	129
390597	19	GGACCAGGCTTCATTCCCG	ppt-miR166a MIMAT0004352 Physcomitrella patens miR166a	0	0	0	0	0	0	7.14286	1.63934	0	0
432362	19	TCGGACCAGGCTTCATTCA	ppt-miR166a MIMAT0004352 Physcomitrella patens miR166a	0	0	0	0	0	0	4.52381	0	0	0
472502	19	TTCGGACCAGGCTTCATTC	ppt-miR166a MIMAT0004352 Physcomitrella patens miR166a	0	0	0	1.66667	0	0	1.42857	0	0	19
432361	18	TCGGACCAGGCTTCATTC	ppt-miR166a MIMAT0004352 Physcomitrella patens miR166a	16.6667	19.6667	21.3333	37.6667	14.3333	14.8	95.9524	12.7869	61	142
390593	18	GGACCAGGCTTCATTCCC	ppt-miR166a MIMAT0004352 Physcomitrella patens miR166a	0	0	1.66667	1.66667	0	0	0	0	0	0
		TCGGACCAGGCTTCATTCCCC same as ppt-miR166a	ppt-miR166b MIMAT0004351	0	#VALUE!	0	0	0	0	0	0
432404	28	TCGGACCAGGCTTCATTCCCCTCGTCTG blast this w/ adapt.	ppt-miR166b MIMAT0004351 Physcomitrella patens miR166b	2.33333	0	0	3.33333	4.66667	0	7.85714	0	0	0
432396	28	TCGGACCAGGCTTCATTCCCCTCGCATG	ppt-miR166b MIMAT0004351 Physcomitrella patens miR166b	0	0	0	0	0	0	0	0	0	0
432406	28	TCGGACCAGGCTTCATTCCCCTCGTTTG	ppt-miR166b MIMAT0004351 Physcomitrella patens miR166b	0	0	0	2.33333	0	0	1.66667	0	0	0
432402	28	TCGGACCAGGCTTCATTCCCCTCGTATT	ppt-miR166b MIMAT0004351 Physcomitrella patens miR166b	0	0	0	0	0	0	1.42857	0	0	0
432397	28	TCGGACCAGGCTTCATTCCCCTCGGATG	ppt-miR166b MIMAT0004351 Physcomitrella patens miR166b	0	0	0	0	0	0	1.66667	0	0	0
432395	28	TCGGACCAGGCTTCATTCCCCTCGAATG	ppt-miR166b MIMAT0004351 Physcomitrella patens miR166b	0	0	0	0	0	0	0	0	0	0
432399	28	TCGGACCAGGCTTCATTCCCCTCGTACG	ppt-miR166b MIMAT0004351 Physcomitrella patens miR166b	0	0	0	0	0	0	1.19048	0	0	0
432394	24	TCGGACCAGGCTTCATTCCCCTCG	ppt-miR166b MIMAT0004351 Physcomitrella patens miR166b	0	2.33333	0	2.33333	1.66667	0	2.85714	0	0	0
472511	23	TTCGGACCAGGCTTCATTCCCCT	ppt-miR166b MIMAT0004351 Physcomitrella patens miR166b	0	0	0	1.66667	0	0	0	0	0	0
432393	22	TCGGACCAGGCTTCATTCCCCT	ppt-miR166b MIMAT0004351 Physcomitrella patens miR166b	2.33333	11	16.8333	28.3333	7	7.84	12.381	7.37705	21	171
432561	22	TCGGACCAGGCTTCCTTCCCCT	ppt-miR166b MIMAT0004351 Physcomitrella patens miR166b	0	0	0	0	0	0	0	0	0	0
432558	21	TCGGACCAGGCTTCCTTCCCC	0 hits in Gm, no annotation	146	473	100.333	1049	420.333	111.04	1907.86	323.115			that many mistakes?
357735	21	CGGACCAGGCTTCATTCCCCT	ppt-miR166b MIMAT0004351 Physcomitrella patens miR166b	0	0	15.5	4.33333	1.66667	0	1.66667	0	0	0
		GGAAGCTGCCAGCATGATCCT	ppt-miR167 MIMAT0004353	0	0	0	0	0	0	0	0
442879	22	TGAAGCTGCCAGCATGATCCTA	ppt-miR167 MIMAT0004353 Physcomitrella patens miR167	17	14.3333	5.83333	22.3333	0	0	0	0	36	0
442880	22	TGAAGCTGCCAGCATGATCCTT	ppt-miR167 MIMAT0004353 Physcomitrella patens miR167	2.33333	4	0	2.33333	0	0	0	0	17	0
442878	21	TGAAGCTGCCAGCATGATCCT	ppt-miR167 MIMAT0004353 Physcomitrella patens miR167	39.3333	52.3333	12.6667	54.6667	2	5.04	0	0	108	0
442877	21	TGAAGCTGCCAGCATGATCCG	ppt-miR167 MIMAT0004353 Physcomitrella patens miR167	0	0	0	0	0	4.16	0	0	0	0
442876	20	TGAAGCTGCCAGCATGATCC	ppt-miR167 MIMAT0004353 Physcomitrella patens miR167	9.33333	2.33333	2	6.66667	0	1.68	0	0	38	0
372440	18	GAAGCTGCCAGCATGATC	ppt-miR167 MIMAT0004353 Physcomitrella patens miR167	0	0	0	3	0	0	0	0	16	0
		CTTGGACTGAAGGGAGCTCCC	ppt-miR319e MIMAT0004354	0	0	0	0	0	0	0	0
486068	21	TTTTGGACTGAAGGGAGCTCC	ppt-miR319e MIMAT0004354 Physcomitrella patens miR319e	0	2	0	2.33333	0	0	0	0	0	0
478569	20	TTGGACTGAAGGGAGCTCCC	ppt-miR319e MIMAT0004354 Physcomitrella patens miR319e	0	0	0	0	1.66667	0	15.9524	0	0	41
478568	19	TTGGACTGAAGGGAGCTCC	ppt-miR319e MIMAT0004354 Physcomitrella patens miR319e	0	0	0	0	0	0	2.38095	0	0	0
484143	19	TTTGGACTGAAGGGAGCTC	ppt-miR319e MIMAT0004354 Physcomitrella patens miR319e	0	2.33333	0	1.66667	0	0	0	0	0	0
478567	18	TTGGACTGAAGGGAGCTC	ppt-miR319e MIMAT0004354 Physcomitrella patens miR319e	0	0	0	0	0	0	3.33333	0	0	0
		AAGCTCAGGAGGGATAGCGCC	ppt-miR390b MIMAT0003132	0	0	0	0	0	0	0	0
262206	23	AAGCTCAGGAGGGATAGCGCCAA	ppt-miR390b MIMAT0003132 Physcomitrella patens miR390b	0	0	0	0	0	0	0	0	0	0
262198	22	AAGCTCAGGAGGGATAGCACCT	ppt-miR390b MIMAT0003132 Physcomitrella patens miR390b	0	0	0	0	4.33333	11.52	7.85714	0	17	242
262197	22	AAGCTCAGGAGGGATAGCACCA	ppt-miR390b MIMAT0003132 Physcomitrella patens miR390b	0	0	0	0	3	4.16	2.61905	0	0	66
262205	22	AAGCTCAGGAGGGATAGCGCCA	ppt-miR390b MIMAT0003132 Physcomitrella patens miR390b	1.66667	0	0	0	0	0	0	1.96721	0	0
262207	22	AAGCTCAGGAGGGATAGCGCCT	ppt-miR390b MIMAT0003132 Physcomitrella patens miR390b	2.66667	0	0	0	0	0	0	0	0	0
262204	21	AAGCTCAGGAGGGATAGCGCC	ppt-miR390b MIMAT0003132 Physcomitrella patens miR390b	455.667	116.333	166.5	113.333	275	132.16	19.5238	192.459	840	676
262196	21	AAGCTCAGGAGGGATAGCACC	ppt-miR390b MIMAT0003132 Physcomitrella patens miR390b	24	5.66667	2.33333	2.33333	153	59.92	164.524	11.9672	471	1898
262195	21	AAGCTCAGGAGGGATAGCACA	ppt-miR390b MIMAT0003132 Physcomitrella patens miR390b	0	0	0	0	0	0	3.09524	0	0	0
262201	21	AAGCTCAGGAGGGATAGCGAC	ppt-miR390b MIMAT0003132 Physcomitrella patens miR390b	2.66667	0	0	0	1.66667	0	0	0	0	0
262199	21	AAGCTCAGGAGGGATAGCCCC	ppt-miR390b MIMAT0003132 Physcomitrella patens miR390b	0	0	0	0	0	0	4.52381	0	0	0
262193	21	AAGCTCAGGAGGGATAGCAAC	ppt-miR390b MIMAT0003132 Physcomitrella patens miR390b	0	0	0	0	0	0	2.85714	0	0	0
262203	21	AAGCTCAGGAGGGATAGCGCA	ppt-miR390b MIMAT0003132 Physcomitrella patens miR390b	3	0	0	0	0	0	0	0	0	0
262208	21	AAGCTCAGGAGGGATAGCGGC	ppt-miR390b MIMAT0003132 Physcomitrella patens miR390b	2	0	0	0	0	0	0	0	0	0
262215	21	AAGCTCAGGAGGGNTAGCGCC	ppt-miR390b MIMAT0003132 Physcomitrella patens miR390b	0	0	0	0	1.66667	0	0	0	0	0
262202	20	AAGCTCAGGAGGGATAGCGC	ppt-miR390b MIMAT0003132 Physcomitrella patens miR390b	3.66667	2.66667	3.5	0	3.33333	1.28	0	2.13115	0	0
262194	20	AAGCTCAGGAGGGATAGCAC	ppt-miR390b MIMAT0003132 Physcomitrella patens miR390b	0	0	0	0	2	0	7.61905	0	0	30
262200	19	AAGCTCAGGAGGGATAGCG	ppt-miR390b MIMAT0003132 Physcomitrella patens miR390b	2	0	0	0	0	0	0	0	0	0
262192	19	AAGCTCAGGAGGGATAGCA	ppt-miR390b MIMAT0003132 Physcomitrella patens miR390b	0	0	0	0	0	0	1.19048	0	0	0
		GAGCTCAGGAGGGATAGCGCC	ppt-miR390c MIMAT0003919	0	0	0	0	0	0	0	0
247160	21	AAACTCAGGAGGGATAGCGCC	ppt-miR390c MIMAT0003919 Physcomitrella patens miR390c	0	0	0	0	4.33333	0	0	0	0	0
254780	21	AACCTCAGGAGGGATAGCGCC	ppt-miR390c MIMAT0003919 Physcomitrella patens miR390c	0	0	0	0	3.66667	0	0	0	0	0
269538	21	AATCTCAGGAGGGATAGCGCC	ppt-miR390c MIMAT0003919 Physcomitrella patens miR390c	0	0	0	0	1.66667	0	0	0	0	0
302851	20	_AGCTCAGGAGGGATAGCGCC	ppt-miR390c MIMAT0003919 Physcomitrella patens miR390c	2	26.6667	36.1667	14	15	14.64	0	3.77049	73	219
				0	0	0	0	0	0	0	0
328548	21	ATGCACTGCATCTTCCCTGGC	ppt-miR408 MIMAT0004356 Physcomitrella patens miR408	0	0	0	0	0	0	0	1.63934	0	0
		CGTTTCACGTCGGGTTCACC	ppt-miR894 MIMAT0004365	0	0	0	0	0	0	0	0
541734	29	TGCGTGTTCGTTTCACGTCGGGTTCACCA	ppt-miR894 MIMAT0004365 Physcomitrella patens miR894	0	0	0	0	0	6.72	0	0	92	233
550018	29	TGCGTGTTCGTTTCACGTCAGGTTCACCA	ppt-miR894 MIMAT0004365 Physcomitrella patens miR894	0	0	0	0	0	2	0	0	26	60
548380	27	CGTGTTCGTTTCACGTCAGGTTCACCA	ppt-miR894 MIMAT0004365 Physcomitrella patens miR894	0	0	0	0	0	2.24	0	0	25	102
554141	27	CGTGTTCGGTTCACGTCGGGTTCACCA	ppt-miR894 MIMAT0004365 Physcomitrella patens miR894	0	0	0	0	0	1.44	0	0	0	22
542449	26	GTGTTCGTTTCACGTCAGGTTCACCA	ppt-miR894 MIMAT0004365 Physcomitrella patens miR894	0	0	0	0	0	5.44	0	0	76	109
541984	24	GTTCGTTTCACGTCAGGTTCACCA	ppt-miR894 MIMAT0004365 Physcomitrella patens miR894	0	0	0	0	0	6.16	0	0	78	104
553352	24	GTGTGTTTCACGTCGGGTTCACCA	ppt-miR894 MIMAT0004365 Physcomitrella patens miR894	0	0	0	0	0	1.52	0	0	21	24
579867	24	GTGTTCGTTTCACGTCGGGTTCAC	ppt-miR894 MIMAT0004365 Physcomitrella patens miR894	0	0	0	0	0	0	0	0	36	16
546725	24	GTTCCTTTCACGTCGGGTTCACCA	ppt-miR894 MIMAT0004365 Physcomitrella patens miR894	0	0	0	0	0	2.72	0	0	0	0
547821	24	GTTCTTTTCACGTCGGGTTCACCA	ppt-miR894 MIMAT0004365 Physcomitrella patens miR894	0	0	0	0	0	2.4	0	0	0	0
547993	24	GTTCATTTCACGTCGGGTTCACCA	ppt-miR894 MIMAT0004365 Physcomitrella patens miR894	0	0	0	0	0	2.32	0	0	0	0
553270	23	CGTGTTTCACGTCGGGTTCACCA	ppt-miR894 MIMAT0004365 Physcomitrella patens miR894	0	0	0	0	0	1.52	0	0	20	16
557465	23	GTTCGTTCACGTCGGGTTCACCA	ppt-miR894 MIMAT0004365 Physcomitrella patens miR894	0	0	0	0	0	0	0	0	23	19
555108	23	CGTTTCACGTCGGGTTCACCAAA	ppt-miR894 MIMAT0004365 Physcomitrella patens miR894	0	0	0	0	0	1.36	0	0	0	22
721560	23	CTCGTTTCACGTCGGGTTCACCA	ppt-miR894 MIMAT0004365 Physcomitrella patens miR894	0	0	0	0	0	0	0	0	0	16
541352	22	GTGTTTCACGTCGGGTTCACCA	ppt-miR894 MIMAT0004365 Physcomitrella patens miR894	0	0	0	0	0	7.84	0	0	136	87
542092	21	TGTTTCACGTCGGGTTCACCA	ppt-miR894 MIMAT0004365 Physcomitrella patens miR894	0	0	0	0	0	6	0	0	83	103
387793	28	GCGTGTTCGTTTCACGTCGGGTTCACCA	ppt-miR894 MIMAT0004365 Physcomitrella patens miR894	0	0	0	0	0	9.76	0	0	117	265
361470	27	CGTGTTCGTTTCACGTCGGGTTCACCA	ppt-miR894 MIMAT0004365 Physcomitrella patens miR894	12.6667	4	0	2.66667	5.33333	61.52	0	1.63934	412	1499
404544	26	GTGTTCGTTTCACGTCGGGTTCACCA	ppt-miR894 MIMAT0004365 Physcomitrella patens miR894	57.3333	25.3333	2	9.33333	15.3333	199.92	0	3.60656	1903	3618
404545	26	GTGTTCGTTTCACGTCGGGTTCACCC	ppt-miR894 MIMAT0004365 Physcomitrella patens miR894	4	1.66667	0	0	0	1.92	0	0	27	64
465526	25	TGTTCGTTTCACGTCGGGTTCACCA	ppt-miR894 MIMAT0004365 Physcomitrella patens miR894	11	0	0	4	5.66667	29.68	0	0	202	792
405395	24	GTTCGTTTCACGTCGGGTTCACCA	ppt-miR894 MIMAT0004365 Physcomitrella patens miR894	71	12.3333	4.5	19.6667	34.6667	223.68	2.61905	6.72131	1741	3808
405396	24	GTTCGTTTCACGTCGGGTTCACCC	ppt-miR894 MIMAT0004365 Physcomitrella patens miR894	5	0	0	2.66667	2	0	0	0	0	46
473150	23	TTCGTTTCACGTCGGGTTCACCA	ppt-miR894 MIMAT0004365 Physcomitrella patens miR894	77.3333	42.6667	10.5	53.3333	65.6667	112.48	41.9048	5.40984	360	3289
473151	23	TTCGTTTCACGTCGGGTTCACCC	ppt-miR894 MIMAT0004365 Physcomitrella patens miR894	3.66667	5.33333	0	8.33333	0	0	5.2381	0	0	43
435019	22	TCGTTTCACGTCGGGTTCACCA	ppt-miR894 MIMAT0004365 Physcomitrella patens miR894	57	18.6667	6.83333	27.6667	28.3333	91.44	62.381	2.95082	211	2172
435020	22	TCGTTTCACGTCGGGTTCACCC	ppt-miR894 MIMAT0004365 Physcomitrella patens miR894	3	3	0	3.33333	0	0	5.71429	0	0	17
474799	22	TTCTTTCACGTCGGGTTCACCA	ppt-miR894 MIMAT0004365 Physcomitrella patens miR894	0	0	0	0	0	1.84	0	0	0	43
361710	21	CGTTTCACGTCGGGTTCACCA	ppt-miR894 MIMAT0004365 Physcomitrella patens miR894	84	29	12.5	53.6667	45.6667	273.52	112.857	12.459	1686	7037
361711	21	CGTTTCACGTCGGGTTCACCC	ppt-miR894 MIMAT0004365 Physcomitrella patens miR894	3	3	0	6	0	0	12.619	0	0	57
405392	21	GTTCGTTTCACGTCGGGTTCA	ppt-miR894 MIMAT0004365 Physcomitrella patens miR894	1.66667	0	0	0	0	0	2.61905	0	22	164
361709	21	CGTTTCACGTCGGGTTCACAA	ppt-miR894 MIMAT0004365 Physcomitrella patens miR894	0	0	0	0	0	0	1.66667	0	0	0
361708	21	CGTTTCACGTCGGGTTCAACA	ppt-miR894 MIMAT0004365 Physcomitrella patens miR894	0	0	0	0	0	0	1.90476	0	0	0
361712	21	CGTTTCACGTCGGGTTCACCT	ppt-miR894 MIMAT0004365 Physcomitrella patens miR894	0	0	0	2	0	0	0	0	0	0
406496	20	GTTTCACGTCGGGTTCACCA	ppt-miR894 MIMAT0004365 Physcomitrella patens miR894	158.333	27.6667	29.3333	68.6667	73.3333	411.12	252.857	18.0328	3237	6666
406497	20	GTTTCACGTCGGGTTCACCC	ppt-miR894 MIMAT0004365 Physcomitrella patens miR894	8	4	0	6.66667	2	0	30.2381	0	0	40
406494	20	GTTTCACGTCGGGTTCACAA	ppt-miR894 MIMAT0004365 Physcomitrella patens miR894	0	0	0	0	0	0	3.09524	0	0	0
473147	20	TTCGTTTCACGTCGGGTTCA	ppt-miR894 MIMAT0004365 Physcomitrella patens miR894	0	0	0	0	0	0	1.19048	0	0	83
482142	19	TTTCACGTCGGGTTCACCA	ppt-miR894 MIMAT0004365 Physcomitrella patens miR894	51	15	21.5	29.6667	35	70.32	133.333	4.09836	137	2050
406495	19	GTTTCACGTCGGGTTCACC	ppt-miR894 MIMAT0004365 Physcomitrella patens miR894	0	0	0	0	0	2.72	0	0	74	70
482143	19	TTTCACGTCGGGTTCACCC	ppt-miR894 MIMAT0004365 Physcomitrella patens miR894	1.66667	0	0	0	0	0	17.1429	0	0	0
543697	23	GTCGCTTTGGCCGAGTGGTTAAG	ppt-miR896 MIMAT0004367 Physcomitrella patens miR896	0	0	0	0	0	4.16	0	0	61	82
556251	22	GTCGCTTTGGCCGAGTGGTTAA	ppt-miR896 MIMAT0004367 Physcomitrella patens miR896	0	0	0	0	0	1.28	0	0	0	40
		TTGACAGAAGATAGAGAGCAC	ptc-miR156j MIMAT0001899	0	0	0	0	0	0	0	0
554960	28	GACGATCTTGACAGAAGATAGAGAGCAC	ptc-miR156j MIMAT0001899 Populus trichocarpa miR156j	0	0	0	0	0	1.36	0	0	0	0
543846	23	AACTGACAGAAGATAGAGAGCAC	ptc-miR156j MIMAT0001899 Populus trichocarpa miR156j	0	0	0	0	0	4	0	0	0	0
545447	23	CTGACAGAAGATAGAGAGCACTT	ptc-miR156j MIMAT0001899 Populus trichocarpa miR156j	0	0	0	0	0	3.12	0	0	0	0
546735	23	TCTTGACAGAAGATAGAGAGCAC	ptc-miR156j MIMAT0001899 Populus trichocarpa miR156j	0	0	0	0	0	2.72	0	0	0	20
547426	23	CTGACAGAAGATAGAGAGCACAA	ptc-miR156j MIMAT0001899 Populus trichocarpa miR156j	0	0	0	0	0	2.48	0	0	0	0
556469	23	TTGACAGAAGATAGAGAGCACAT	ptc-miR156j MIMAT0001899 Populus trichocarpa miR156j	0	0	0	0	0	1.28	0	0	0	16
545682	22	CTGACAGAAGATAGAGAGCACT	ptc-miR156j MIMAT0001899 Populus trichocarpa miR156j	0	0	0	0	0	3.04	0	0	0	0
547448	22	TGACAGAAGATAGAGAGCACTT	ptc-miR156j MIMAT0001899 Populus trichocarpa miR156j	0	0	0	0	0	2.48	0	0	0	0
549339	22	CCTGACAGAAGATAGAGAGCAC	ptc-miR156j MIMAT0001899 Populus trichocarpa miR156j	0	0	0	0	0	2.08	0	0	0	0
549516	22	TGACAGAAGATAGAGAGCACAA	ptc-miR156j MIMAT0001899 Populus trichocarpa miR156j	0	0	0	0	0	2.08	0	0	0	0
540060	21	TTGACAGAAGANAGAGAGCAC	ptc-miR156j MIMAT0001899 Populus trichocarpa miR156j	0	0	0	0	0	31.92	0	0	75	98
540140	21	NTGACAGAAGATAGAGAGCAC	ptc-miR156j MIMAT0001899 Populus trichocarpa miR156j	0	0	0	0	0	25.36	0	0	0	232
540161	21	TTGACNGAAGATAGAGAGCAC	ptc-miR156j MIMAT0001899 Populus trichocarpa miR156j	0	0	0	0	0	23.76	0	0	0	161
540256	21	CTGACAGAAGATAGAGAGCAA	ptc-miR156j MIMAT0001899 Populus trichocarpa miR156j	0	0	0	0	0	19.84	0	0	0	0
540826	21	TTGANAGAAGATAGAGAGCAC	ptc-miR156j MIMAT0001899 Populus trichocarpa miR156j	0	0	0	0	0	10.72	0	0	0	75
540829	21	CTGACAGCAGATAGAGAGCAC	ptc-miR156j MIMAT0001899 Populus trichocarpa miR156j	0	0	0	0	0	10.72	0	0	0	0
540922	21	TTGACANAAGATAGAGAGCAC	ptc-miR156j MIMAT0001899 Populus trichocarpa miR156j	0	0	0	0	0	10.08	0	0	0	84
541054	21	TTNACAGAAGATAGAGAGCAC	ptc-miR156j MIMAT0001899 Populus trichocarpa miR156j	0	0	0	0	0	9.2	0	0	0	127
541198	21	TNGACAGAAGATAGAGAGCAC	ptc-miR156j MIMAT0001899 Populus trichocarpa miR156j	0	0	0	0	0	8.48	0	0	0	93
541214	21	TTGACAGAAGATAGAGAGNAC	ptc-miR156j MIMAT0001899 Populus trichocarpa miR156j	0	0	0	0	0	8.48	0	0	0	70
541244	21	TTGACAGNAGATAGAGAGCAC	ptc-miR156j MIMAT0001899 Populus trichocarpa miR156j	0	0	0	0	0	8.32	0	0	0	117
541250	21	TTGNCAGAAGATAGAGAGCAC	ptc-miR156j MIMAT0001899 Populus trichocarpa miR156j	0	0	0	0	0	8.32	0	0	0	118
541324	21	TTGACAGAANATAGAGAGCAC	ptc-miR156j MIMAT0001899 Populus trichocarpa miR156j	0	0	0	0	0	7.92	0	0	0	73
541326	21	TTGACAGANGATAGAGAGCAC	ptc-miR156j MIMAT0001899 Populus trichocarpa miR156j	0	0	0	0	0	7.92	0	0	0	93
541403	21	TTGACAGAAGATAGAGANCAC	ptc-miR156j MIMAT0001899 Populus trichocarpa miR156j	0	0	0	0	0	7.68	0	0	0	214
541449	21	TTGACAGAAGATANAGAGCAC	ptc-miR156j MIMAT0001899 Populus trichocarpa miR156j	0	0	0	0	0	7.44	0	0	0	103
541467	21	TTGACAGAAGATAGAGAGCAN	ptc-miR156j MIMAT0001899 Populus trichocarpa miR156j	0	0	0	0	0	7.44	0	0	0	399
541543	21	CTGACNGAAGATAGAGAGCAC	ptc-miR156j MIMAT0001899 Populus trichocarpa miR156j	0	0	0	0	0	7.2	0	0	0	0
542318	21	CTGACAGACGATAGAGAGCAC	ptc-miR156j MIMAT0001899 Populus trichocarpa miR156j	0	0	0	0	0	5.6	0	0	0	0
543299	21	CTGATAGAAGATAGAGAGCAC	ptc-miR156j MIMAT0001899 Populus trichocarpa miR156j	0	0	0	0	0	4.48	0	0	0	0
544122	21	CTGACAGAAGATCGAGAGCAC	ptc-miR156j MIMAT0001899 Populus trichocarpa miR156j	0	0	0	0	0	3.84	0	0	0	0
545657	21	CTGACAGANGATAGAGAGCAC	ptc-miR156j MIMAT0001899 Populus trichocarpa miR156j	0	0	0	0	0	3.04	0	0	0	0
545699	21	CTGACAGNAGATAGAGAGCAC	ptc-miR156j MIMAT0001899 Populus trichocarpa miR156j	0	0	0	0	0	3.04	0	0	0	0
546215	21	CTGACAGAAGATAGAGAGNAC	ptc-miR156j MIMAT0001899 Populus trichocarpa miR156j	0	0	0	0	0	2.88	0	0	0	0
546285	21	CTTACAGAAGATAGAGAGCAC	ptc-miR156j MIMAT0001899 Populus trichocarpa miR156j	0	0	0	0	0	2.8	0	0	0	0
547178	21	CTGACANAAGATAGAGAGCAC	ptc-miR156j MIMAT0001899 Populus trichocarpa miR156j	0	0	0	0	0	2.56	0	0	0	0
547301	21	CTGANAGAAGATAGAGAGCAC	ptc-miR156j MIMAT0001899 Populus trichocarpa miR156j	0	0	0	0	0	2.56	0	0	0	0
547383	21	CNGACAGAAGATAGAGAGCAC	ptc-miR156j MIMAT0001899 Populus trichocarpa miR156j	0	0	0	0	0	2.48	0	0	0	0
547674	21	CTGACAGAAGATAGAGATCAC	ptc-miR156j MIMAT0001899 Populus trichocarpa miR156j	0	0	0	0	0	2.4	0	0	0	0
547924	21	CTGACAGAAGATANAGAGCAC	ptc-miR156j MIMAT0001899 Populus trichocarpa miR156j	0	0	0	0	0	2.4	0	0	0	0
548266	21	CTNACAGAAGATAGAGAGCAC	ptc-miR156j MIMAT0001899 Populus trichocarpa miR156j	0	0	0	0	0	2.32	0	0	0	0
548506	21	CTGACAGAAGATAGAGAGCNC	ptc-miR156j MIMAT0001899 Populus trichocarpa miR156j	0	0	0	0	0	2.24	0	0	0	0
548651	21	CTGACAGAAGATAGAGANCAC	ptc-miR156j MIMAT0001899 Populus trichocarpa miR156j	0	0	0	0	0	2.24	0	0	0	0
548769	21	CTAACAGAAGATAGAGAGCAC	ptc-miR156j MIMAT0001899 Populus trichocarpa miR156j	0	0	0	0	0	2.16	0	0	0	0
548989	21	CTGACAGAAGATAGANAGCAC	ptc-miR156j MIMAT0001899 Populus trichocarpa miR156j	0	0	0	0	0	2.16	0	0	0	0
549107	21	CTGNCAGAAGATAGAGAGCAC	ptc-miR156j MIMAT0001899 Populus trichocarpa miR156j	0	0	0	0	0	2.08	0	0	0	0
549134	21	CTGACAGAANATAGAGAGCAC	ptc-miR156j MIMAT0001899 Populus trichocarpa miR156j	0	0	0	0	0	2.08	0	0	0	0
550271	21	CTGACAGAAGATAGAGNGCAC	ptc-miR156j MIMAT0001899 Populus trichocarpa miR156j	0	0	0	0	0	1.92	0	0	0	0
550295	21	CTGACAGAAGATAGAGAGCAN	ptc-miR156j MIMAT0001899 Populus trichocarpa miR156j	0	0	0	0	0	1.92	0	0	0	0
550398	21	CTCACAGAAGATAGAGAGCAC	ptc-miR156j MIMAT0001899 Populus trichocarpa miR156j	0	0	0	0	0	1.92	0	0	0	0
550508	21	CTGACCGAAGATAGAGAGCAC	ptc-miR156j MIMAT0001899 Populus trichocarpa miR156j	0	0	0	0	0	1.92	0	0	0	0
550640	21	CTGACAGAAGATAGATAGCAC	ptc-miR156j MIMAT0001899 Populus trichocarpa miR156j	0	0	0	0	0	1.84	0	0	0	0
550712	21	CTGACAGAAGATAGNGAGCAC	ptc-miR156j MIMAT0001899 Populus trichocarpa miR156j	0	0	0	0	0	1.84	0	0	0	0
550943	21	CTGACAGAAGATNGAGAGCAC	ptc-miR156j MIMAT0001899 Populus trichocarpa miR156j	0	0	0	0	0	1.84	0	0	0	0
551147	21	TGACAGAAGATAGAGAGCATT	ptc-miR156j MIMAT0001899 Populus trichocarpa miR156j	0	0	0	0	0	1.76	0	0	0	0
551570	21	CCGACAGAAGATAGAGAGCAC	ptc-miR156j MIMAT0001899 Populus trichocarpa miR156j	0	0	0	0	0	1.76	0	0	0	0
552027	21	CTGACATAAGATAGAGAGCAC	ptc-miR156j MIMAT0001899 Populus trichocarpa miR156j	0	0	0	0	0	1.68	0	0	0	0
553322	21	CTGACAGGAGATAGAGAGCAC	ptc-miR156j MIMAT0001899 Populus trichocarpa miR156j	0	0	0	0	0	1.52	0	0	0	0
553428	21	CTGACAGAAGATATAGAGCAC	ptc-miR156j MIMAT0001899 Populus trichocarpa miR156j	0	0	0	0	0	1.52	0	0	0	0
553772	21	TTGACAGAAGANAGAGAGCAA	ptc-miR156j MIMAT0001899 Populus trichocarpa miR156j	0	0	0	0	0	1.52	0	0	0	0
555003	21	CTGACGGAAGATAGAGAGCAC	ptc-miR156j MIMAT0001899 Populus trichocarpa miR156j	0	0	0	0	0	1.36	0	0	0	0
555137	21	TGACAGAAGATAGAGAGCACC	ptc-miR156j MIMAT0001899 Populus trichocarpa miR156j	0	0	0	0	0	1.36	0	0	0	0
540414	20	TGACCGAAGATAGAGAGCAC	ptc-miR156j MIMAT0001899 Populus trichocarpa miR156j	0	0	0	0	0	15.52	0	0	0	0
542178	20	TGACANAAGATAGAGAGCAC	ptc-miR156j MIMAT0001899 Populus trichocarpa miR156j	0	0	0	0	0	5.84	0	0	0	0
542357	20	NGACAGAAGATAGAGAGCAC	ptc-miR156j MIMAT0001899 Populus trichocarpa miR156j	0	0	0	0	0	5.6	0	0	0	0
542925	20	TGACAGACGATAGAGAGCAC	ptc-miR156j MIMAT0001899 Populus trichocarpa miR156j	0	0	0	0	0	4.8	0	0	0	0
543006	20	TGCCAGAAGATAGAGAGCAC	ptc-miR156j MIMAT0001899 Populus trichocarpa miR156j	0	0	0	0	0	4.72	0	0	0	0
544669	20	TGACAGCAGATAGAGAGCAC	ptc-miR156j MIMAT0001899 Populus trichocarpa miR156j	0	0	0	0	0	3.52	0	0	0	0
545049	20	TGATAGAAGATAGAGAGCAC	ptc-miR156j MIMAT0001899 Populus trichocarpa miR156j	0	0	0	0	0	3.36	0	0	0	0
546353	20	CGACAGAAGATAGAGAGCAC	ptc-miR156j MIMAT0001899 Populus trichocarpa miR156j	0	0	0	0	0	2.8	0	0	0	0
546755	20	TGACNGAAGATAGAGAGCAC	ptc-miR156j MIMAT0001899 Populus trichocarpa miR156j	0	0	0	0	0	2.64	0	0	0	0
547023	20	TGNCAGAAGATAGAGAGCAC	ptc-miR156j MIMAT0001899 Populus trichocarpa miR156j	0	0	0	0	0	2.64	0	0	0	0
547968	20	TGACAGAAGATAGNGAGCAC	ptc-miR156j MIMAT0001899 Populus trichocarpa miR156j	0	0	0	0	0	2.4	0	0	0	0
548330	20	TGACAGNAGATAGAGAGCAC	ptc-miR156j MIMAT0001899 Populus trichocarpa miR156j	0	0	0	0	0	2.32	0	0	0	0
549032	20	TGACAGAAGATAGTGAGCAT	ptc-miR156j MIMAT0001899 Populus trichocarpa miR156j	0	0	0	0	0	2.16	0	0	0	0
549415	20	TGACAGAAGATAGAGANCAC	ptc-miR156j MIMAT0001899 Populus trichocarpa miR156j	0	0	0	0	0	2.08	0	0	0	0
549436	20	TGACAGAAGATAGATAGCAC	ptc-miR156j MIMAT0001899 Populus trichocarpa miR156j	0	0	0	0	0	2.08	0	0	0	0
549684	20	TGANAGAAGATAGAGAGCAC	ptc-miR156j MIMAT0001899 Populus trichocarpa miR156j	0	0	0	0	0	2	0	0	0	0
549712	20	TGACAGAANATAGAGAGCAC	ptc-miR156j MIMAT0001899 Populus trichocarpa miR156j	0	0	0	0	0	2	0	0	0	0
549713	20	TNACAGAAGATAGAGAGCAC	ptc-miR156j MIMAT0001899 Populus trichocarpa miR156j	0	0	0	0	0	2	0	0	0	0
550034	20	TAACAGAAGATAGAGAGCAC	ptc-miR156j MIMAT0001899 Populus trichocarpa miR156j	0	0	0	0	0	1.92	0	0	0	0
550073	20	TGACAGAAGATCGAGAGCAC	ptc-miR156j MIMAT0001899 Populus trichocarpa miR156j	0	0	0	0	0	1.92	0	0	0	0
550335	20	TGACAGAGGATAGAGAGCAC	ptc-miR156j MIMAT0001899 Populus trichocarpa miR156j	0	0	0	0	0	1.92	0	0	0	0
550507	20	TGACAGANGATAGAGAGCAC	ptc-miR156j MIMAT0001899 Populus trichocarpa miR156j	0	0	0	0	0	1.92	0	0	0	0
550964	20	TGACAGAAGATAGAGAGCAN	ptc-miR156j MIMAT0001899 Populus trichocarpa miR156j	0	0	0	0	0	1.84	0	0	0	0
551057	20	TGACAGAAGATAGANAGCAC	ptc-miR156j MIMAT0001899 Populus trichocarpa miR156j	0	0	0	0	0	1.84	0	0	0	0
551278	20	TGACAGAAGATAGAGAGNAC	ptc-miR156j MIMAT0001899 Populus trichocarpa miR156j	0	0	0	0	0	1.76	0	0	0	0
551703	20	TGACAGAAGATNGAGAGCAC	ptc-miR156j MIMAT0001899 Populus trichocarpa miR156j	0	0	0	0	0	1.76	0	0	0	0
551711	20	TGACAGAAGATAGAGNGCAC	ptc-miR156j MIMAT0001899 Populus trichocarpa miR156j	0	0	0	0	0	1.76	0	0	0	0
551836	20	TGACAGAAGATAGAGATCAC	ptc-miR156j MIMAT0001899 Populus trichocarpa miR156j	0	0	0	0	0	1.68	0	0	0	0
551858	20	TGACAGAAGATANAGAGCAC	ptc-miR156j MIMAT0001899 Populus trichocarpa miR156j	0	0	0	0	0	1.68	0	0	0	0
552153	20	TGACATAAGATAGAGAGCAC	ptc-miR156j MIMAT0001899 Populus trichocarpa miR156j	0	0	0	0	0	1.68	0	0	0	0
552208	20	TGACAGAAGATAGAGAGCNC	ptc-miR156j MIMAT0001899 Populus trichocarpa miR156j	0	0	0	0	0	1.68	0	0	0	0
552471	20	TGACAGAAGATAGAGAGTAC	ptc-miR156j MIMAT0001899 Populus trichocarpa miR156j	0	0	0	0	0	1.6	0	0	0	0
553827	20	TGACAGAAGATAGTGAGCAA	ptc-miR156j MIMAT0001899 Populus trichocarpa miR156j	0	0	0	0	0	1.52	0	0	0	0
556657	20	GACAGAAGATAGAGAGCACA	ptc-miR156j MIMAT0001899 Populus trichocarpa miR156j	0	0	0	0	0	1.28	0	0	0	23
557120	20	TGACAGAAGATATAGAGCAC	ptc-miR156j MIMAT0001899 Populus trichocarpa miR156j	0	0	0	0	0	1.28	0	0	0	0
541867	19	CTGACAGAAGATAGAGAGC	ptc-miR156j MIMAT0001899 Populus trichocarpa miR156j	0	0	0	0	0	6.4	0	0	0	0
544341	19	TACAGAAGATAGAGAGCAC	ptc-miR156j MIMAT0001899 Populus trichocarpa miR156j	0	0	0	0	0	3.68	0	0	0	0
546451	19	CTGACAGAAGATAGAGCAC	ptc-miR156j MIMAT0001899 Populus trichocarpa miR156j	0	0	0	0	0	2.8	0	0	0	0
545453	18	TGACAGAAGATAGAGCAC	ptc-miR156j MIMAT0001899 Populus trichocarpa miR156j	0	0	0	0	0	3.12	0	0	0	0
475996	33	TTGACAGAAGATAGAGAGCACTAGTCTGCCGTC	ptc-miR156j MIMAT0001899 Populus trichocarpa miR156j	0	0	0	0	0	0	4.04762	0	0	0
475991	33	TTGACAGAAGATAGAGAGCACTAGAATGCCGTC	ptc-miR156j MIMAT0001899 Populus trichocarpa miR156j	0	0	0	0	0	0	2.14286	0	0	0
475992	33	TTGACAGAAGATAGAGAGCACTAGCATGCCGTC	ptc-miR156j MIMAT0001899 Populus trichocarpa miR156j	0	0	0	0	0	0	1.19048	0	0	0
445420	33	TGACAGAAGATAGAGAGCACTAGTATGCCGTCT	ptc-miR156j MIMAT0001899 Populus trichocarpa miR156j	0	0	0	0	0	0	1.19048	0	0	0
475987	33	TTGACAGAAGATAGAGAGCACCCGTCTGCCGTC	ptc-miR156j MIMAT0001899 Populus trichocarpa miR156j	0	0	0	0	0	0	1.42857	0	0	0
475993	33	TTGACAGAAGATAGAGAGCACTAGTAAGCCGTC	ptc-miR156j MIMAT0001899 Populus trichocarpa miR156j	0	0	0	0	0	0	1.19048	0	0	0
475986	33	TTGACAGAAGATAGAGAGCACCCGCATGCCGTC	ptc-miR156j MIMAT0001899 Populus trichocarpa miR156j	0	0	0	0	0	0	0	0	0	0
475990	33	TTGACAGAAGATAGAGAGCACTAGAATGCCGTA	ptc-miR156j MIMAT0001899 Populus trichocarpa miR156j	0	0	0	0	0	0	0	0	0	0
475989	33	TTGACAGAAGATAGAGAGCACTAGAATGACGTC	ptc-miR156j MIMAT0001899 Populus trichocarpa miR156j	0	0	0	0	0	0	1.19048	0	0	0
476001	33	TTGACAGAAGATAGAGAGCACTCNNATGCCGTC	ptc-miR156j MIMAT0001899 Populus trichocarpa miR156j	0	0	0	0	0	0	0	0	0	0
475994	33	TTGACAGAAGATAGAGAGCACTAGTACGCCGTC	ptc-miR156j MIMAT0001899 Populus trichocarpa miR156j	0	0	0	0	0	0	0	0	0	0
475985	33	TTGACAGAAGATAGAGAGCACCCGAATGCCGTC	ptc-miR156j MIMAT0001899 Populus trichocarpa miR156j	0	0	0	0	0	0	0	0	0	0
476000	28	TTGACAGAAGATAGAGAGCACTCGTCTG	ptc-miR156j MIMAT0001899 Populus trichocarpa miR156j	0	0	0	0	0	0	1.90476	0	0	0
465651	24	TGTTGACAGAAGATAGAGAGCACA	ptc-miR156j MIMAT0001899 Populus trichocarpa miR156j	0	3.66667	0	0	0	0	0	0	17	0
475998	24	TTGACAGAAGATAGAGAGCACTCG	ptc-miR156j MIMAT0001899 Populus trichocarpa miR156j	0	0	0	0	0	0	0	0	0	0
476002	23	TTGACAGAAGATAGAGAGCACTT	ptc-miR156j MIMAT0001899 Populus trichocarpa miR156j	0	0	0	0	0	19.04	0	5.90164	0	186
475983	23	TTGACAGAAGATAGAGAGCACAA	ptc-miR156j MIMAT0001899 Populus trichocarpa miR156j	0	2	0	0	0	8.4	2.14286	0	0	123
272420	23	AATTGACAGAAGATAGAGAGCAC	ptc-miR156j MIMAT0001899 Populus trichocarpa miR156j	0	0	0	0	0	8.08	1.19048	2.45902	0	85
475997	23	TTGACAGAAGATAGAGAGCACTC	ptc-miR156j MIMAT0001899 Populus trichocarpa miR156j	0	0	0	0	0	1.68	0	0	0	16
365651	23	CTGACAGAAGATAGAGAGCATTT	ptc-miR156j MIMAT0001899 Populus trichocarpa miR156j	0	0	0	0	0	0	1.19048	0	0	0
475980	23	TTGACAGAAGATAGAGAGCAATT	ptc-miR156j MIMAT0001899 Populus trichocarpa miR156j	0	0	0	0	0	0	0	0	0	0
475982	22	TTGACAGAAGATAGAGAGCACA	ptc-miR156j MIMAT0001899 Populus trichocarpa miR156j	0	19	9	4	0	22.48	15.4762	2.78689	0	564
475988	22	TTGACAGAAGATAGAGAGCACT	ptc-miR156j MIMAT0001899 Populus trichocarpa miR156j	0	2.33333	1.66667	0	0	21.36	8.09524	5.40984	0	119
368650	22	CTTGACAGAAGATAGAGAGCAC	ptc-miR156j MIMAT0001899 Populus trichocarpa miR156j	0	3	2.33333	2	0	20.32	2.61905	7.37705	0	152
476005	22	TTGACAGAAGATAGAGAGCATT	ptc-miR156j MIMAT0001899 Populus trichocarpa miR156j	0	0	0	0	0	13.2	1.42857	4.09836	0	19
475984	22	TTGACAGAAGATAGAGAGCACC	ptc-miR156j MIMAT0001899 Populus trichocarpa miR156j	0	1.66667	0	0	0	4.64	0	0	0	0
365650	22	CTGACAGAAGATAGAGAGCATT	ptc-miR156j MIMAT0001899 Populus trichocarpa miR156j	0	0	0	0	0	0	6.90476	0	0	0
405669	22	GTTGACAGAAGATAGAGAGCAC	ptc-miR156j MIMAT0001899 Populus trichocarpa miR156j	0	0	0	0	0	2.4	0	0	0	142
365648	22	CTGACAGAAGATAGAGAGCACA	ptc-miR156j MIMAT0001899 Populus trichocarpa miR156j	0	3	0	0	0	2.16	0	0	0	0
475979	22	TTGACAGAAGATAGAGAGCAAT	ptc-miR156j MIMAT0001899 Populus trichocarpa miR156j	0	0	0	0	0	1.44	0	0	0	0
475981	21	TTGACAGAAGATAGAGAGCAC	ptc-miR156j MIMAT0001899 Populus trichocarpa miR156j	290	4381	2889	2053.67	25	14252.8	13237.6	5014.92	6155	156269
365647	21	CTGACAGAAGATAGAGAGCAC	ptc-miR156j MIMAT0001899 Populus trichocarpa miR156j	9	1758	90.3333	20	0	3913.36	6.19048	5.7377	142	108
476004	21	TTGACAGAAGATAGAGAGCAT	ptc-miR156j MIMAT0001899 Populus trichocarpa miR156j	2	18.3333	13.8333	7.66667	0	381.12	130.238	185.41	48	1413
475978	21	TTGACAGAAGATAGAGAGCAA	ptc-miR156j MIMAT0001899 Populus trichocarpa miR156j	2	16	15.5	6	0	176.48	291.667	140.328	18	837
475970	21	TTGACAGAAGATAGAGAGAAC	ptc-miR156j MIMAT0001899 Populus trichocarpa miR156j	0	0	5.83333	0	0	2.08	215.952	2.13115	0	118
476008	21	TTGACAGAAGATAGAGAGCCC	ptc-miR156j MIMAT0001899 Populus trichocarpa miR156j	3.66667	44	5.83333	28	0	7.68	225	3.93443	0	406
445418	21	TGACAGAAGATAGAGAGCACA	ptc-miR156j MIMAT0001899 Populus trichocarpa miR156j	1.66667	43	45.1667	26	0	71.04	46.9048	7.21311	194	376
365649	21	CTGACAGAAGATAGAGAGCAT	ptc-miR156j MIMAT0001899 Populus trichocarpa miR156j	0	17	0	2.33333	0	46.48	114.524	0	0	0
475969	21	TTGACAGAAGATAGAGAGAAA	ptc-miR156j MIMAT0001899 Populus trichocarpa miR156j	0	0	0	0	0	0	29.0476	0	0	0
476020	21	TTGACAGAAGATAGAGAGTAC	ptc-miR156j MIMAT0001899 Populus trichocarpa miR156j	0	2	0	0	0	11.84	9.28571	2.13115	0	80
476017	21	TTGACAGAAGATAGAGAGGAC	ptc-miR156j MIMAT0001899 Populus trichocarpa miR156j	0	0	0	0	0	1.68	22.381	0	0	19
476003	21	TTGACAGAAGATAGAGAGCAG	ptc-miR156j MIMAT0001899 Populus trichocarpa miR156j	0	0	0	0	0	2.24	12.8571	1.63934	0	328
429671	21	TCGACAGAAGATAGAGAGCAC	ptc-miR156j MIMAT0001899 Populus trichocarpa miR156j	0	0	1.83333	0	0	8.08	10.2381	2.78689	0	131
476014	21	TTGACAGAAGATAGAGAGCTC	ptc-miR156j MIMAT0001899 Populus trichocarpa miR156j	0	13.3333	1.66667	5	0	2.48	6.90476	0	0	197
476012	21	TTGACAGAAGATAGAGAGCGC	ptc-miR156j MIMAT0001899 Populus trichocarpa miR156j	0	4.66667	4.16667	4	0	3.2	7.61905	1.96721	0	140
476007	21	TTGACAGAAGATAGAGAGCCA	ptc-miR156j MIMAT0001899 Populus trichocarpa miR156j	0	0	0	0	0	0	15.7143	0	0	0
475974	21	TTGACAGAAGATAGAGAGACC	ptc-miR156j MIMAT0001899 Populus trichocarpa miR156j	0	0	0	0	0	0	11.9048	0	0	0
466555	21	TTAACAGAAGATAGAGAGCAC	ptc-miR156j MIMAT0001899 Populus trichocarpa miR156j	0	0	0	0	0	9.12	5.95238	1.63934	0	330
481300	21	TTTACAGAAGATAGAGAGCAC	ptc-miR156j MIMAT0001899 Populus trichocarpa miR156j	0	0	3.33333	0	0	7.52	0	0	0	266
327252	21	ATGACAGAAGATAGAGAGCAC	ptc-miR156j MIMAT0001899 Populus trichocarpa miR156j	0	0	0	0	0	7.04	0	0	0	119
470366	21	TTCACAGAAGATAGAGAGCAC	ptc-miR156j MIMAT0001899 Populus trichocarpa miR156j	0	0	0	0	0	6.32	1.42857	0	0	439
476041	21	TTGACAGAAGATAGAGNGCAC	ptc-miR156j MIMAT0001899 Populus trichocarpa miR156j	0	4.66667	0	0	0	8.72	0	0	0	92
476044	21	TTGACAGAAGATAGANAGCAC	ptc-miR156j MIMAT0001899 Populus trichocarpa miR156j	0	0	0	0	0	8.48	0	0	0	88
445419	21	TGACAGAAGATAGAGAGCACT	ptc-miR156j MIMAT0001899 Populus trichocarpa miR156j	0	1.66667	0	0	0	7.04	1.42857	0	0	0
457040	21	TGGACAGAAGATAGAGAGCAC	ptc-miR156j MIMAT0001899 Populus trichocarpa miR156j	0	0	1.83333	0	0	1.76	0	5.7377	0	29
476061	21	TTGACAGAAGATAGNGAGCAC	ptc-miR156j MIMAT0001899 Populus trichocarpa miR156j	0	0	0	0	0	8.08	0	0	0	82
402763	21	GTGACAGAAGATAGAGAGCAC	ptc-miR156j MIMAT0001899 Populus trichocarpa miR156j	0	0	3.33333	0	0	3.76	2.38095	0	0	53
465650	21	TGTTGACAGAAGATAGAGAGC	ptc-miR156j MIMAT0001899 Populus trichocarpa miR156j	0	5.66667	6.66667	2	0	0	1.19048	0	20	0
365652	21	CTGACAGAAGATAGAGAGCCC	ptc-miR156j MIMAT0001899 Populus trichocarpa miR156j	0	19.3333	0	0	0	2.64	0	0	0	0
414779	21	TAGACAGAAGATAGAGAGCAC	ptc-miR156j MIMAT0001899 Populus trichocarpa miR156j	0	0	0	0	0	3.28	2.85714	0	0	34
475973	21	TTGACAGAAGATAGAGAGACA	ptc-miR156j MIMAT0001899 Populus trichocarpa miR156j	0	0	0	0	0	0	3.57143	0	0	0
276728	21	ACAGAAGATAGAGAGCACAGA	ptc-miR156j MIMAT0001899 Populus trichocarpa miR156j	0	0	0	0	0	2.4	1.90476	0	0	17
475972	21	TTGACAGAAGATAGAGAGAAT	ptc-miR156j MIMAT0001899 Populus trichocarpa miR156j	0	0	0	0	0	0	1.42857	0	0	0
476016	21	TTGACAGAAGATAGAGAGGAA	ptc-miR156j MIMAT0001899 Populus trichocarpa miR156j	0	0	0	0	0	0	3.09524	0	0	0
476010	21	TTGACAGAAGATAGAGAGCCT	ptc-miR156j MIMAT0001899 Populus trichocarpa miR156j	0	0	0	0	0	0	2.38095	0	0	0
475971	21	TTGACAGAAGATAGAGAGAAG	ptc-miR156j MIMAT0001899 Populus trichocarpa miR156j	0	0	0	0	0	0	3.33333	0	0	0
476018	21	TTGACAGAAGATAGAGAGGCC	ptc-miR156j MIMAT0001899 Populus trichocarpa miR156j	0	0	0	0	0	0	1.90476	0	0	0
476022	21	TTGACAGAAGATAGAGAGTCC	ptc-miR156j MIMAT0001899 Populus trichocarpa miR156j	0	0	0	0	0	0	1.19048	0	0	0
365654	21	CTGACAGAAGATAGAGAGCTC	ptc-miR156j MIMAT0001899 Populus trichocarpa miR156j	0	4.33333	0	0	0	0	0	0	0	0
475975	21	TTGACAGAAGATAGAGAGAGC	ptc-miR156j MIMAT0001899 Populus trichocarpa miR156j	0	0	0	0	0	0	0	0	0	0
476009	21	TTGACAGAAGATAGAGAGCCG	ptc-miR156j MIMAT0001899 Populus trichocarpa miR156j	0	0	0	0	0	0	1.19048	0	0	0
476011	21	TTGACAGAAGATAGAGAGCGA	ptc-miR156j MIMAT0001899 Populus trichocarpa miR156j	0	0	0	0	0	0	0	0	0	0
445417	20	_TGACAGAAGATAGAGAGCAC	ptc-miR156j MIMAT0001899 Populus trichocarpa miR156j	11.6667	684.333	109.333	57	3	3525.28	167.619	118.361	333	3563
276727	20	ACAGAAGATAGAGAGCACAG	ptc-miR156j MIMAT0001899 Populus trichocarpa miR156j	4.33333	106.333	21.3333	19	0	76.24	93.5714	6.06557	16	935
475977	20	TTGACAGAAGATAGAGAGCA	ptc-miR156j MIMAT0001899 Populus trichocarpa miR156j	0	21.6667	24.5	9	0	85.52	71.9048	21.3115	32	903
445421	20	TGACAGAAGATAGAGAGCAT	ptc-miR156j MIMAT0001899 Populus trichocarpa miR156j	0	2.33333	0	0	0	38.32	1.66667	0	0	28
365646	20	CTGACAGAAGATAGAGAGCA	ptc-miR156j MIMAT0001899 Populus trichocarpa miR156j	0	6.66667	0	0	0	22.8	4.28571	0	0	0
445415	20	TGACAGAAGATAGAGAGCAA	ptc-miR156j MIMAT0001899 Populus trichocarpa miR156j	0	4.33333	0	0	0	17.44	3.57143	0	0	0
467497	20	TTACAGAAGATAGAGAGCAC	ptc-miR156j MIMAT0001899 Populus trichocarpa miR156j	0	0	0	0	0	7.2	1.19048	0	0	44
445422	20	TGACAGAAGATAGAGAGCCC	ptc-miR156j MIMAT0001899 Populus trichocarpa miR156j	0	7	0	0	0	2.16	2.14286	0	0	0
476006	20	TTGACAGAAGATAGAGAGCC	ptc-miR156j MIMAT0001899 Populus trichocarpa miR156j	0	0	0	0	0	0	0	0	0	0
276730	20	ACAGAAGATAGAGAGCACCG	ptc-miR156j MIMAT0001899 Populus trichocarpa miR156j	0	2	0	0	0	0	2.38095	0	0	0
476013	20	TTGACAGAAGATAGAGAGCT	ptc-miR156j MIMAT0001899 Populus trichocarpa miR156j	0	0	0	0	0	0	1.19048	0	0	0
374465	19	GACAGAAGATAGAGAGCAC	ptc-miR156j MIMAT0001899 Populus trichocarpa miR156j	0	15	2.16667	3	0	56.16	4.7619	3.77049	30	172
475976	19	TTGACAGAAGATAGAGAGC	ptc-miR156j MIMAT0001899 Populus trichocarpa miR156j	0	3.33333	4.16667	1.66667	0	16.4	28.5714	7.54098	0	149
445414	19	TGACAGAAGATAGAGAGCA	ptc-miR156j MIMAT0001899 Populus trichocarpa miR156j	0	0	0	0	0	21.52	1.19048	0	0	28
276726	19	ACAGAAGATAGAGAGCACA	ptc-miR156j MIMAT0001899 Populus trichocarpa miR156j	0	0	0	0	0	1.92	1.42857	0	0	0
374466	19	GACAGAAGATAGAGAGCAT	ptc-miR156j MIMAT0001899 Populus trichocarpa miR156j	0	0	0	0	0	1.36	0	0	0	0
276725	18	ACAGAAGATAGAGAGCAC	ptc-miR156j MIMAT0001899 Populus trichocarpa miR156j	0	2	0	0	0	6.24	0	0	0	18
445413	18	TGACAGAAGATAGAGAGC	ptc-miR156j MIMAT0001899 Populus trichocarpa miR156j	0	0	0	0	0	3.52	0	0	0	0
475966	18	TTGACAGAAGATAGAGAG	ptc-miR156j MIMAT0001899 Populus trichocarpa miR156j	0	0	0	0	0	0	1.90476	0	0	0
		TGACAGAAGAGAGGGAGCAC	ptc-miR156k MIMAT0001900	0	0	0	0	0	0	0	0
444814	35	TGACAGAAGAGAGGGAGCACACGTATGCCGTCTTC	ptc-miR156k MIMAT0001900 Populus trichocarpa miR156k	0	0	0	0	0	0	0	3.93443	0	0
444810	35	TGACAGAAGAGAGGGAGCACACGGATGCCGGCTTC	ptc-miR156k MIMAT0001900 Populus trichocarpa miR156k	0	0	0	0	0	0	0	3.44262	0	0
444812	35	TGACAGAAGAGAGGGAGCACACGTATGCCGGCTTC	ptc-miR156k MIMAT0001900 Populus trichocarpa miR156k	0	0	0	0	0	0	0	3.11475	0	0
444811	35	TGACAGAAGAGAGGGAGCACACGGATGCCGTCTTC	ptc-miR156k MIMAT0001900 Populus trichocarpa miR156k	0	0	0	0	0	0	0	2.78689	0	0
444820	35	TGACAGAAGAGAGGGAGCACTCCTATGCCGTCTTC	ptc-miR156k MIMAT0001900 Populus trichocarpa miR156k	0	0	0	0	0	0	0	1.80328	0	0
444817	33	TGACAGAAGAGAGGGAGCACTAGTATGCCGTCT	ptc-miR156k MIMAT0001900 Populus trichocarpa miR156k	0	0	0	0	0	0	1.19048	0	0	0
444815	33	TGACAGAAGAGAGGGAGCACGCGTATGCCGTCT	ptc-miR156k MIMAT0001900 Populus trichocarpa miR156k	0	0	0	0	0	0	0	0	0	0
475797	21	TTGACAGAAGAGAGGGAGCAC	ptc-miR156k MIMAT0001900 Populus trichocarpa miR156k	0	4	2	4.33333	207.667	12.72	1.19048	2.62295	42	0
475799	21	TTGACAGAAGAGAGGGAGCCC	ptc-miR156k MIMAT0001900 Populus trichocarpa miR156k	0	0	0	0	9	0	0	0	0	0
444808	21	TGACAGAAGAGAGGGAGCACA	ptc-miR156k MIMAT0001900 Populus trichocarpa miR156k	0	0	0	0	0	0	0	3.60656	0	0
466551	21	TTAACAGAAGAGAGGGAGCAC	ptc-miR156k MIMAT0001900 Populus trichocarpa miR156k	0	0	0	0	6.66667	0	0	0	0	0
475796	21	TTGACAGAAGAGAGGGAGCAA	ptc-miR156k MIMAT0001900 Populus trichocarpa miR156k	0	0	0	0	4.33333	0	0	0	0	0
470363	21	TTCACAGAAGAGAGGGAGCAC	ptc-miR156k MIMAT0001900 Populus trichocarpa miR156k	0	0	0	0	4	0	0	0	0	0
475798	21	TTGACAGAAGAGAGGGAGCAG	ptc-miR156k MIMAT0001900 Populus trichocarpa miR156k	0	0	0	0	4	0	0	0	0	0
475800	21	TTGACAGAAGAGAGGGAGCGC	ptc-miR156k MIMAT0001900 Populus trichocarpa miR156k	0	0	0	0	4	0	0	0	0	0
444807	20	TGACAGAAGAGAGGGAGCAC	ptc-miR156k MIMAT0001900 Populus trichocarpa miR156k	5.66667	2	61.6667	1.66667	66.3333	23.84	86.6667	469.016	62	138
444806	20	TGACAGAAGAGAGGGAGCAA	ptc-miR156k MIMAT0001900 Populus trichocarpa miR156k	0	0	0	0	2.66667	0	5.47619	14.0984	0	0
444821	20	TGACAGAAGAGAGGGAGCAG	ptc-miR156k MIMAT0001900 Populus trichocarpa miR156k	0	0	0	0	0	0	0	9.67213	0	0
444822	20	TGACAGAAGAGAGGGAGCAT	ptc-miR156k MIMAT0001900 Populus trichocarpa miR156k	0	0	0	0	0	0	1.42857	11.6393	0	0
444823	20	TGACAGAAGAGAGGGAGCCC	ptc-miR156k MIMAT0001900 Populus trichocarpa miR156k	0	0	0	0	2	0	3.09524	0	0	0
444824	20	TGACAGAAGAGAGGGAGCTC	ptc-miR156k MIMAT0001900 Populus trichocarpa miR156k	0	0	0	0	0	0	0	3.93443	0	0
444805	19	TGACAGAAGAGAGGGAGCA	ptc-miR156k MIMAT0001900 Populus trichocarpa miR156k	0	0	0	0	0	0	0	3.27869	0	0
374456	19	GACAGAAGAGAGGGAGCAC	ptc-miR156k MIMAT0001900 Populus trichocarpa miR156k	0	0	0	0	0	0	0	0	0	0
444804	18	TGACAGAAGAGAGGGAGC	ptc-miR156k MIMAT0001900 Populus trichocarpa miR156k	0	0	0	0	0	0	0	1.63934	0	0
		TTTGGATTGAAGGGAGCTCTA	ptc-miR159c MIMAT0001903	0	0	0	0	0	0	0	0
553209	34	TTTGGATTGAAGGGAGCTCTACCAAGATGAGTGC	ptc-miR159c MIMAT0001903 Populus trichocarpa miR159c	0	0	0	0	0	1.52	0	0	0	0
550935	33	TTTGGATTGAAGGGAGCTCTACAAGATGAGTGC	ptc-miR159c MIMAT0001903 Populus trichocarpa miR159c	0	0	0	0	0	1.84	0	0	0	0
552229	32	TTTGGATTGAAGGGAGCTCTACGGTGAAGTGT	ptc-miR159c MIMAT0001903 Populus trichocarpa miR159c	0	0	0	0	0	1.68	0	0	0	0
543313	31	TTTGGATTGAAGGGAGCTCTAACAATGACTC	ptc-miR159c MIMAT0001903 Populus trichocarpa miR159c	0	0	0	0	0	4.48	0	0	0	0
543658	21	TTTGAATTGAAGGGAGCTCTA	ptc-miR159c MIMAT0001903 Populus trichocarpa miR159c	0	0	0	0	0	4.16	0	0	0	0
544514	21	TTTGCATTGAAGGGAGCTCTA	ptc-miR159c MIMAT0001903 Populus trichocarpa miR159c	0	0	0	0	0	3.6	0	0	0	0
546156	21	TTTGTATTGAAGGGAGCTCTA	ptc-miR159c MIMAT0001903 Populus trichocarpa miR159c	0	0	0	0	0	2.88	0	0	0	0
484351	23	TTTGGATTGAAGGGAGCTCTAAA	ptc-miR159c MIMAT0001903 Populus trichocarpa miR159c	0	0	0	0	1.66667	5.84	1.42857	0	26	69
484364	23	TTTGGATTGAAGGGAGCTTTTTT	ptc-miR159c MIMAT0001903 Populus trichocarpa miR159c	0	0	0	0	0	0	0	0	0	0
484350	22	TTTGGATTGAAGGGAGCTCTAA	ptc-miR159c MIMAT0001903 Populus trichocarpa miR159c	0	2.66667	0	0	0	2.32	1.66667	0	0	30
484363	22	TTTGGATTGAAGGGAGCTTTTT	ptc-miR159c MIMAT0001903 Populus trichocarpa miR159c	0	0	0	0	0	0	0	0	0	0
484349	21	TTTGGATTGAAGGGAGCTCTA	ptc-miR159c MIMAT0001903 Populus trichocarpa miR159c	77	47.6667	18.5	71.6667	79.6667	298.72	473.571	48.3607	1210	3097
484353	21	TTTGGATTGAAGGGAGCTCTC	ptc-miR159c MIMAT0001903 Populus trichocarpa miR159c	0	0	0	0	0	0	17.381	0	0	0
484362	21	TTTGGATTGAAGGGAGCTTTA	ptc-miR159c MIMAT0001903 Populus trichocarpa miR159c	0	0	0	0	0	4	1.19048	0	42	30
484343	21	TTTGGATTGAAGGGAGCTATA	ptc-miR159c MIMAT0001903 Populus trichocarpa miR159c	0	0	0	0	0	0	3.80952	0	0	0
363454	21	CTATTTGGATTGAAGGGAGCT	ptc-miR159c MIMAT0001903 Populus trichocarpa miR159c	0	0	0	0	0	1.92	1.19048	0	0	0
478914	21	TTGGATTGAAGGGAGCTCTAT	ptc-miR159c MIMAT0001903 Populus trichocarpa miR159c	0	0	0	0	0	0	1.66667	0	0	0
468765	21	TTAGGATTGAAGGGAGCTCTA	ptc-miR159c MIMAT0001903 Populus trichocarpa miR159c	0	0	0	0	2.33333	0	0	0	0	0
484360	20	TTTGGATTGAAGGGAGCTTA	ptc-miR159c MIMAT0001903 Populus trichocarpa miR159c	13.3333	9.66667	7.16667	14.6667	2.33333	29.84	8.33333	2.45902	160	226
484348	20	TTTGGATTGAAGGGAGCTCT	ptc-miR159c MIMAT0001903 Populus trichocarpa miR159c	1.66667	1.66667	0	0	2.66667	3.6	9.7619	0	29	83
478913	20	TTGGATTGAAGGGAGCTCTA	ptc-miR159c MIMAT0001903 Populus trichocarpa miR159c	0	0	0	2.66667	0	5.84	3.80952	0	32	33
484361	20	TTTGGATTGAAGGGAGCTTT	ptc-miR159c MIMAT0001903 Populus trichocarpa miR159c	0	0	0	0	0	0	0	0	0	0
484345	19	TTTGGATTGAAGGGAGCTC	ptc-miR159c MIMAT0001903 Populus trichocarpa miR159c	4.33333	0	0	2.33333	1.66667	7.92	16.1905	0	21	58
484342	19	TTTGGATTGAAGGGAGCTA	ptc-miR159c MIMAT0001903 Populus trichocarpa miR159c	0	0	0	0	0	1.76	0	0	0	0
484359	19	TTTGGATTGAAGGGAGCTT	ptc-miR159c MIMAT0001903 Populus trichocarpa miR159c	0	0	0	0	0	0	0	0	0	0
484341	18	TTTGGATTGAAGGGAGCT	ptc-miR159c MIMAT0001903 Populus trichocarpa miR159c	7	4.66667	2.33333	6.33333	4	17.36	11.4286	0	41	59
		TGCCTGGCTCCCTGCATGCCA	ptc-miR160h MIMAT0001914	0	0	0	0	0	0	0	0
454404	21	TGCCTGGCTCCCTGCATGCCA	ptc-miR160h MIMAT0001914 Populus trichocarpa miR160h	0	2	0	0	0	0	0	0	0	0
		TCGATAAACCTCTGCATCCAG	ptc-miR162c MIMAT0001917	0	0	0	0	0	0	0	0
430097	23	TCGATAAACCTCTGCATCCAGAA	ptc-miR162c MIMAT0001917 Populus trichocarpa miR162c	0	0	0	0	0	0	2.14286	0	0	0
430098	22	TCGATAAACCTCTGCATCCAGC	ptc-miR162c MIMAT0001917 Populus trichocarpa miR162c	0	0	0	0	0	0	0	0	0	0
430095	21	TCGATAAACCTCTGCATCCAG	ptc-miR162c MIMAT0001917 Populus trichocarpa miR162c	23.6667	16.3333	8.83333	17.3333	45.6667	36.56	45.7143	28.5246	47	233
430099	21	TCGATAAACCTCTGCATCCCG	ptc-miR162c MIMAT0001917 Populus trichocarpa miR162c	0	0	0	0	0	0	1.90476	0	0	0
379854	19	_ _GATAAACCTCTGCATCCAG	ptc-miR162c MIMAT0001917 Populus trichocarpa miR162c	0	0	0	0	0	0	0	0	0	0
		TGGAGAAGCAGGGCACGTGCA	ptc-miR164e MIMAT0001922	0	#VALUE!	0	0	0	0	0	0
555178	25	TGGAGAAGCAGGGCACGTTTTTTTT	ptc-miR164e MIMAT0001922 Populus trichocarpa miR164e	0	0	0	0	0	1.36	0	0	0	0
550040	24	TGGAGAAGCAGGGCACGTTTTTTT	ptc-miR164e MIMAT0001922 Populus trichocarpa miR164e	0	0	0	0	0	1.92	0	0	0	0
545050	23	TGGAGAAGCAGGGCACGTTTTTT	ptc-miR164e MIMAT0001922 Populus trichocarpa miR164e	0	0	0	0	0	3.36	0	0	0	25
555442	23	TGGAGAAGCAGGGCACGTGCATT	ptc-miR164e MIMAT0001922 Populus trichocarpa miR164e	0	0	0	0	0	1.36	0	0	0	45
547518	22	TGGAGAAGCAGGGCACGTTTTT	ptc-miR164e MIMAT0001922 Populus trichocarpa miR164e	0	0	0	0	0	2.48	0	0	0	25
540900	21	TGGACAAGCAGGGCACGTGCA	ptc-miR164e MIMAT0001922 Populus trichocarpa miR164e	0	0	0	0	0	10.16	0	0	0	0
541641	21	TGGAAAAGCAGGGCACGTGCA	ptc-miR164e MIMAT0001922 Populus trichocarpa miR164e	0	0	0	0	0	6.96	0	0	0	0
542421	21	TGGATAAGCAGGGCACGTGCA	ptc-miR164e MIMAT0001922 Populus trichocarpa miR164e	0	0	0	0	0	5.44	0	0	0	0
553564	21	TGGAGAAGCAGTGCACGTGCA	ptc-miR164e MIMAT0001922 Populus trichocarpa miR164e	0	0	0	0	0	1.52	0	0	32	0
552120	21	NGGAGAAGCAGGGCACGTGCA	ptc-miR164e MIMAT0001922 Populus trichocarpa miR164e	0	0	0	0	0	1.68	0	0	0	36
555666	21	TGGAGNAGCAGGGCACGTGCA	ptc-miR164e MIMAT0001922 Populus trichocarpa miR164e	0	0	0	0	0	1.36	0	0	0	17
457804	23	TGGAGAAGCAGGGCACGTGCAAA	ptc-miR164e MIMAT0001922 Populus trichocarpa miR164e	2.33333	0	0	0	0	1.92	0	0	24	25
457805	23	TGGAGAAGCAGGGCACGTGCAAT	ptc-miR164e MIMAT0001922 Populus trichocarpa miR164e	2	0	0	0	0	0	0	0	0	26
457806	22	TGGAGAAGCAGGGCACGTGCAT	ptc-miR164e MIMAT0001922 Populus trichocarpa miR164e	3	0	0	2.33333	0	3.92	0	0	20	80
457803	22	TGGAGAAGCAGGGCACGTGCAA	ptc-miR164e MIMAT0001922 Populus trichocarpa miR164e	2.66667	0	0	0	0	0	0	0	0	52
457802	21	TGGAGAAGCAGGGCACGTGCA	ptc-miR164e MIMAT0001922 Populus trichocarpa miR164e	1496.33	434	250.5	1544	161	972.64	580.238	260.328	9750	16466
457807	21	TGGAGAAGCAGGGCACGTGCC	ptc-miR164e MIMAT0001922 Populus trichocarpa miR164e	22.6667	8	0	30	1.66667	1.44	30	1.63934	19	73
457810	21	TGGAGAAGCAGGGCACGTGGA	ptc-miR164e MIMAT0001922 Populus trichocarpa miR164e	4.66667	0	0	0	0	0	1.66667	0	0	0
457812	21	TGGAGAAGCAGGGCACGTTCA	ptc-miR164e MIMAT0001922 Populus trichocarpa miR164e	3.33333	0	0	0	0	0	0	0	16	18
457797	21	TGGAGAAGCAGGGCACGTCCA	ptc-miR164e MIMAT0001922 Populus trichocarpa miR164e	3	0	0	0	0	0	0	0	0	0
457811	21	TGGAGAAGCAGGGCACGTGTA	ptc-miR164e MIMAT0001922 Populus trichocarpa miR164e	0	0	0	0	0	0	0	0	0	26
442303	21	TGAAGAAGCAGGGCACGTGCA	ptc-miR164e MIMAT0001922 Populus trichocarpa miR164e	0	0	0	0	2.66667	0	0	0	0	25
453533	21	TGCAGAAGCAGGGCACGTGCA	ptc-miR164e MIMAT0001922 Populus trichocarpa miR164e	0	0	0	0	2.66667	0	0	0	0	32
390872	20	_GGAGAAGCAGGGCACGTGCA	ptc-miR164e MIMAT0001922 Populus trichocarpa miR164e	0	6	0	23	0	4.96	0	0	43	44
457801	20	TGGAGAAGCAGGGCACGTGC_	ptc-miR164e MIMAT0001922 Populus trichocarpa miR164e	3	0	1.66667	3.33333	0	2.56	2.38095	0	23	52
457798	19	TGGAGAAGCAGGGCACGTG_ _	ptc-miR164e MIMAT0001922 Populus trichocarpa miR164e	2	0	0	2.33333	0	0	0	0	0	20
		TGGAGAAGCAGGGCACATGCT	ptc-miR164f MIMAT0001923	0	0	0	0	0	0	0	0
554273	21	TGGAGAAGCAGGGCATTTTTT	ptc-miR164f MIMAT0001923 Populus trichocarpa miR164f	0	0	0	0	0	1.44	0	0	0	0
		TCGGACCAGGCTCCATTCCTT	ptc-miR166p MIMAT0001939	0	0	0	0	0	0	0	0
432206	21	TCGGACCAGGCTCCATTCCCC	ptc-miR166p MIMAT0001939 Populus trichocarpa miR166p	2	9.33333	24	19	6.33333	2.56	19.5238	2.45902	0	70
432208	21	TCGGACCAGGCTCCATTCCCT	ptc-miR166p MIMAT0001939 Populus trichocarpa miR166p	0	0	0	0	0	0	1.42857	0	0	0
436967	21	TCTCGGACCAGGCTCCATTCC	ptc-miR166p MIMAT0001939 Populus trichocarpa miR166p	0	0	0	0	0	0	1.19048	0	0	0
432207	21	TCGGACCAGGCTCCATTCCCG	ptc-miR166p MIMAT0001939 Populus trichocarpa miR166p	0	0	0	0	0	0	1.66667	0	0	0
		TCGGACCAGGCTTCATTCCTT	ptc-miR166q MIMAT0001940	0	0	0	0	0	0	0	0
432438	23	TCGGACCAGGCTTCATTCCTTTT	ptc-miR166q MIMAT0001940 Populus trichocarpa miR166q	0	0	0	0	0	0	0	0	0	0
437000	22	TCTCGGACCAGGCTTCATTCCT	ptc-miR166q MIMAT0001940 Populus trichocarpa miR166q	0	0	0	0	0	4.48	9.04762	0	0	255
482531	22	TTTCGGACCAGGCTTCATTCCT	ptc-miR166q MIMAT0001940 Populus trichocarpa miR166q	0	0	0	0	0	0	0	0	0	0
432436	22	TCGGACCAGGCTTCATTCCTTT	ptc-miR166q MIMAT0001940 Populus trichocarpa miR166q	0	0	0	0	0	0	1.42857	0	0	0
432432	21	TCGGACCAGGCTTCATTCCTT	ptc-miR166q MIMAT0001940 Populus trichocarpa miR166q	0	1.66667	0	2.33333	0	2	4.28571	0	0	30
432431	21	TCGGACCAGGCTTCATTCCTG	ptc-miR166q MIMAT0001940 Populus trichocarpa miR166q	0	0	0	0	0	0	1.90476	0	0	0
432424	21	TCGGACCAGGCTTCATTCCTA	ptc-miR166q MIMAT0001940 Populus trichocarpa miR166q	0	0	0	0	0	0	0	0	0	0
472513	21	TTCGGACCAGGCTTCATTCCT	ptc-miR166q MIMAT0001940 Populus trichocarpa miR166q	0	0	0	0	0	0	0	0	0	0
432423	20	TCGGACCAGGCTTCATTCCT	ptc-miR166q MIMAT0001940 Populus trichocarpa miR166q	0	0	2	2.33333	0	1.92	2.14286	0	0	43
		TGAAGCTGCCAGCATGATCTA	ptc-miR167d MIMAT0001944	0	0	0	0	0	0	0	0
542329	21	TGAAGCTGCTAGCATGATCTA	ptc-miR167d MIMAT0001944 Populus trichocarpa miR167d	0	0	0	0	0	5.6	0	0	176	16
541080	21	TGAACCTGCCAGCATGATCTA	ptc-miR167d MIMAT0001944 Populus trichocarpa miR167d	0	0	0	0	0	9.04	0	0	0	0
442891	22	TGAAGCTGCCAGCATGATCTAT	ptc-miR167d MIMAT0001944 Populus trichocarpa miR167d	10.3333	3	0	12	0	2.16	0	0	27	0
442890	22	TGAAGCTGCCAGCATGATCTAA	ptc-miR167d MIMAT0001944 Populus trichocarpa miR167d	3.66667	2.66667	0	2.33333	0	0	0	0	0	0
442889	21	TGAAGCTGCCAGCATGATCTA	ptc-miR167d MIMAT0001944 Populus trichocarpa miR167d	225.333	51.6667	14.3333	76	597.333	400.8	15.9524	18.5246	6378	2079
458071	21	TGGAGCTGCCAGCATGATCTA	ptc-miR167d MIMAT0001944 Populus trichocarpa miR167d	0	0	0	0	8.66667	0	0	0	0	0
453657	21	TGCAGCTGCCAGCATGATCTA	ptc-miR167d MIMAT0001944 Populus trichocarpa miR167d	0	0	0	0	6.66667	0	0	0	0	0
443356	21	TGAAGCTGCCAGCNTGATCTA	ptc-miR167d MIMAT0001944 Populus trichocarpa miR167d	0	0	0	0	3.33333	0	0	0	0	0
463185	21	TGTAGCTGCCAGCATGATCTA	ptc-miR167d MIMAT0001944 Populus trichocarpa miR167d	0	0	0	0	3	0	0	0	0	0
		TGAAGCTGCCAGCATGATCTG	ptc-miR167e MIMAT0001945	0	0	0	0	0	0	0	0
551399	25	TGAAGCTGCCAGCATGATCTGAAAA	ptc-miR167e MIMAT0001945 Populus trichocarpa miR167e	0	0	0	0	0	1.76	0	0	0	0
540553	24	TGAAGCTGCCAGCATGATCTGAAA	ptc-miR167e MIMAT0001945 Populus trichocarpa miR167e	0	0	0	0	0	13.36	0	0	0	0
545721	24	TGAAGCTGCCAGCATGATCTGAGT	ptc-miR167e MIMAT0001945 Populus trichocarpa miR167e	0	0	0	0	0	3.04	0	0	0	0
554804	24	TGAAGCTGCCAGCATGATCTGTTT	ptc-miR167e MIMAT0001945 Populus trichocarpa miR167e	0	0	0	0	0	1.44	0	0	0	0
544167	23	TGAACCTGCCAGCATGATCTGAA	ptc-miR167e MIMAT0001945 Populus trichocarpa miR167e	0	0	0	0	0	3.84	0	0	0	0
544463	23	TGAAGCTGCCAGCATGATCTGAG	ptc-miR167e MIMAT0001945 Populus trichocarpa miR167e	0	0	0	0	0	3.6	0	0	0	0
544726	23	TGAAACTGCCAGCATGATCTGAA	ptc-miR167e MIMAT0001945 Populus trichocarpa miR167e	0	0	0	0	0	3.52	0	0	0	0
545129	23	TGAAGCTGCCAGCATGATCTGTT	ptc-miR167e MIMAT0001945 Populus trichocarpa miR167e	0	0	0	0	0	3.28	0	0	0	0
547086	23	TGAATCTGCCAGCATGATCTGAA	ptc-miR167e MIMAT0001945 Populus trichocarpa miR167e	0	0	0	0	0	2.56	0	0	0	0
552113	23	AAGCTGCCAGCATGATCTGAGTT	ptc-miR167e MIMAT0001945 Populus trichocarpa miR167e	0	0	0	0	0	1.68	0	0	0	0
553199	23	TGAAGCTGTCAGCATGATCTGAA	ptc-miR167e MIMAT0001945 Populus trichocarpa miR167e	0	0	0	0	0	1.52	0	0	0	0
555929	23	TGAAGCTGCTAGCATGATCTGAA	ptc-miR167e MIMAT0001945 Populus trichocarpa miR167e	0	0	0	0	0	1.36	0	0	0	0
541892	22	CTGAAGCTGCCAGCATGATCTG	ptc-miR167e MIMAT0001945 Populus trichocarpa miR167e	0	0	0	0	0	6.32	0	0	0	0
542760	22	TGAACCTGCCAGCATGATCTGA	ptc-miR167e MIMAT0001945 Populus trichocarpa miR167e	0	0	0	0	0	5.04	0	0	0	0
545174	22	TGAAACTGCCAGCATGATCTGA	ptc-miR167e MIMAT0001945 Populus trichocarpa miR167e	0	0	0	0	0	3.28	0	0	0	0
549930	22	TGAATCTGCCAGCATGATCTGA	ptc-miR167e MIMAT0001945 Populus trichocarpa miR167e	0	0	0	0	0	2	0	0	0	0
539883	21	TGAACCTGCCAGCATGATCTG	ptc-miR167e MIMAT0001945 Populus trichocarpa miR167e	0	0	0	0	0	219.12	0	0	0	0
539885	21	TGAAACTGCCAGCATGATCTG	ptc-miR167e MIMAT0001945 Populus trichocarpa miR167e	0	0	0	0	0	160.24	0	0	0	0
539902	21	TGAATCTGCCAGCATGATCTG	ptc-miR167e MIMAT0001945 Populus trichocarpa miR167e	0	0	0	0	0	102.08	0	0	0	0
540471	21	TGAAGNTGCCAGCATGATCTG	ptc-miR167e MIMAT0001945 Populus trichocarpa miR167e	0	0	0	0	0	14.64	0	0	0	0
540701	21	NGAAGCTGCCAGCATGATCTG	ptc-miR167e MIMAT0001945 Populus trichocarpa miR167e	0	0	0	0	0	11.76	0	0	0	0
541541	21	TGAAGCTTCCAGCATGATCTG	ptc-miR167e MIMAT0001945 Populus trichocarpa miR167e	0	0	0	0	0	7.28	0	0	0	0
541669	21	TGACGCTGCCAGCATGATCTG	ptc-miR167e MIMAT0001945 Populus trichocarpa miR167e	0	0	0	0	0	6.88	0	0	0	0
541921	21	TGAANCTGCCAGCATGATCTG	ptc-miR167e MIMAT0001945 Populus trichocarpa miR167e	0	0	0	0	0	6.32	0	0	0	0
541945	21	TNAAGCTGCCAGCATGATCTG	ptc-miR167e MIMAT0001945 Populus trichocarpa miR167e	0	0	0	0	0	6.24	0	0	0	0
542316	21	TGAAGCTGNCAGCATGATCTG	ptc-miR167e MIMAT0001945 Populus trichocarpa miR167e	0	0	0	0	0	5.68	0	0	0	0
542378	21	TGAAGCTGCGAGCATGATCTG	ptc-miR167e MIMAT0001945 Populus trichocarpa miR167e	0	0	0	0	0	5.52	0	0	0	0
542419	21	TGNAGCTGCCAGCATGATCTG	ptc-miR167e MIMAT0001945 Populus trichocarpa miR167e	0	0	0	0	0	5.44	0	0	0	0
542569	21	TGAAGCTGCCAGCATGNTCTG	ptc-miR167e MIMAT0001945 Populus trichocarpa miR167e	0	0	0	0	0	5.28	0	0	0	0
542691	21	TGAAGCTNCCAGCATGATCTG	ptc-miR167e MIMAT0001945 Populus trichocarpa miR167e	0	0	0	0	0	5.12	0	0	0	0
542871	21	TGAAGCNGCCAGCATGATCTG	ptc-miR167e MIMAT0001945 Populus trichocarpa miR167e	0	0	0	0	0	4.88	0	0	0	0
543247	21	TGANGCTGCCAGCATGATCTG	ptc-miR167e MIMAT0001945 Populus trichocarpa miR167e	0	0	0	0	0	4.56	0	0	0	0
543274	21	TGAAGCTGCCAGCATGANCTG	ptc-miR167e MIMAT0001945 Populus trichocarpa miR167e	0	0	0	0	0	4.48	0	0	0	0
543503	21	TGAAGCTGCNAGCATGATCTG	ptc-miR167e MIMAT0001945 Populus trichocarpa miR167e	0	0	0	0	0	4.32	0	0	0	0
543588	21	TGAAGCTGCCAGCATNATCTG	ptc-miR167e MIMAT0001945 Populus trichocarpa miR167e	0	0	0	0	0	4.24	0	0	0	0
543678	21	TGAAGCTGCCAGCANGATCTG	ptc-miR167e MIMAT0001945 Populus trichocarpa miR167e	0	0	0	0	0	4.16	0	0	0	0
543744	21	TGAAGCTGCCAGNATGATCTG	ptc-miR167e MIMAT0001945 Populus trichocarpa miR167e	0	0	0	0	0	4.08	0	0	0	0
544524	21	TAAAGCTGCCAGCATGATCTG	ptc-miR167e MIMAT0001945 Populus trichocarpa miR167e	0	0	0	0	0	3.6	0	0	0	0
546563	21	TGAAGCCGCCAGCATGATCTG	ptc-miR167e MIMAT0001945 Populus trichocarpa miR167e	0	0	0	0	0	2.72	0	0	0	0
546793	21	TGAGGCTGCCAGCATGATCTG	ptc-miR167e MIMAT0001945 Populus trichocarpa miR167e	0	0	0	0	0	2.64	0	0	0	0
547391	21	TGAAGCTGCCAGCATGGTCTG	ptc-miR167e MIMAT0001945 Populus trichocarpa miR167e	0	0	0	0	0	2.48	0	0	0	0
547662	21	TGAAGCTGCCAGTATGATCTG	ptc-miR167e MIMAT0001945 Populus trichocarpa miR167e	0	0	0	0	0	2.4	0	0	0	0
549277	21	TGAAGCTGCCAGCATAATCTG	ptc-miR167e MIMAT0001945 Populus trichocarpa miR167e	0	0	0	0	0	2.08	0	0	0	0
549384	21	GGAAGCTGCCAGCATGATCTG	ptc-miR167e MIMAT0001945 Populus trichocarpa miR167e	0	0	0	0	0	2.08	0	0	0	0
550254	21	TGAAGCTGGCAGCATGATCTG	ptc-miR167e MIMAT0001945 Populus trichocarpa miR167e	0	0	0	0	0	1.92	0	0	0	0
551112	21	AGAAGCTGCCAGCATGATCTG	ptc-miR167e MIMAT0001945 Populus trichocarpa miR167e	0	0	0	0	0	1.84	0	0	0	0
552244	21	TTAAGCTGCCAGCATGATCTG	ptc-miR167e MIMAT0001945 Populus trichocarpa miR167e	0	0	0	0	0	1.68	0	0	0	0
552958	21	TGAAGATGCCAGCATGATCTG	ptc-miR167e MIMAT0001945 Populus trichocarpa miR167e	0	0	0	0	0	1.6	0	0	0	0
541405	20	_GAAGCTGCCAGCATGATCTG	ptc-miR167e MIMAT0001945 Populus trichocarpa miR167e	0	0	0	0	0	7.68	0	0	0	0
550937	20	_ _AGCTGCCAGCATGATCTGAG	ptc-miR167e MIMAT0001945 Populus trichocarpa miR167e	0	0	0	0	0	1.84	0	0	0	0
547596	19	_ _AAGCTGCCAGCATGATCTG	ptc-miR167e MIMAT0001945 Populus trichocarpa miR167e	0	0	0	0	0	2.48	0	0	0	0
442900	25	TGAAGCTGCCAGCATGATCTGAGTT	ptc-miR167e MIMAT0001945 Populus trichocarpa miR167e	0	0	0	0	0	3.84	0	0	0	0
442899	23	TGAAGCTGCCAGCATGATCTGAA	ptc-miR167e MIMAT0001945 Populus trichocarpa miR167e	0	1.66667	0	2.33333	4.33333	188.16	0	1.96721	127	0
269960	23	AATGAAGCTGCCAGCATGATCTG	ptc-miR167e MIMAT0001945 Populus trichocarpa miR167e	0	0	0	0	0	5.36	0	0	0	0
442898	22	TGAAGCTGCCAGCATGATCTGA	ptc-miR167e MIMAT0001945 Populus trichocarpa miR167e	8	18	5	13.6667	11.6667	231.44	0	23.9344	137	103
303229	22	_ _ _AGCTGCCAGCATGATCTGAGTT	ptc-miR167e MIMAT0001945 Populus trichocarpa miR167e	0	1.66667	0	0	0	80.4	0	4.2623	28	0
442903	22	TGAAGCTGCCAGCATGATCTGT	ptc-miR167e MIMAT0001945 Populus trichocarpa miR167e	2.33333	2.66667	0	2.66667	1.66667	37.76	0	5.08197	20	0
442901	22	TGAAGCTGCCAGCATGATCTGC	ptc-miR167e MIMAT0001945 Populus trichocarpa miR167e	0	0	0	0	0	1.84	0	0	0	0
303230	22	_ _ _AGCTGCCAGCATGATCTGCGTT	ptc-miR167e MIMAT0001945 Populus trichocarpa miR167e	0	0	0	0	0	0	0	0	0	0
442897	21	TGAAGCTGCCAGCATGATCTG	ptc-miR167e MIMAT0001945 Populus trichocarpa miR167e	65	412.667	37.3333	281.333	782	9252.8	9252	673.934	7206	377
303228	21	_ _ _AGCTGCCAGCATGATCTGAGT	ptc-miR167e MIMAT0001945 Populus trichocarpa miR167e	0	0	0	0	0	20.24	0	0	0	0
453659	21	TGCAGCTGCCAGCATGATCTG	ptc-miR167e MIMAT0001945 Populus trichocarpa miR167e	0	0	0	0	9	13.68	0	0	16	0
458072	21	TGGAGCTGCCAGCATGATCTG	ptc-miR167e MIMAT0001945 Populus trichocarpa miR167e	0	0	0	0	10.3333	5.52	0	0	0	0
443357	21	TGAAGCTGCCAGCNTGATCTG	ptc-miR167e MIMAT0001945 Populus trichocarpa miR167e	0	0	0	0	2.66667	6	0	0	0	0
353493	21	CGAAGCTGCCAGCATGATCTG	ptc-miR167e MIMAT0001945 Populus trichocarpa miR167e	0	0	0	0	0	6	0	0	0	0
463186	21	TGTAGCTGCCAGCATGATCTG	ptc-miR167e MIMAT0001945 Populus trichocarpa miR167e	0	0	0	0	2.66667	3.28	0	0	0	0
541892	22	CTGAAGCTGCCAGCATGATCTG	ptc-miR167e MIMAT0001945 Populus trichocarpa miR167e	0	0	0	0	0	6.32	0	0	4	Gm07:39778521,Gm10:39044883,Gm20:2127157,Gm20:44765102,	Glyma07g34760.1:Intron1,Glyma10g30370.1:Intron0,Glyma20g02540.1:Exon1,Glyma20g36720.1:Intron0,	Glyma07g34760.1:Intron1,Glyma10g30370.1:Intron0,Glyma20g02540.1:Exon1,Glyma20g36720.1:Intron0,	'No hits
		TGAAGCTGCCAGCATGATCTT	ptc-miR167g MIMAT0001947	0	0	0	0	0	0	0	0
551213	24	TGAAGCTGCCAGCATGATCTTTTT	ptc-miR167g MIMAT0001947 Populus trichocarpa miR167g	0	0	0	0	0	1.76	0	0	0	0
552044	23	TGAAGCTGCCAGCATGTTTTTTT	ptc-miR167g MIMAT0001947 Populus trichocarpa miR167g	0	0	0	0	0	1.68	0	0	0	0
541092	22	TGAAGNTGCCAGCATGATCTTA	ptc-miR167g MIMAT0001947 Populus trichocarpa miR167g	0	0	0	0	0	8.96	0	0	324	0
540878	22	NGAAGCTGCCAGCATGATCTTA	ptc-miR167g MIMAT0001947 Populus trichocarpa miR167g	0	0	0	0	0	10.32	0	0	251	0
543133	22	TGAAGCTGNCAGCATGATCTTA	ptc-miR167g MIMAT0001947 Populus trichocarpa miR167g	0	0	0	0	0	4.64	0	0	137	0
544138	22	TNAAGCTGCCAGCATGATCTTA	ptc-miR167g MIMAT0001947 Populus trichocarpa miR167g	0	0	0	0	0	3.84	0	0	143	0
543665	22	TGAAGCTGCNAGCATGATCTTA	ptc-miR167g MIMAT0001947 Populus trichocarpa miR167g	0	0	0	0	0	4.16	0	0	131	0
544276	22	TGAAGCTGCCAGCATGANCTTA	ptc-miR167g MIMAT0001947 Populus trichocarpa miR167g	0	0	0	0	0	3.76	0	0	129	0
544928	22	TGAANCTGCCAGCATGATCTTA	ptc-miR167g MIMAT0001947 Populus trichocarpa miR167g	0	0	0	0	0	3.36	0	0	121	0
544099	22	TGANGCTGCCAGCATGATCTTA	ptc-miR167g MIMAT0001947 Populus trichocarpa miR167g	0	0	0	0	0	3.84	0	0	113	0
543560	22	TGNAGCTGCCAGCATGATCTTA	ptc-miR167g MIMAT0001947 Populus trichocarpa miR167g	0	0	0	0	0	4.24	0	0	107	0
545486	22	TGAAGCTGCCAGCANGATCTTA	ptc-miR167g MIMAT0001947 Populus trichocarpa miR167g	0	0	0	0	0	3.12	0	0	121	0
543824	22	TGAAGCTGCCANCATGATCTTA	ptc-miR167g MIMAT0001947 Populus trichocarpa miR167g	0	0	0	0	0	4.08	0	0	108	0
544336	22	TGAAGCNGCCAGCATGATCTTA	ptc-miR167g MIMAT0001947 Populus trichocarpa miR167g	0	0	0	0	0	3.68	0	0	112	0
545286	22	TGAAGCTGCCAGCATGATCTTN	ptc-miR167g MIMAT0001947 Populus trichocarpa miR167g	0	0	0	0	0	3.2	0	0	117	0
544724	22	TGAAGCTGCCAGCATGATNTTA	ptc-miR167g MIMAT0001947 Populus trichocarpa miR167g	0	0	0	0	0	3.52	0	0	111	0
545133	22	TGAAGCTNCCAGCATGATCTTA	ptc-miR167g MIMAT0001947 Populus trichocarpa miR167g	0	0	0	0	0	3.28	0	0	99	0
545145	22	TGAAACTGCCAGCATGATCTTT	ptc-miR167g MIMAT0001947 Populus trichocarpa miR167g	0	0	0	0	0	3.28	0	0	0	0
546876	22	TGAACCTGCCAGCATGATCTTT	ptc-miR167g MIMAT0001947 Populus trichocarpa miR167g	0	0	0	0	0	2.64	0	0	0	0
548888	22	TGAAGCTGCCAGCATGTTTTTT	ptc-miR167g MIMAT0001947 Populus trichocarpa miR167g	0	0	0	0	0	2.16	0	0	0	0
555793	22	GGTGAAGCTGCCAGCATGATCT	ptc-miR167g MIMAT0001947 Populus trichocarpa miR167g	0	0	0	0	0	1.36	0	0	0	0
540590	21	TGAAGNTGCCAGCATGATCTT	ptc-miR167g MIMAT0001947 Populus trichocarpa miR167g	0	0	0	0	0	12.96	0	0	374	0
540644	21	NGAAGCTGCCAGCATGATCTT	ptc-miR167g MIMAT0001947 Populus trichocarpa miR167g	0	0	0	0	0	12.4	0	0	311	0
542755	21	TNAAGCTGCCAGCATGATCTT	ptc-miR167g MIMAT0001947 Populus trichocarpa miR167g	0	0	0	0	0	5.04	0	0	188	0
542643	21	TGAANCTGCCAGCATGATCTT	ptc-miR167g MIMAT0001947 Populus trichocarpa miR167g	0	0	0	0	0	5.2	0	0	160	0
542338	21	TGNAGCTGCCAGCATGATCTT	ptc-miR167g MIMAT0001947 Populus trichocarpa miR167g	0	0	0	0	0	5.6	0	0	147	0
542889	21	TGAAGCTGCCANCATGATCTT	ptc-miR167g MIMAT0001947 Populus trichocarpa miR167g	0	0	0	0	0	4.88	0	0	155	0
543312	21	TGAAGCTNCCAGCATGATCTT	ptc-miR167g MIMAT0001947 Populus trichocarpa miR167g	0	0	0	0	0	4.48	0	0	158	0
543244	21	TGAAGCTGCCAGCANGATCTT	ptc-miR167g MIMAT0001947 Populus trichocarpa miR167g	0	0	0	0	0	4.56	0	0	150	0
542853	21	TGAAGCTGCNAGCATGATCTT	ptc-miR167g MIMAT0001947 Populus trichocarpa miR167g	0	0	0	0	0	4.88	0	0	142	0
542380	21	TGAAGCTGNCAGCATGATCTT	ptc-miR167g MIMAT0001947 Populus trichocarpa miR167g	0	0	0	0	0	5.52	0	0	133	0
542423	21	TGAAGCTGCCAGCATGATNTT	ptc-miR167g MIMAT0001947 Populus trichocarpa miR167g	0	0	0	0	0	5.44	0	0	132	0
543032	21	TGANGCTGCCAGCATGATCTT	ptc-miR167g MIMAT0001947 Populus trichocarpa miR167g	0	0	0	0	0	4.72	0	0	141	0
542839	21	TGAAGCNGCCAGCATGATCTT	ptc-miR167g MIMAT0001947 Populus trichocarpa miR167g	0	0	0	0	0	4.88	0	0	129	0
542522	21	TGAAGCTGCCAGCATGATTTG	ptc-miR167g MIMAT0001947 Populus trichocarpa miR167g	0	0	0	0	0	5.28	0	0	0	0
542571	21	TGAAGCTGCCAGCATGATCNG	ptc-miR167g MIMAT0001947 Populus trichocarpa miR167g	0	0	0	0	0	5.28	0	0	0	0
543096	21	TGAAGCTGCCAGCATGATNTG	ptc-miR167g MIMAT0001947 Populus trichocarpa miR167g	0	0	0	0	0	4.64	0	0	0	0
548182	21	TGAAGCTGCCAGCATGTTTTT	ptc-miR167g MIMAT0001947 Populus trichocarpa miR167g	0	0	0	0	0	2.32	0	0	0	0
541083	20	TGAAGCTGCCAGCATTTTTT	ptc-miR167g MIMAT0001947 Populus trichocarpa miR167g	0	0	0	0	0	9.04	0	0	0	0
543513	20	TGAACCTGCCAGCATGATCT	ptc-miR167g MIMAT0001947 Populus trichocarpa miR167g	0	0	0	0	0	4.32	0	0	0	0
543787	20	TGAAACTGCCAGCATGATCT	ptc-miR167g MIMAT0001947 Populus trichocarpa miR167g	0	0	0	0	0	4.08	0	0	0	0
546126	20	TGAAGCTGCCAGCATATCTG	ptc-miR167g MIMAT0001947 Populus trichocarpa miR167g	0	0	0	0	0	2.88	0	0	0	0
546931	20	TGAATCTGCCAGCATGATCT	ptc-miR167g MIMAT0001947 Populus trichocarpa miR167g	0	0	0	0	0	2.64	0	0	0	0
541876	19	TGAACCTGCCAGCATGATC	ptc-miR167g MIMAT0001947 Populus trichocarpa miR167g	0	0	0	0	0	6.4	0	0	0	0
542212	19	TGAAACTGCCAGCATGATC	ptc-miR167g MIMAT0001947 Populus trichocarpa miR167g	0	0	0	0	0	5.76	0	0	0	0
543257	19	TGAAGCTGCCAGCATTTTT	ptc-miR167g MIMAT0001947 Populus trichocarpa miR167g	0	0	0	0	0	4.48	0	0	0	0
552129	19	TGAATCTGCCAGCATGATC	ptc-miR167g MIMAT0001947 Populus trichocarpa miR167g	0	0	0	0	0	1.68	0	0	0	0
541651	18	TGAAGCTGCCAGCATCTG	ptc-miR167g MIMAT0001947 Populus trichocarpa miR167g	0	0	0	0	0	6.88	0	0	0	0
443196	33	TGAAGCTGCCAGCATGATCTTTTGGTTTGCGGT	ptc-miR167g MIMAT0001947 Populus trichocarpa miR167g	0	26.6667	0	57.6667	0	0	0	0	0	0
443179	33	TGAAGCTGCCAGCATGATCTTTTGGTTGGCGGT	ptc-miR167g MIMAT0001947 Populus trichocarpa miR167g	0	19	0	40.3333	0	0	0	0	0	0
443100	33	TGAAGCTGCCAGCATGATCTTTCTTATTCCGTC	ptc-miR167g MIMAT0001947 Populus trichocarpa miR167g	0	15.3333	0	22.3333	0	0	0	0	0	0
443178	33	TGAAGCTGCCAGCATGATCTTTTGGTTGGCGGC	ptc-miR167g MIMAT0001947 Populus trichocarpa miR167g	0	12.3333	0	24.3333	0	0	0	0	0	0
443191	33	TGAAGCTGCCAGCATGATCTTTTGGTTTGCCGT	ptc-miR167g MIMAT0001947 Populus trichocarpa miR167g	0	17.6667	0	16	0	0	0	0	0	0
443013	33	TGAAGCTGCCAGCATGATCTTTCCGATGCCGTC	ptc-miR167g MIMAT0001947 Populus trichocarpa miR167g	0	13.6667	0	18	0	0	0	0	0	0
443105	33	TGAAGCTGCCAGCATGATCTTTCTTCTGCCGTC	ptc-miR167g MIMAT0001947 Populus trichocarpa miR167g	0	13	0	18	0	0	0	0	0	0
443216	33	TGAAGCTGCCAGCATGATCTTTTGTTTGCCGTC	ptc-miR167g MIMAT0001947 Populus trichocarpa miR167g	0	7.66667	0	21	0	0	0	0	0	0
443235	33	TGAAGCTGCCAGCATGATCTTTTGTTTTGCGTC	ptc-miR167g MIMAT0001947 Populus trichocarpa miR167g	0	11	0	17.3333	0	0	0	0	0	0
443236	33	TGAAGCTGCCAGCATGATCTTTTGTTTTGCGTT	ptc-miR167g MIMAT0001947 Populus trichocarpa miR167g	0	10	0	18.3333	0	0	0	0	0	0
443055	33	TGAAGCTGCCAGCATGATCTTTCCTATTCCGTC	ptc-miR167g MIMAT0001947 Populus trichocarpa miR167g	0	10.6667	0	16.6667	0	0	0	0	0	0
443198	33	TGAAGCTGCCAGCATGATCTTTTGGTTTGCGTT	ptc-miR167g MIMAT0001947 Populus trichocarpa miR167g	0	11.6667	0	15.6667	0	0	0	0	0	0
443195	33	TGAAGCTGCCAGCATGATCTTTTGGTTTGCGGC	ptc-miR167g MIMAT0001947 Populus trichocarpa miR167g	0	7.66667	0	17.3333	0	0	0	0	0	0
443233	33	TGAAGCTGCCAGCATGATCTTTTGTTTTGCGGT	ptc-miR167g MIMAT0001947 Populus trichocarpa miR167g	0	9	0	16	0	0	0	0	0	0
443180	33	TGAAGCTGCCAGCATGATCTTTTGGTTGGCGTC	ptc-miR167g MIMAT0001947 Populus trichocarpa miR167g	0	8.33333	0	16.3333	0	0	0	0	0	0
443140	33	TGAAGCTGCCAGCATGATCTTTTCTTTTGCCGT	ptc-miR167g MIMAT0001947 Populus trichocarpa miR167g	0	8.66667	0	15.3333	0	0	0	0	0	0
443220	33	TGAAGCTGCCAGCATGATCTTTTGTTTGGCGTC	ptc-miR167g MIMAT0001947 Populus trichocarpa miR167g	0	8.33333	0	15	0	0	0	0	0	0
442983	33	TGAAGCTGCCAGCATGATCTTATGGTATGCCGT	ptc-miR167g MIMAT0001947 Populus trichocarpa miR167g	0	7.66667	0	14.6667	0	0	0	0	0	0
443197	33	TGAAGCTGCCAGCATGATCTTTTGGTTTGCGTC	ptc-miR167g MIMAT0001947 Populus trichocarpa miR167g	0	5.66667	0	16.6667	0	0	0	0	0	0
443217	33	TGAAGCTGCCAGCATGATCTTTTGTTTGCCGTT	ptc-miR167g MIMAT0001947 Populus trichocarpa miR167g	0	8	0	11.6667	0	0	0	0	0	0
443011	33	TGAAGCTGCCAGCATGATCTTTCCGATGCCGGC	ptc-miR167g MIMAT0001947 Populus trichocarpa miR167g	0	6	0	12	0	0	0	0	0	0
443007	33	TGAAGCTGCCAGCATGATCTTTCCGATGCCCGC	ptc-miR167g MIMAT0001947 Populus trichocarpa miR167g	0	5.33333	0	12.3333	0	0	0	0	0	0
443171	33	TGAAGCTGCCAGCATGATCTTTTGGTTGCCGGC	ptc-miR167g MIMAT0001947 Populus trichocarpa miR167g	0	6	0	11.6667	0	0	0	0	0	0
443181	33	TGAAGCTGCCAGCATGATCTTTTGGTTGGCGTT	ptc-miR167g MIMAT0001947 Populus trichocarpa miR167g	0	9	0	8.66667	0	0	0	0	0	0
443172	33	TGAAGCTGCCAGCATGATCTTTTGGTTGCCGGT	ptc-miR167g MIMAT0001947 Populus trichocarpa miR167g	0	7.66667	0	9	0	0	0	0	0	0
443227	33	TGAAGCTGCCAGCATGATCTTTTGTTTTCCGTC	ptc-miR167g MIMAT0001947 Populus trichocarpa miR167g	0	4.33333	0	12.3333	0	0	0	0	0	0
443173	33	TGAAGCTGCCAGCATGATCTTTTGGTTGCCGTC	ptc-miR167g MIMAT0001947 Populus trichocarpa miR167g	0	3	0	13.3333	0	0	0	0	0	0
443176	33	TGAAGCTGCCAGCATGATCTTTTGGTTGGCCGT	ptc-miR167g MIMAT0001947 Populus trichocarpa miR167g	0	8	0	8.33333	0	0	0	0	0	0
443219	33	TGAAGCTGCCAGCATGATCTTTTGTTTGGCGGT	ptc-miR167g MIMAT0001947 Populus trichocarpa miR167g	0	6.33333	0	10	0	0	0	0	0	0
443221	33	TGAAGCTGCCAGCATGATCTTTTGTTTGGCGTT	ptc-miR167g MIMAT0001947 Populus trichocarpa miR167g	0	6	0	9.66667	0	0	0	0	0	0
443154	33	TGAAGCTGCCAGCATGATCTTTTGGATGCCGTC	ptc-miR167g MIMAT0001947 Populus trichocarpa miR167g	0	5.66667	0	8.66667	0	0	0	0	0	0
442965	33	TGAAGCTGCCAGCATGATCTTATCTTATTCCGT	ptc-miR167g MIMAT0001947 Populus trichocarpa miR167g	0	4.33333	0	9.33333	0	0	0	0	0	0
442972	32	TGAAGCTGCCAGCATGATCTTATCTTCTGCCT	ptc-miR167g MIMAT0001947 Populus trichocarpa miR167g	1.66667	0	0	0	0	0	0	0	2	Gm10:46574311,Gm20:37901914,
442976	33	TGAAGCTGCCAGCATGATCTTATCTTTTGCCGT	ptc-miR167g MIMAT0001947 Populus trichocarpa miR167g	0	5.66667	0	7	0	0	0	0	0	0
443051	33	TGAAGCTGCCAGCATGATCTTTCCTATTCCCTC	ptc-miR167g MIMAT0001947 Populus trichocarpa miR167g	0	6	0	6.66667	0	0	0	0	0	0
443068	33	TGAAGCTGCCAGCATGATCTTTCCTTTTCCGTC	ptc-miR167g MIMAT0001947 Populus trichocarpa miR167g	0	5.33333	0	7.33333	0	0	0	0	0	0
443147	33	TGAAGCTGCCAGCATGATCTTTTCTTTTGCGTC	ptc-miR167g MIMAT0001947 Populus trichocarpa miR167g	0	3.33333	0	8.33333	0	0	0	0	0	0
443148	33	TGAAGCTGCCAGCATGATCTTTTCTTTTGCGTT	ptc-miR167g MIMAT0001947 Populus trichocarpa miR167g	0	5	0	6.66667	0	0	0	0	0	0
443228	33	TGAAGCTGCCAGCATGATCTTTTGTTTTCCGTT	ptc-miR167g MIMAT0001947 Populus trichocarpa miR167g	0	3.66667	0	8	0	0	0	0	0	0
443009	33	TGAAGCTGCCAGCATGATCTTTCCGATGCCCTC	ptc-miR167g MIMAT0001947 Populus trichocarpa miR167g	0	5.33333	0	5.66667	0	0	0	0	0	0
443205	33	TGAAGCTGCCAGCATGATCTTTTGTATTCCGTC	ptc-miR167g MIMAT0001947 Populus trichocarpa miR167g	0	4.66667	0	6.33333	0	0	0	0	0	0
443145	33	TGAAGCTGCCAGCATGATCTTTTCTTTTGCGGT	ptc-miR167g MIMAT0001947 Populus trichocarpa miR167g	0	4	0	6.66667	0	0	0	0	0	0
443190	33	TGAAGCTGCCAGCATGATCTTTTGGTTTGCCGC	ptc-miR167g MIMAT0001947 Populus trichocarpa miR167g	0	3.33333	0	7.33333	0	0	0	0	0	0
443232	33	TGAAGCTGCCAGCATGATCTTTTGTTTTGCGGC	ptc-miR167g MIMAT0001947 Populus trichocarpa miR167g	0	3.66667	0	7	0	0	0	0	0	0
442991	33	TGAAGCTGCCAGCATGATCTTATGGTTTGCGGT	ptc-miR167g MIMAT0001947 Populus trichocarpa miR167g	0	5.33333	0	5	0	0	0	0	0	0
443152	33	TGAAGCTGCCAGCATGATCTTTTGGATGCCGGC	ptc-miR167g MIMAT0001947 Populus trichocarpa miR167g	0	3	0	7.33333	0	0	0	0	0	0
443143	33	TGAAGCTGCCAGCATGATCTTTTCTTTTGCCTT	ptc-miR167g MIMAT0001947 Populus trichocarpa miR167g	0	4.33333	0	5.66667	0	0	0	0	0	0
443229	33	TGAAGCTGCCAGCATGATCTTTTGTTTTGCCGT	ptc-miR167g MIMAT0001947 Populus trichocarpa miR167g	0	4	0	6	0	0	0	0	0	0
443028	33	TGAAGCTGCCAGCATGATCTTTCCGTTGCCGGC	ptc-miR167g MIMAT0001947 Populus trichocarpa miR167g	0	4.66667	0	5	0	0	0	0	0	0
442989	33	TGAAGCTGCCAGCATGATCTTATGGTTTGCCGT	ptc-miR167g MIMAT0001947 Populus trichocarpa miR167g	0	2	0	7	0	0	0	0	0	0
443218	33	TGAAGCTGCCAGCATGATCTTTTGTTTGGCGGC	ptc-miR167g MIMAT0001947 Populus trichocarpa miR167g	0	4	0	5	0	0	0	0	0	0
442918	33	TGAAGCTGCCAGCATGATCTTACCGTATCCCGT	ptc-miR167g MIMAT0001947 Populus trichocarpa miR167g	0	3.33333	0	5.33333	0	0	0	0	0	0
443174	33	TGAAGCTGCCAGCATGATCTTTTGGTTGCCGTT	ptc-miR167g MIMAT0001947 Populus trichocarpa miR167g	0	3.66667	0	5	0	0	0	0	0	0
443139	33	TGAAGCTGCCAGCATGATCTTTTCTTTTGCCGC	ptc-miR167g MIMAT0001947 Populus trichocarpa miR167g	0	2	0	6.33333	0	0	0	0	0	0
443030	33	TGAAGCTGCCAGCATGATCTTTCCGTTGCCGTC	ptc-miR167g MIMAT0001947 Populus trichocarpa miR167g	0	4	0	4	0	0	0	0	0	0
443193	33	TGAAGCTGCCAGCATGATCTTTTGGTTTGCCTT	ptc-miR167g MIMAT0001947 Populus trichocarpa miR167g	0	3	0	4.66667	0	0	0	0	0	0
442917	33	TGAAGCTGCCAGCATGATCTTACCGTATCCCGC	ptc-miR167g MIMAT0001947 Populus trichocarpa miR167g	0	2.66667	0	4.66667	0	0	0	0	0	0
443069	33	TGAAGCTGCCAGCATGATCTTTCCTTTTCCGTT	ptc-miR167g MIMAT0001947 Populus trichocarpa miR167g	0	2	0	5.33333	0	0	0	0	0	0
443170	33	TGAAGCTGCCAGCATGATCTTTTGGTTGCCCGT	ptc-miR167g MIMAT0001947 Populus trichocarpa miR167g	0	2.33333	0	5	0	0	0	0	0	0
443225	33	TGAAGCTGCCAGCATGATCTTTTGTTTTCCGGT	ptc-miR167g MIMAT0001947 Populus trichocarpa miR167g	0	2.33333	0	5	0	0	0	0	0	0
443035	33	TGAAGCTGCCAGCATGATCTTTCCGTTTCCCGC	ptc-miR167g MIMAT0001947 Populus trichocarpa miR167g	0	4	0	3	0	0	0	0	0	0
443062	33	TGAAGCTGCCAGCATGATCTTTCCTTTGCCGTC	ptc-miR167g MIMAT0001947 Populus trichocarpa miR167g	0	3	0	4	0	0	0	0	0	0
443144	33	TGAAGCTGCCAGCATGATCTTTTCTTTTGCGGC	ptc-miR167g MIMAT0001947 Populus trichocarpa miR167g	0	1.66667	0	5.33333	0	0	0	0	0	0
443153	33	TGAAGCTGCCAGCATGATCTTTTGGATGCCGGT	ptc-miR167g MIMAT0001947 Populus trichocarpa miR167g	0	4	0	3	0	0	0	0	0	0
443155	33	TGAAGCTGCCAGCATGATCTTTTGGATGCCGTT	ptc-miR167g MIMAT0001947 Populus trichocarpa miR167g	0	3.66667	0	3.33333	0	0	0	0	0	0
443187	33	TGAAGCTGCCAGCATGATCTTTTGGTTTCCGGT	ptc-miR167g MIMAT0001947 Populus trichocarpa miR167g	0	2	0	5	0	0	0	0	0	0
443210	33	TGAAGCTGCCAGCATGATCTTTTGTATTGCGTC	ptc-miR167g MIMAT0001947 Populus trichocarpa miR167g	0	2	0	5	0	0	0	0	0	0
443015	33	TGAAGCTGCCAGCATGATCTTTCCGATTCCCGC	ptc-miR167g MIMAT0001947 Populus trichocarpa miR167g	0	3.66667	0	3	0	0	0	0	0	0
443029	33	TGAAGCTGCCAGCATGATCTTTCCGTTGCCGGT	ptc-miR167g MIMAT0001947 Populus trichocarpa miR167g	0	2.33333	0	4.33333	0	0	0	0	0	0
443159	33	TGAAGCTGCCAGCATGATCTTTTGGATGGCGGT	ptc-miR167g MIMAT0001947 Populus trichocarpa miR167g	0	2	0	4.66667	0	0	0	0	0	0
443215	33	TGAAGCTGCCAGCATGATCTTTTGTTTGCCGGT	ptc-miR167g MIMAT0001947 Populus trichocarpa miR167g	0	2.33333	0	4.33333	0	0	0	0	0	0
443224	33	TGAAGCTGCCAGCATGATCTTTTGTTTTCCGGC	ptc-miR167g MIMAT0001947 Populus trichocarpa miR167g	0	2.66667	0	4	0	0	0	0	0	0
442999	33	TGAAGCTGCCAGCATGATCTTCTTATGCCGTCT	ptc-miR167g MIMAT0001947 Populus trichocarpa miR167g	0	4	0	2.33333	0	0	0	0	0	0
443025	33	TGAAGCTGCCAGCATGATCTTTCCGTTGCCCGC	ptc-miR167g MIMAT0001947 Populus trichocarpa miR167g	0	3	0	3.33333	0	0	0	0	0	0
443045	33	TGAAGCTGCCAGCATGATCTTTCCGTTTGCGGT	ptc-miR167g MIMAT0001947 Populus trichocarpa miR167g	0	2	0	4.33333	0	0	0	0	0	0
443109	33	TGAAGCTGCCAGCATGATCTTTCTTTTGCCGTC	ptc-miR167g MIMAT0001947 Populus trichocarpa miR167g	0	3	0	3.33333	0	0	0	0	0	0
443136	33	TGAAGCTGCCAGCATGATCTTTTCTTTTCCGTC	ptc-miR167g MIMAT0001947 Populus trichocarpa miR167g	0	3.33333	0	3	0	0	0	0	0	0
443137	33	TGAAGCTGCCAGCATGATCTTTTCTTTTCCGTT	ptc-miR167g MIMAT0001947 Populus trichocarpa miR167g	0	2.66667	0	3.66667	0	0	0	0	0	0
443142	33	TGAAGCTGCCAGCATGATCTTTTCTTTTGCCTC	ptc-miR167g MIMAT0001947 Populus trichocarpa miR167g	0	2.33333	0	4	0	0	0	0	0	0
443189	33	TGAAGCTGCCAGCATGATCTTTTGGTTTCCGTT	ptc-miR167g MIMAT0001947 Populus trichocarpa miR167g	0	2	0	4.33333	0	0	0	0	0	0
443132	33	TGAAGCTGCCAGCATGATCTTTTCTTTTCCCTC	ptc-miR167g MIMAT0001947 Populus trichocarpa miR167g	0	3.66667	0	2.33333	0	0	0	0	0	0
443175	33	TGAAGCTGCCAGCATGATCTTTTGGTTGGCCGC	ptc-miR167g MIMAT0001947 Populus trichocarpa miR167g	0	2.33333	0	3.66667	0	0	0	0	0	0
443206	33	TGAAGCTGCCAGCATGATCTTTTGTATTCCGTT	ptc-miR167g MIMAT0001947 Populus trichocarpa miR167g	0	2.33333	0	3.66667	0	0	0	0	0	0
443214	33	TGAAGCTGCCAGCATGATCTTTTGTTTGCCGGC	ptc-miR167g MIMAT0001947 Populus trichocarpa miR167g	0	2	0	4	0	0	0	0	0	0
442916	33	TGAAGCTGCCAGCATGATCTTACCGATGCCCGC	ptc-miR167g MIMAT0001947 Populus trichocarpa miR167g	0	2.66667	0	3	0	0	0	0	0	0
443012	33	TGAAGCTGCCAGCATGATCTTTCCGATGCCGGT	ptc-miR167g MIMAT0001947 Populus trichocarpa miR167g	0	4	0	1.66667	0	0	0	0	0	0
443037	33	TGAAGCTGCCAGCATGATCTTTCCGTTTCCCTC	ptc-miR167g MIMAT0001947 Populus trichocarpa miR167g	0	3.66667	0	2	0	0	0	0	0	0
443041	33	TGAAGCTGCCAGCATGATCTTTCCGTTTGCCGC	ptc-miR167g MIMAT0001947 Populus trichocarpa miR167g	0	3	0	2.66667	0	0	0	0	0	0
443042	33	TGAAGCTGCCAGCATGATCTTTCCGTTTGCCGT	ptc-miR167g MIMAT0001947 Populus trichocarpa miR167g	0	2.66667	0	3	0	0	0	0	0	0
443116	33	TGAAGCTGCCAGCATGATCTTTTCTATTCCGTC	ptc-miR167g MIMAT0001947 Populus trichocarpa miR167g	0	3.33333	0	2.33333	0	0	0	0	0	0
443130	33	TGAAGCTGCCAGCATGATCTTTTCTTTTCCCGT	ptc-miR167g MIMAT0001947 Populus trichocarpa miR167g	0	2.33333	0	3.33333	0	0	0	0	0	0
443202	33	TGAAGCTGCCAGCATGATCTTTTGTATTCCGGC	ptc-miR167g MIMAT0001947 Populus trichocarpa miR167g	0	1.66667	0	4	0	0	0	0	0	0
442951	33	TGAAGCTGCCAGCATGATCTTATCTCATGCCGT	ptc-miR167g MIMAT0001947 Populus trichocarpa miR167g	0	2.33333	0	3	0	0	0	0	0	0
442971	33	TGAAGCTGCCAGCATGATCTTATCTTCTGCCGT	ptc-miR167g MIMAT0001947 Populus trichocarpa miR167g	0	2.66667	0	2.66667	0	0	0	0	0	0
443065	33	TGAAGCTGCCAGCATGATCTTTCCTTTTCCCTC	ptc-miR167g MIMAT0001947 Populus trichocarpa miR167g	0	2.33333	0	3	0	0	0	0	0	0
443120	33	TGAAGCTGCCAGCATGATCTTTTCTTATCCCGT	ptc-miR167g MIMAT0001947 Populus trichocarpa miR167g	0	2.66667	0	2.66667	0	0	0	0	0	0
443133	33	TGAAGCTGCCAGCATGATCTTTTCTTTTCCCTT	ptc-miR167g MIMAT0001947 Populus trichocarpa miR167g	0	1.66667	0	3.66667	0	0	0	0	0	0
443134	33	TGAAGCTGCCAGCATGATCTTTTCTTTTCCGGT	ptc-miR167g MIMAT0001947 Populus trichocarpa miR167g	0	1.66667	0	3.66667	0	0	0	0	0	0
443160	33	TGAAGCTGCCAGCATGATCTTTTGGATGGCGTC	ptc-miR167g MIMAT0001947 Populus trichocarpa miR167g	0	2.33333	0	3	0	0	0	0	0	0
443169	33	TGAAGCTGCCAGCATGATCTTTTGGTTGCCCGC	ptc-miR167g MIMAT0001947 Populus trichocarpa miR167g	0	2.33333	0	3	0	0	0	0	0	0
443238	33	TGAAGCTGCCAGCATGATCTTTTTGTTTGCCGT	ptc-miR167g MIMAT0001947 Populus trichocarpa miR167g	0	2.33333	0	3	0	0	0	0	0	0
442924	33	TGAAGCTGCCAGCATGATCTTACCGTTTGCCGT	ptc-miR167g MIMAT0001947 Populus trichocarpa miR167g	0	2	0	3	0	0	0	0	0	0
443090	33	TGAAGCTGCCAGCATGATCTTTCTGATGCCGTC	ptc-miR167g MIMAT0001947 Populus trichocarpa miR167g	0	2	0	3	0	0	0	0	0	0
443158	33	TGAAGCTGCCAGCATGATCTTTTGGATGGCGGC	ptc-miR167g MIMAT0001947 Populus trichocarpa miR167g	0	3.33333	0	1.66667	0	0	0	0	0	0
443186	33	TGAAGCTGCCAGCATGATCTTTTGGTTTCCGGC	ptc-miR167g MIMAT0001947 Populus trichocarpa miR167g	0	1.66667	0	3.33333	0	0	0	0	0	0
443188	33	TGAAGCTGCCAGCATGATCTTTTGGTTTCCGTC	ptc-miR167g MIMAT0001947 Populus trichocarpa miR167g	0	2	0	3	0	0	0	0	0	0
443208	33	TGAAGCTGCCAGCATGATCTTTTGTATTGCGGT	ptc-miR167g MIMAT0001947 Populus trichocarpa miR167g	0	2.66667	0	2.33333	0	0	0	0	0	0
442957	33	TGAAGCTGCCAGCATGATCTTATCTTATCCCGT	ptc-miR167g MIMAT0001947 Populus trichocarpa miR167g	0	1.66667	0	3	0	0	0	0	0	0
443008	33	TGAAGCTGCCAGCATGATCTTTCCGATGCCCGT	ptc-miR167g MIMAT0001947 Populus trichocarpa miR167g	0	1.66667	0	3	0	0	0	0	0	0
443018	33	TGAAGCTGCCAGCATGATCTTTCCGATTCCGTC	ptc-miR167g MIMAT0001947 Populus trichocarpa miR167g	0	2.66667	0	2	0	0	0	0	0	0
443021	33	TGAAGCTGCCAGCATGATCTTTCCGTAGCCCGC	ptc-miR167g MIMAT0001947 Populus trichocarpa miR167g	0	1.66667	0	3	0	0	0	0	0	0
443040	33	TGAAGCTGCCAGCATGATCTTTCCGTTTCCGTC	ptc-miR167g MIMAT0001947 Populus trichocarpa miR167g	0	3	0	1.66667	0	0	0	0	0	0
443053	33	TGAAGCTGCCAGCATGATCTTTCCTATTCCGGC	ptc-miR167g MIMAT0001947 Populus trichocarpa miR167g	0	2.33333	0	2.33333	0	0	0	0	0	0
443058	33	TGAAGCTGCCAGCATGATCTTTCCTCTGCCGTC	ptc-miR167g MIMAT0001947 Populus trichocarpa miR167g	0	2	0	2.66667	0	0	0	0	0	0
443203	33	TGAAGCTGCCAGCATGATCTTTTGTATTCCGGT	ptc-miR167g MIMAT0001947 Populus trichocarpa miR167g	0	2.33333	0	2.33333	0	0	0	0	0	0
443039	33	TGAAGCTGCCAGCATGATCTTTCCGTTTCCGGC	ptc-miR167g MIMAT0001947 Populus trichocarpa miR167g	0	1.66667	0	2.66667	0	0	0	0	0	0
443044	33	TGAAGCTGCCAGCATGATCTTTCCGTTTGCGGC	ptc-miR167g MIMAT0001947 Populus trichocarpa miR167g	0	1.66667	0	2.66667	0	0	0	0	0	0
443046	33	TGAAGCTGCCAGCATGATCTTTCCGTTTGCGTC	ptc-miR167g MIMAT0001947 Populus trichocarpa miR167g	0	2	0	2.33333	0	0	0	0	0	0
443047	33	TGAAGCTGCCAGCATGATCTTTCCGTTTGCGTT	ptc-miR167g MIMAT0001947 Populus trichocarpa miR167g	0	1.66667	0	2.66667	0	0	0	0	0	0
443071	33	TGAAGCTGCCAGCATGATCTTTCCTTTTGCGTC	ptc-miR167g MIMAT0001947 Populus trichocarpa miR167g	0	0	0	4.33333	0	0	0	0	0	0
443129	33	TGAAGCTGCCAGCATGATCTTTTCTTTTCCCGC	ptc-miR167g MIMAT0001947 Populus trichocarpa miR167g	0	1.66667	0	2.66667	0	0	0	0	0	0
443161	33	TGAAGCTGCCAGCATGATCTTTTGGATGGCGTT	ptc-miR167g MIMAT0001947 Populus trichocarpa miR167g	0	2	0	2.33333	0	0	0	0	0	0
443200	33	TGAAGCTGCCAGCATGATCTTTTGGTTTGCTGT	ptc-miR167g MIMAT0001947 Populus trichocarpa miR167g	0	2	0	2.33333	0	0	0	0	0	0
442985	33	TGAAGCTGCCAGCATGATCTTATGGTATGCGGT	ptc-miR167g MIMAT0001947 Populus trichocarpa miR167g	0	2	0	2	0	0	0	0	0	0
443027	33	TGAAGCTGCCAGCATGATCTTTCCGTTGCCCTC	ptc-miR167g MIMAT0001947 Populus trichocarpa miR167g	0	2	0	2	0	0	0	0	0	0
443052	33	TGAAGCTGCCAGCATGATCTTTCCTATTCCCTT	ptc-miR167g MIMAT0001947 Populus trichocarpa miR167g	0	2.33333	0	1.66667	0	0	0	0	0	0
443108	33	TGAAGCTGCCAGCATGATCTTTCTTCTTCCGTC	ptc-miR167g MIMAT0001947 Populus trichocarpa miR167g	0	2.33333	0	1.66667	0	0	0	0	0	0
443031	33	TGAAGCTGCCAGCATGATCTTTCCGTTGCCGTT	ptc-miR167g MIMAT0001947 Populus trichocarpa miR167g	0	1.66667	0	2	0	0	0	0	0	0
443056	33	TGAAGCTGCCAGCATGATCTTTCCTATTCCGTT	ptc-miR167g MIMAT0001947 Populus trichocarpa miR167g	0	0	0	3.66667	0	0	0	0	0	0
443167	33	TGAAGCTGCCAGCATGATCTTTTGGTAGGCGGT	ptc-miR167g MIMAT0001947 Populus trichocarpa miR167g	0	2	0	1.66667	0	0	0	0	0	0
442919	33	TGAAGCTGCCAGCATGATCTTACCGTTGCCCGC	ptc-miR167g MIMAT0001947 Populus trichocarpa miR167g	0	1.66667	0	1.66667	0	0	0	0	0	0
442978	33	TGAAGCTGCCAGCATGATCTTATCTTTTGCCTT	ptc-miR167g MIMAT0001947 Populus trichocarpa miR167g	0	0	0	3.33333	0	0	0	0	0	0
443024	33	TGAAGCTGCCAGCATGATCTTTCCGTATCCCTC	ptc-miR167g MIMAT0001947 Populus trichocarpa miR167g	0	1.66667	0	1.66667	0	0	0	0	0	0
443059	33	TGAAGCTGCCAGCATGATCTTTCCTCTTCCGTC	ptc-miR167g MIMAT0001947 Populus trichocarpa miR167g	0	1.66667	0	1.66667	0	0	0	0	0	0
443089	33	TGAAGCTGCCAGCATGATCTTTCTCATGCCGTC	ptc-miR167g MIMAT0001947 Populus trichocarpa miR167g	0	1.66667	0	1.66667	0	0	0	0	0	0
443119	33	TGAAGCTGCCAGCATGATCTTTTCTTATCCCGC	ptc-miR167g MIMAT0001947 Populus trichocarpa miR167g	0	0	0	3.33333	0	0	0	0	0	0
443150	33	TGAAGCTGCCAGCATGATCTTTTGGATGCCCGC	ptc-miR167g MIMAT0001947 Populus trichocarpa miR167g	0	1.66667	0	1.66667	0	0	0	0	0	0
442923	33	TGAAGCTGCCAGCATGATCTTACCGTTTGCCGC	ptc-miR167g MIMAT0001947 Populus trichocarpa miR167g	0	0	0	3	0	0	0	0	0	0
442986	33	TGAAGCTGCCAGCATGATCTTATGGTTGGCCGT	ptc-miR167g MIMAT0001947 Populus trichocarpa miR167g	0	0	0	3	0	0	0	0	0	0
443036	33	TGAAGCTGCCAGCATGATCTTTCCGTTTCCCGT	ptc-miR167g MIMAT0001947 Populus trichocarpa miR167g	0	0	0	3	0	0	0	0	0	0
443049	33	TGAAGCTGCCAGCATGATCTTTCCTATTCCCGC	ptc-miR167g MIMAT0001947 Populus trichocarpa miR167g	0	0	0	3	0	0	0	0	0	0
443211	33	TGAAGCTGCCAGCATGATCTTTTGTATTGCGTT	ptc-miR167g MIMAT0001947 Populus trichocarpa miR167g	0	0	0	3	0	0	0	0	0	0
442921	33	TGAAGCTGCCAGCATGATCTTACCGTTTCCCGC	ptc-miR167g MIMAT0001947 Populus trichocarpa miR167g	0	0	0	2.66667	0	0	0	0	0	0
442975	33	TGAAGCTGCCAGCATGATCTTATCTTTTGCCGC	ptc-miR167g MIMAT0001947 Populus trichocarpa miR167g	0	0	0	2.66667	0	0	0	0	0	0
442987	33	TGAAGCTGCCAGCATGATCTTATGGTTGGCGGT	ptc-miR167g MIMAT0001947 Populus trichocarpa miR167g	0	0	0	2.66667	0	0	0	0	0	0
443014	33	TGAAGCTGCCAGCATGATCTTTCCGATGCCGTT	ptc-miR167g MIMAT0001947 Populus trichocarpa miR167g	0	0	0	2.66667	0	0	0	0	0	0
443017	33	TGAAGCTGCCAGCATGATCTTTCCGATTCCGGC	ptc-miR167g MIMAT0001947 Populus trichocarpa miR167g	0	0	0	2.66667	0	0	0	0	0	0
443026	33	TGAAGCTGCCAGCATGATCTTTCCGTTGCCCGT	ptc-miR167g MIMAT0001947 Populus trichocarpa miR167g	0	0	0	2.66667	0	0	0	0	0	0
443114	33	TGAAGCTGCCAGCATGATCTTTTCTATTCCCTC	ptc-miR167g MIMAT0001947 Populus trichocarpa miR167g	0	0	0	2.66667	0	0	0	0	0	0
443117	33	TGAAGCTGCCAGCATGATCTTTTCTATTGCCGC	ptc-miR167g MIMAT0001947 Populus trichocarpa miR167g	0	0	0	2.66667	0	0	0	0	0	0
443127	33	TGAAGCTGCCAGCATGATCTTTTCTTTGGCGGT	ptc-miR167g MIMAT0001947 Populus trichocarpa miR167g	0	0	0	2.66667	0	0	0	0	0	0
443192	33	TGAAGCTGCCAGCATGATCTTTTGGTTTGCCTC	ptc-miR167g MIMAT0001947 Populus trichocarpa miR167g	0	0	0	2.66667	0	0	0	0	0	0
442922	33	TGAAGCTGCCAGCATGATCTTACCGTTTCCCGT	ptc-miR167g MIMAT0001947 Populus trichocarpa miR167g	0	0	0	2.33333	0	0	0	0	0	0
442956	33	TGAAGCTGCCAGCATGATCTTATCTTATCCCGC	ptc-miR167g MIMAT0001947 Populus trichocarpa miR167g	0	0	0	2.33333	0	0	0	0	0	0
442982	33	TGAAGCTGCCAGCATGATCTTATGGTATGCCGC	ptc-miR167g MIMAT0001947 Populus trichocarpa miR167g	0	0	0	2.33333	0	0	0	0	0	0
442994	33	TGAAGCTGCCAGCATGATCTTATTGTTTGCCGT	ptc-miR167g MIMAT0001947 Populus trichocarpa miR167g	0	0	0	2.33333	0	0	0	0	0	0
443022	33	TGAAGCTGCCAGCATGATCTTTCCGTATCCCGC	ptc-miR167g MIMAT0001947 Populus trichocarpa miR167g	0	0	0	2.33333	0	0	0	0	0	0
443070	33	TGAAGCTGCCAGCATGATCTTTCCTTTTGCCTC	ptc-miR167g MIMAT0001947 Populus trichocarpa miR167g	0	0	0	2.33333	0	0	0	0	0	0
443072	33	TGAAGCTGCCAGCATGATCTTTCCTTTTGCGTT	ptc-miR167g MIMAT0001947 Populus trichocarpa miR167g	0	0	0	2.33333	0	0	0	0	0	0
443124	33	TGAAGCTGCCAGCATGATCTTTTCTTTGCCGTC	ptc-miR167g MIMAT0001947 Populus trichocarpa miR167g	0	0	0	2.33333	0	0	0	0	0	0
443199	33	TGAAGCTGCCAGCATGATCTTTTGGTTTGCTGC	ptc-miR167g MIMAT0001947 Populus trichocarpa miR167g	0	0	0	2.33333	0	0	0	0	0	0
443230	33	TGAAGCTGCCAGCATGATCTTTTGTTTTGCCTC	ptc-miR167g MIMAT0001947 Populus trichocarpa miR167g	0	0	0	2.33333	0	0	0	0	0	0
443231	33	TGAAGCTGCCAGCATGATCTTTTGTTTTGCCTT	ptc-miR167g MIMAT0001947 Populus trichocarpa miR167g	0	2.33333	0	0	0	0	0	0	0	0
443237	33	TGAAGCTGCCAGCATGATCTTTTGTTTTGCTTT	ptc-miR167g MIMAT0001947 Populus trichocarpa miR167g	0	0	0	2.33333	0	0	0	0	0	0
442926	33	TGAAGCTGCCAGCATGATCTTACGGATGCCGTC	ptc-miR167g MIMAT0001947 Populus trichocarpa miR167g	0	0	0	2	0	0	0	0	0	0
442977	33	TGAAGCTGCCAGCATGATCTTATCTTTTGCCTC	ptc-miR167g MIMAT0001947 Populus trichocarpa miR167g	0	2	0	0	0	0	0	0	0	0
443006	33	TGAAGCTGCCAGCATGATCTTTCCGAATCCCGC	ptc-miR167g MIMAT0001947 Populus trichocarpa miR167g	0	0	0	2	0	0	0	0	0	0
443016	33	TGAAGCTGCCAGCATGATCTTTCCGATTCCCGT	ptc-miR167g MIMAT0001947 Populus trichocarpa miR167g	0	0	0	2	0	0	0	0	0	0
443038	33	TGAAGCTGCCAGCATGATCTTTCCGTTTCCCTT	ptc-miR167g MIMAT0001947 Populus trichocarpa miR167g	0	0	0	2	0	0	0	0	0	0
443043	33	TGAAGCTGCCAGCATGATCTTTCCGTTTGCCTC	ptc-miR167g MIMAT0001947 Populus trichocarpa miR167g	0	0	0	2	0	0	0	0	0	0
443066	33	TGAAGCTGCCAGCATGATCTTTCCTTTTCCGGT	ptc-miR167g MIMAT0001947 Populus trichocarpa miR167g	0	0	0	2	0	0	0	0	0	0
443110	33	TGAAGCTGCCAGCATGATCTTTCTTTTTCCGTC	ptc-miR167g MIMAT0001947 Populus trichocarpa miR167g	0	0	0	2	0	0	0	0	0	0
443122	33	TGAAGCTGCCAGCATGATCTTTTCTTATTCCGT	ptc-miR167g MIMAT0001947 Populus trichocarpa miR167g	0	0	0	2	0	0	0	0	0	0
443126	33	TGAAGCTGCCAGCATGATCTTTTCTTTGGCCGT	ptc-miR167g MIMAT0001947 Populus trichocarpa miR167g	0	0	0	2	0	0	0	0	0	0
443151	33	TGAAGCTGCCAGCATGATCTTTTGGATGCCCTC	ptc-miR167g MIMAT0001947 Populus trichocarpa miR167g	0	0	0	2	0	0	0	0	0	0
443166	33	TGAAGCTGCCAGCATGATCTTTTGGTAGGCCGT	ptc-miR167g MIMAT0001947 Populus trichocarpa miR167g	0	2	0	0	0	0	0	0	0	0
443182	33	TGAAGCTGCCAGCATGATCTTTTGGTTGGCTGT	ptc-miR167g MIMAT0001947 Populus trichocarpa miR167g	0	0	0	2	0	0	0	0	0	0
443184	33	TGAAGCTGCCAGCATGATCTTTTGGTTTCCCGT	ptc-miR167g MIMAT0001947 Populus trichocarpa miR167g	0	0	0	2	0	0	0	0	0	0
443207	33	TGAAGCTGCCAGCATGATCTTTTGTATTGCGGC	ptc-miR167g MIMAT0001947 Populus trichocarpa miR167g	0	0	0	2	0	0	0	0	0	0
443239	33	TGAAGCTGCCAGCATGATCTTTTTGTTTGCGGT	ptc-miR167g MIMAT0001947 Populus trichocarpa miR167g	0	2	0	0	0	0	0	0	0	0
372449	33	_GAAGCTGCCAGCATGATCTTTCTTATGCCGTCT	ptc-miR167g MIMAT0001947 Populus trichocarpa miR167g	0	0	0	1.66667	0	0	0	0	0	0
442914	33	TGAAGCTGCCAGCATGATCTTACCGAAGCCCGC	ptc-miR167g MIMAT0001947 Populus trichocarpa miR167g	0	1.66667	0	0	0	0	0	0	0	0
442915	33	TGAAGCTGCCAGCATGATCTTACCGAATCCCGC	ptc-miR167g MIMAT0001947 Populus trichocarpa miR167g	0	1.66667	0	0	0	0	0	0	0	0
442920	33	TGAAGCTGCCAGCATGATCTTACCGTTGGCCGT	ptc-miR167g MIMAT0001947 Populus trichocarpa miR167g	0	0	0	1.66667	0	0	0	0	0	0
442925	33	TGAAGCTGCCAGCATGATCTTACGGATGCCGGC	ptc-miR167g MIMAT0001947 Populus trichocarpa miR167g	0	1.66667	0	0	0	0	0	0	0	0
442990	33	TGAAGCTGCCAGCATGATCTTATGGTTTGCGGC	ptc-miR167g MIMAT0001947 Populus trichocarpa miR167g	0	0	0	1.66667	0	0	0	0	0	0
442992	33	TGAAGCTGCCAGCATGATCTTATGGTTTGCGTC	ptc-miR167g MIMAT0001947 Populus trichocarpa miR167g	0	0	0	1.66667	0	0	0	0	0	0
443010	33	TGAAGCTGCCAGCATGATCTTTCCGATGCCCTT	ptc-miR167g MIMAT0001947 Populus trichocarpa miR167g	0	0	0	1.66667	0	0	0	0	0	0
443019	33	TGAAGCTGCCAGCATGATCTTTCCGATTGCGGC	ptc-miR167g MIMAT0001947 Populus trichocarpa miR167g	0	0	0	1.66667	0	0	0	0	0	0
443020	33	TGAAGCTGCCAGCATGATCTTTCCGATTGCGGT	ptc-miR167g MIMAT0001947 Populus trichocarpa miR167g	0	0	0	1.66667	0	0	0	0	0	0
443023	33	TGAAGCTGCCAGCATGATCTTTCCGTATCCCGT	ptc-miR167g MIMAT0001947 Populus trichocarpa miR167g	0	0	0	1.66667	0	0	0	0	0	0
443032	33	TGAAGCTGCCAGCATGATCTTTCCGTTGGCCGC	ptc-miR167g MIMAT0001947 Populus trichocarpa miR167g	0	1.66667	0	0	0	0	0	0	0	0
443033	33	TGAAGCTGCCAGCATGATCTTTCCGTTGGCGGC	ptc-miR167g MIMAT0001947 Populus trichocarpa miR167g	0	0	0	1.66667	0	0	0	0	0	0
443034	33	TGAAGCTGCCAGCATGATCTTTCCGTTGGCGGT	ptc-miR167g MIMAT0001947 Populus trichocarpa miR167g	0	0	0	1.66667	0	0	0	0	0	0
443057	33	TGAAGCTGCCAGCATGATCTTTCCTATTGCGTC	ptc-miR167g MIMAT0001947 Populus trichocarpa miR167g	0	0	0	1.66667	0	0	0	0	0	0
443060	33	TGAAGCTGCCAGCATGATCTTTCCTTATCCCTC	ptc-miR167g MIMAT0001947 Populus trichocarpa miR167g	0	0	0	1.66667	0	0	0	0	0	0
443063	33	TGAAGCTGCCAGCATGATCTTTCCTTTTCCCGC	ptc-miR167g MIMAT0001947 Populus trichocarpa miR167g	0	0	0	1.66667	0	0	0	0	0	0
443102	33	TGAAGCTGCCAGCATGATCTTTCTTATTCCTTC	ptc-miR167g MIMAT0001947 Populus trichocarpa miR167g	0	1.66667	0	0	0	0	0	0	0	0
443113	33	TGAAGCTGCCAGCATGATCTTTTCTATTCCCGC	ptc-miR167g MIMAT0001947 Populus trichocarpa miR167g	0	1.66667	0	0	0	0	0	0	0	0
443118	33	TGAAGCTGCCAGCATGATCTTTTCTATTGCGTT	ptc-miR167g MIMAT0001947 Populus trichocarpa miR167g	0	0	0	1.66667	0	0	0	0	0	0
443123	33	TGAAGCTGCCAGCATGATCTTTTCTTTGCCGGC	ptc-miR167g MIMAT0001947 Populus trichocarpa miR167g	0	0	0	1.66667	0	0	0	0	0	0
443125	33	TGAAGCTGCCAGCATGATCTTTTCTTTGCCGTT	ptc-miR167g MIMAT0001947 Populus trichocarpa miR167g	0	1.66667	0	0	0	0	0	0	0	0
443149	33	TGAAGCTGCCAGCATGATCTTTTCTTTTTCCGT	ptc-miR167g MIMAT0001947 Populus trichocarpa miR167g	0	0	0	1.66667	0	0	0	0	0	0
443156	33	TGAAGCTGCCAGCATGATCTTTTGGATGGCCGC	ptc-miR167g MIMAT0001947 Populus trichocarpa miR167g	0	0	0	1.66667	0	0	0	0	0	0
443157	33	TGAAGCTGCCAGCATGATCTTTTGGATGGCCGT	ptc-miR167g MIMAT0001947 Populus trichocarpa miR167g	0	1.66667	0	0	0	0	0	0	0	0
443162	33	TGAAGCTGCCAGCATGATCTTTTGGATTCCGGT	ptc-miR167g MIMAT0001947 Populus trichocarpa miR167g	0	1.66667	0	0	0	0	0	0	0	0
443163	33	TGAAGCTGCCAGCATGATCTTTTGGATTCCGTC	ptc-miR167g MIMAT0001947 Populus trichocarpa miR167g	0	0	0	1.66667	0	0	0	0	0	0
443164	33	TGAAGCTGCCAGCATGATCTTTTGGATTGCGGT	ptc-miR167g MIMAT0001947 Populus trichocarpa miR167g	0	0	0	1.66667	0	0	0	0	0	0
443165	33	TGAAGCTGCCAGCATGATCTTTTGGATTGCGTC	ptc-miR167g MIMAT0001947 Populus trichocarpa miR167g	0	0	0	1.66667	0	0	0	0	0	0
443185	33	TGAAGCTGCCAGCATGATCTTTTGGTTTCCCTT	ptc-miR167g MIMAT0001947 Populus trichocarpa miR167g	0	1.66667	0	0	0	0	0	0	0	0
443223	33	TGAAGCTGCCAGCATGATCTTTTGTTTTCCCGT	ptc-miR167g MIMAT0001947 Populus trichocarpa miR167g	0	0	0	1.66667	0	0	0	0	0	0
443099	32	TGAAGCTGCCAGCATGATCTTTCTTATTCCGT	ptc-miR167g MIMAT0001947 Populus trichocarpa miR167g	167.333	0	0	0	3.33333	0	0	0	0	0
442964	32	TGAAGCTGCCAGCATGATCTTATCTTATTCCG	ptc-miR167g MIMAT0001947 Populus trichocarpa miR167g	122	0	0	0	0	0	0	0	0	0
442966	32	TGAAGCTGCCAGCATGATCTTATCTTATTCCT	ptc-miR167g MIMAT0001947 Populus trichocarpa miR167g	29.3333	0	0	0	0	0	0	0	0	0
443101	32	TGAAGCTGCCAGCATGATCTTTCTTATTCCTT	ptc-miR167g MIMAT0001947 Populus trichocarpa miR167g	27.6667	0	0	0	0	0	0	0	0	0
443104	32	TGAAGCTGCCAGCATGATCTTTCTTCTGCCGT	ptc-miR167g MIMAT0001947 Populus trichocarpa miR167g	20.3333	0	0	0	0	0	0	0	0	0
442970	32	TGAAGCTGCCAGCATGATCTTATCTTCTGCCG	ptc-miR167g MIMAT0001947 Populus trichocarpa miR167g	13.6667	0	0	0	0	0	0	0	0	0
442960	32	TGAAGCTGCCAGCATGATCTTATCTTATTACG	ptc-miR167g MIMAT0001947 Populus trichocarpa miR167g	9.33333	0	0	0	0	0	0	0	0	0
443054	32	TGAAGCTGCCAGCATGATCTTTCCTATTCCGT	ptc-miR167g MIMAT0001947 Populus trichocarpa miR167g	9	0	0	0	0	0	0	0	0	0
443121	32	TGAAGCTGCCAGCATGATCTTTTCTTATTCCG	ptc-miR167g MIMAT0001947 Populus trichocarpa miR167g	8	0	0	0	0	0	0	0	0	0
442933	32	TGAAGCTGCCAGCATGATCTTATAGTATTCCG	ptc-miR167g MIMAT0001947 Populus trichocarpa miR167g	7.33333	0	0	0	0	0	0	0	0	0
443096	32	TGAAGCTGCCAGCATGATCTTTCTTATTCAGT	ptc-miR167g MIMAT0001947 Populus trichocarpa miR167g	7	0	0	0	0	0	0	0	0	0
443107	32	TGAAGCTGCCAGCATGATCTTTCTTCTTCCGT	ptc-miR167g MIMAT0001947 Populus trichocarpa miR167g	6.66667	0	0	0	0	0	0	0	0	0
443095	32	TGAAGCTGCCAGCATGATCTTTCTTATTACGT	ptc-miR167g MIMAT0001947 Populus trichocarpa miR167g	6.33333	0	0	0	0	0	0	0	0	0
442936	32	TGAAGCTGCCAGCATGATCTTATAGTCTGCCG	ptc-miR167g MIMAT0001947 Populus trichocarpa miR167g	5.66667	0	0	0	0	0	0	0	0	0
442998	32	TGAAGCTGCCAGCATGATCTTCTTATGCCGTC	ptc-miR167g MIMAT0001947 Populus trichocarpa miR167g	5.66667	0	0	0	0	0	0	0	0	0
443003	32	TGAAGCTGCCAGCATGATCTTTAGTATTCCGT	ptc-miR167g MIMAT0001947 Populus trichocarpa miR167g	5.66667	0	0	0	0	0	0	0	0	0
443204	32	TGAAGCTGCCAGCATGATCTTTTGTATTCCGT	ptc-miR167g MIMAT0001947 Populus trichocarpa miR167g	5.66667	0	0	0	0	0	0	0	0	0
442955	32	TGAAGCTGCCAGCATGATCTTATCTTATCCCG	ptc-miR167g MIMAT0001947 Populus trichocarpa miR167g	5.33333	0	0	0	0	0	0	0	0	0
443050	32	TGAAGCTGCCAGCATGATCTTTCCTATTCCCT	ptc-miR167g MIMAT0001947 Populus trichocarpa miR167g	5.33333	0	0	0	0	0	0	0	0	0
442974	32	TGAAGCTGCCAGCATGATCTTATCTTTTGCCG	ptc-miR167g MIMAT0001947 Populus trichocarpa miR167g	4.66667	0	0	0	0	0	0	0	0	0
443004	32	TGAAGCTGCCAGCATGATCTTTAGTCTGCCGT	ptc-miR167g MIMAT0001947 Populus trichocarpa miR167g	4.33333	0	0	0	0	0	0	0	0	0
442958	32	TGAAGCTGCCAGCATGATCTTATCTTATCCCT	ptc-miR167g MIMAT0001947 Populus trichocarpa miR167g	4	0	0	0	0	0	0	0	0	0
443088	32	TGAAGCTGCCAGCATGATCTTTCTCATGCCGT	ptc-miR167g MIMAT0001947 Populus trichocarpa miR167g	4	0	0	0	0	0	0	0	0	0
443103	32	TGAAGCTGCCAGCATGATCTTTCTTATTCTGT	ptc-miR167g MIMAT0001947 Populus trichocarpa miR167g	4	0	0	0	0	0	0	0	0	0
443106	32	TGAAGCTGCCAGCATGATCTTTCTTCTGCCTT	ptc-miR167g MIMAT0001947 Populus trichocarpa miR167g	4	0	0	0	0	0	0	0	0	0
443146	32	TGAAGCTGCCAGCATGATCTTTTCTTTTGCGT	ptc-miR167g MIMAT0001947 Populus trichocarpa miR167g	4	0	0	0	0	0	0	0	0	0
443226	32	TGAAGCTGCCAGCATGATCTTTTGTTTTCCGT	ptc-miR167g MIMAT0001947 Populus trichocarpa miR167g	4	0	0	0	0	0	0	0	0	0
442950	32	TGAAGCTGCCAGCATGATCTTATCTCATGCCG	ptc-miR167g MIMAT0001947 Populus trichocarpa miR167g	3.66667	0	0	0	0	0	0	0	0	0
442973	32	TGAAGCTGCCAGCATGATCTTATCTTCTTCCG	ptc-miR167g MIMAT0001947 Populus trichocarpa miR167g	3.66667	0	0	0	0	0	0	0	0	0
443131	32	TGAAGCTGCCAGCATGATCTTTTCTTTTCCCT	ptc-miR167g MIMAT0001947 Populus trichocarpa miR167g	3.66667	0	0	0	0	0	0	0	0	0
442963	32	TGAAGCTGCCAGCATGATCTTATCTTATTCCC	ptc-miR167g MIMAT0001947 Populus trichocarpa miR167g	3.33333	0	0	0	0	0	0	0	0	0
443212	32	TGAAGCTGCCAGCATGATCTTTTGTCTGCCGT	ptc-miR167g MIMAT0001947 Populus trichocarpa miR167g	3.33333	0	0	0	0	0	0	0	0	0
442967	32	TGAAGCTGCCAGCATGATCTTATCTTATTCTG	ptc-miR167g MIMAT0001947 Populus trichocarpa miR167g	3	0	0	0	0	0	0	0	0	0
442997	32	TGAAGCTGCCAGCATGATCTTCTCTTATTCCG	ptc-miR167g MIMAT0001947 Populus trichocarpa miR167g	3	0	0	0	0	0	0	0	0	0
443141	32	TGAAGCTGCCAGCATGATCTTTTCTTTTGCCT	ptc-miR167g MIMAT0001947 Populus trichocarpa miR167g	3	0	0	0	0	0	0	0	0	0
442931	32	TGAAGCTGCCAGCATGATCTTATAGTATTACG	ptc-miR167g MIMAT0001947 Populus trichocarpa miR167g	2.66667	0	0	0	0	0	0	0	0	0
442939	32	TGAAGCTGCCAGCATGATCTTATCCTATTCCG	ptc-miR167g MIMAT0001947 Populus trichocarpa miR167g	2.66667	0	0	0	0	0	0	0	0	0
443092	32	TGAAGCTGCCAGCATGATCTTTCTTATACCGT	ptc-miR167g MIMAT0001947 Populus trichocarpa miR167g	2.66667	0	0	0	0	0	0	0	0	0
443093	32	TGAAGCTGCCAGCATGATCTTTCTTATCCCGT	ptc-miR167g MIMAT0001947 Populus trichocarpa miR167g	2.66667	0	0	0	0	0	0	0	0	0
443098	32	TGAAGCTGCCAGCATGATCTTTCTTATTCCGC	ptc-miR167g MIMAT0001947 Populus trichocarpa miR167g	2.66667	0	0	0	0	0	0	0	0	0
443177	32	TGAAGCTGCCAGCATGATCTTTTGGTTGGCGG	ptc-miR167g MIMAT0001947 Populus trichocarpa miR167g	2.66667	0	0	0	0	0	0	0	0	0
442896	32	TGAAGCTGCCAGCATGATCTCTTATGCCGTCT	ptc-miR167g MIMAT0001947 Populus trichocarpa miR167g	2.33333	0	0	0	0	0	0	0	0	0
442962	32	TGAAGCTGCCAGCATGATCTTATCTTATTCAT	ptc-miR167g MIMAT0001947 Populus trichocarpa miR167g	2.33333	0	0	0	0	0	0	0	0	0
442981	32	TGAAGCTGCCAGCATGATCTTATGGTATGCCG	ptc-miR167g MIMAT0001947 Populus trichocarpa miR167g	2.33333	0	0	0	0	0	0	0	0	0
443048	32	TGAAGCTGCCAGCATGATCTTTCCTATTCCCG	ptc-miR167g MIMAT0001947 Populus trichocarpa miR167g	2.33333	0	0	0	0	0	0	0	0	0
443067	32	TGAAGCTGCCAGCATGATCTTTCCTTTTCCGT	ptc-miR167g MIMAT0001947 Populus trichocarpa miR167g	2.33333	0	0	0	0	0	0	0	0	0
443135	32	TGAAGCTGCCAGCATGATCTTTTCTTTTCCGT	ptc-miR167g MIMAT0001947 Populus trichocarpa miR167g	2.33333	0	0	0	0	0	0	0	0	0
443234	32	TGAAGCTGCCAGCATGATCTTTTGTTTTGCGT	ptc-miR167g MIMAT0001947 Populus trichocarpa miR167g	2.33333	0	0	0	0	0	0	0	0	0
475320	32	TTGAAGCTGCCAGCATGATCTTTCTTATTCCG	ptc-miR167g MIMAT0001947 Populus trichocarpa miR167g	2.33333	0	0	0	0	0	0	0	0	0
442927	32	TGAAGCTGCCAGCATGATCTTAGTATGCCGTC	ptc-miR167g MIMAT0001947 Populus trichocarpa miR167g	2	0	0	0	0	0	0	0	0	0
442930	32	TGAAGCTGCCAGCATGATCTTATAGTATACCG	ptc-miR167g MIMAT0001947 Populus trichocarpa miR167g	2	0	0	0	0	0	0	0	0	0
442932	32	TGAAGCTGCCAGCATGATCTTATAGTATTCAG	ptc-miR167g MIMAT0001947 Populus trichocarpa miR167g	2	0	0	0	0	0	0	0	0	0
442953	32	TGAAGCTGCCAGCATGATCTTATCTGATGCCG	ptc-miR167g MIMAT0001947 Populus trichocarpa miR167g	2	0	0	0	0	0	0	0	0	0
442954	32	TGAAGCTGCCAGCATGATCTTATCTTATACCG	ptc-miR167g MIMAT0001947 Populus trichocarpa miR167g	2	0	0	0	0	0	0	0	0	0
442961	32	TGAAGCTGCCAGCATGATCTTATCTTATTACT	ptc-miR167g MIMAT0001947 Populus trichocarpa miR167g	2	0	0	0	0	0	0	0	0	0
442969	32	TGAAGCTGCCAGCATGATCTTATCTTCTGACG	ptc-miR167g MIMAT0001947 Populus trichocarpa miR167g	2	0	0	0	0	0	0	0	0	0
442984	32	TGAAGCTGCCAGCATGATCTTATGGTATGCGG	ptc-miR167g MIMAT0001947 Populus trichocarpa miR167g	2	0	0	0	0	0	0	0	0	0
442988	32	TGAAGCTGCCAGCATGATCTTATGGTTTGCCG	ptc-miR167g MIMAT0001947 Populus trichocarpa miR167g	2	0	0	0	0	0	0	0	0	0
443002	32	TGAAGCTGCCAGCATGATCTTTAGTATTCAGT	ptc-miR167g MIMAT0001947 Populus trichocarpa miR167g	2	0	0	0	0	0	0	0	0	0
443138	32	TGAAGCTGCCAGCATGATCTTTTCTTTTGCCG	ptc-miR167g MIMAT0001947 Populus trichocarpa miR167g	2	0	0	0	0	0	0	0	0	0
443194	32	TGAAGCTGCCAGCATGATCTTTTGGTTTGCGG	ptc-miR167g MIMAT0001947 Populus trichocarpa miR167g	2	0	0	0	0	0	0	0	0	0
442929	32	TGAAGCTGCCAGCATGATCTTATAGCATGCCG	ptc-miR167g MIMAT0001947 Populus trichocarpa miR167g	1.66667	0	0	0	0	0	0	0	0	0
442934	32	TGAAGCTGCCAGCATGATCTTATAGTATTCCT	ptc-miR167g MIMAT0001947 Populus trichocarpa miR167g	1.66667	0	0	0	0	0	0	0	0	0
442935	32	TGAAGCTGCCAGCATGATCTTATAGTCTGACG	ptc-miR167g MIMAT0001947 Populus trichocarpa miR167g	1.66667	0	0	0	0	0	0	0	0	0
442937	32	TGAAGCTGCCAGCATGATCTTATAGTCTTCCG	ptc-miR167g MIMAT0001947 Populus trichocarpa miR167g	1.66667	0	0	0	0	0	0	0	0	0
442952	32	TGAAGCTGCCAGCATGATCTTATCTCATGCCT	ptc-miR167g MIMAT0001947 Populus trichocarpa miR167g	1.66667	0	0	0	0	0	0	0	0	0
442972	32	TGAAGCTGCCAGCATGATCTTATCTTCTGCCT	ptc-miR167g MIMAT0001947 Populus trichocarpa miR167g	1.66667	0	0	0	0	0	0	0	0	0
442979	32	TGAAGCTGCCAGCATGATCTTATCTTTTGCGG	ptc-miR167g MIMAT0001947 Populus trichocarpa miR167g	1.66667	0	0	0	0	0	0	0	0	0
442980	32	TGAAGCTGCCAGCATGATCTTATCTTTTTCCG	ptc-miR167g MIMAT0001947 Populus trichocarpa miR167g	1.66667	0	0	0	0	0	0	0	0	0
443061	32	TGAAGCTGCCAGCATGATCTTTCCTTTGCCGT	ptc-miR167g MIMAT0001947 Populus trichocarpa miR167g	1.66667	0	0	0	0	0	0	0	0	0
443064	32	TGAAGCTGCCAGCATGATCTTTCCTTTTCCCT	ptc-miR167g MIMAT0001947 Populus trichocarpa miR167g	1.66667	0	0	0	0	0	0	0	0	0
443087	32	TGAAGCTGCCAGCATGATCTTTCTAATGCCGT	ptc-miR167g MIMAT0001947 Populus trichocarpa miR167g	1.66667	0	0	0	0	0	0	0	0	0
443091	32	TGAAGCTGCCAGCATGATCTTTCTTACGCCGT	ptc-miR167g MIMAT0001947 Populus trichocarpa miR167g	1.66667	0	0	0	0	0	0	0	0	0
443097	32	TGAAGCTGCCAGCATGATCTTTCTTATTCCCT	ptc-miR167g MIMAT0001947 Populus trichocarpa miR167g	1.66667	0	0	0	0	0	0	0	0	0
443115	32	TGAAGCTGCCAGCATGATCTTTTCTATTCCGT	ptc-miR167g MIMAT0001947 Populus trichocarpa miR167g	1.66667	0	0	0	0	0	0	0	0	0
443128	32	TGAAGCTGCCAGCATGATCTTTTCTTTTCCCG	ptc-miR167g MIMAT0001947 Populus trichocarpa miR167g	1.66667	0	0	0	0	0	0	0	0	0
443201	32	TGAAGCTGCCAGCATGATCTTTTGTATTCCCT	ptc-miR167g MIMAT0001947 Populus trichocarpa miR167g	1.66667	0	0	0	0	0	0	0	0	0
443209	32	TGAAGCTGCCAGCATGATCTTTTGTATTGCGT	ptc-miR167g MIMAT0001947 Populus trichocarpa miR167g	1.66667	0	0	0	0	0	0	0	0	0
442946	29	TGAAGCTGCCAGCATGATCTTATCGTATT	ptc-miR167g MIMAT0001947 Populus trichocarpa miR167g	23.6667	0	0	2.66667	0	0	0	0	0	0
442947	29	TGAAGCTGCCAGCATGATCTTATCGTCTG	ptc-miR167g MIMAT0001947 Populus trichocarpa miR167g	11.6667	1.66667	0	2	0	0	0	0	0	0
442948	29	TGAAGCTGCCAGCATGATCTTATCGTGTG	ptc-miR167g MIMAT0001947 Populus trichocarpa miR167g	0	3.66667	0	6	0	0	0	0	0	0
442949	29	TGAAGCTGCCAGCATGATCTTATCGTTTG	ptc-miR167g MIMAT0001947 Populus trichocarpa miR167g	0	5.66667	0	1.66667	0	0	0	0	0	0
442959	29	TGAAGCTGCCAGCATGATCTTATCTTATT	ptc-miR167g MIMAT0001947 Populus trichocarpa miR167g	5	0	0	0	0	0	0	0	0	0
442941	29	TGAAGCTGCCAGCATGATCTTATCGCATG	ptc-miR167g MIMAT0001947 Populus trichocarpa miR167g	3	0	0	1.66667	0	0	0	0	0	0
442944	29	TGAAGCTGCCAGCATGATCTTATCGTATA	ptc-miR167g MIMAT0001947 Populus trichocarpa miR167g	2	0	0	0	0	0	0	0	0	0
442968	29	TGAAGCTGCCAGCATGATCTTATCTTCTG	ptc-miR167g MIMAT0001947 Populus trichocarpa miR167g	2	0	0	0	0	0	0	0	0	0
442945	29	TGAAGCTGCCAGCATGATCTTATCGTATC	ptc-miR167g MIMAT0001947 Populus trichocarpa miR167g	1.66667	0	0	0	0	0	0	0	0	0
442996	29	TGAAGCTGCCAGCATGATCTTCTCGTATC	ptc-miR167g MIMAT0001947 Populus trichocarpa miR167g	1.66667	0	0	0	0	0	0	0	0	0
443085	28	TGAAGCTGCCAGCATGATCTTTCGTTTG	ptc-miR167g MIMAT0001947 Populus trichocarpa miR167g	3	7.33333	0	12.6667	0	0	0	0	0	0
443082	28	TGAAGCTGCCAGCATGATCTTTCGTCTG	ptc-miR167g MIMAT0001947 Populus trichocarpa miR167g	12.6667	2.66667	0	4	0	0	0	0	0	0
443081	28	TGAAGCTGCCAGCATGATCTTTCGTATT	ptc-miR167g MIMAT0001947 Populus trichocarpa miR167g	14.3333	0	0	2	0	0	0	0	0	0
442943	28	TGAAGCTGCCAGCATGATCTTATCGTAT	ptc-miR167g MIMAT0001947 Populus trichocarpa miR167g	8	0	0	0	0	0	0	0	0	0
443075	28	TGAAGCTGCCAGCATGATCTTTCGGATG	ptc-miR167g MIMAT0001947 Populus trichocarpa miR167g	1.66667	0	0	4.66667	0	0	0	0	0	0
443213	28	TGAAGCTGCCAGCATGATCTTTTGTTTG	ptc-miR167g MIMAT0001947 Populus trichocarpa miR167g	0	2	0	4.33333	0	0	0	0	0	0
443168	28	TGAAGCTGCCAGCATGATCTTTTGGTTG	ptc-miR167g MIMAT0001947 Populus trichocarpa miR167g	0	1.66667	0	3.33333	0	0	0	0	0	0
443084	28	TGAAGCTGCCAGCATGATCTTTCGTGTG	ptc-miR167g MIMAT0001947 Populus trichocarpa miR167g	0	1.66667	0	2.66667	0	0	0	0	0	0
443222	28	TGAAGCTGCCAGCATGATCTTTTGTTTT	ptc-miR167g MIMAT0001947 Populus trichocarpa miR167g	0	2	0	2.33333	0	0	0	0	0	0
443074	28	TGAAGCTGCCAGCATGATCTTTCGCATG	ptc-miR167g MIMAT0001947 Populus trichocarpa miR167g	3.66667	0	0	0	0	0	0	0	0	0
443183	28	TGAAGCTGCCAGCATGATCTTTTGGTTT	ptc-miR167g MIMAT0001947 Populus trichocarpa miR167g	0	1.66667	0	2	0	0	0	0	0	0
443112	28	TGAAGCTGCCAGCATGATCTTTTCGTTG	ptc-miR167g MIMAT0001947 Populus trichocarpa miR167g	0	0	0	3.33333	0	0	0	0	0	0
443080	28	TGAAGCTGCCAGCATGATCTTTCGTATC	ptc-miR167g MIMAT0001947 Populus trichocarpa miR167g	2.66667	0	0	0	0	0	0	0	0	0
443094	28	TGAAGCTGCCAGCATGATCTTTCTTATT	ptc-miR167g MIMAT0001947 Populus trichocarpa miR167g	2.33333	0	0	0	0	0	0	0	0	0
443076	28	TGAAGCTGCCAGCATGATCTTTCGGTTG	ptc-miR167g MIMAT0001947 Populus trichocarpa miR167g	0	2	0	0	0	0	0	0	0	0
443079	28	TGAAGCTGCCAGCATGATCTTTCGTATA	ptc-miR167g MIMAT0001947 Populus trichocarpa miR167g	1.66667	0	0	0	0	0	0	0	0	0
443083	28	TGAAGCTGCCAGCATGATCTTTCGTCTT	ptc-miR167g MIMAT0001947 Populus trichocarpa miR167g	1.66667	0	0	0	0	0	0	0	0	0
443086	28	TGAAGCTGCCAGCATGATCTTTCGTTTT	ptc-miR167g MIMAT0001947 Populus trichocarpa miR167g	0	0	0	1.66667	0	0	0	0	0	0
443078	27	TGAAGCTGCCAGCATGATCTTTCGTAT	ptc-miR167g MIMAT0001947 Populus trichocarpa miR167g	4.33333	0	0	0	0	0	0	0	0	0
442942	27	TGAAGCTGCCAGCATGATCTTATCGTA	ptc-miR167g MIMAT0001947 Populus trichocarpa miR167g	2.33333	0	0	0	0	0	0	0	0	0
443077	26	TGAAGCTGCCAGCATGATCTTTCGTA	ptc-miR167g MIMAT0001947 Populus trichocarpa miR167g	2.33333	0	0	0	0	0	0	0	0	0
442911	25	TGAAGCTGCCAGCATGATCTTAACT	ptc-miR167g MIMAT0001947 Populus trichocarpa miR167g	2.66667	5.66667	0	0	0	0	0	0	27	0
442940	25	TGAAGCTGCCAGCATGATCTTATCG	ptc-miR167g MIMAT0001947 Populus trichocarpa miR167g	1.66667	1.66667	0	1.66667	0	0	0	0	0	0
442909	24	TGAAGCTGCCAGCATGATCTTAAA	ptc-miR167g MIMAT0001947 Populus trichocarpa miR167g	18.6667	7.33333	0	3.66667	0	2.4	0	0	271	0
269962	24	AATGAAGCTGCCAGCATGATCTTA	ptc-miR167g MIMAT0001947 Populus trichocarpa miR167g	8.66667	7	0	5.66667	0	5.12	0	0	141	0
442910	24	TGAAGCTGCCAGCATGATCTTAAC	ptc-miR167g MIMAT0001947 Populus trichocarpa miR167g	7.33333	4.66667	0	3.66667	0	0	0	0	149	0
442912	24	TGAAGCTGCCAGCATGATCTTAAT	ptc-miR167g MIMAT0001947 Populus trichocarpa miR167g	3	1.66667	0	0	0	0	0	0	31	0
443073	24	TGAAGCTGCCAGCATGATCTTTCG	ptc-miR167g MIMAT0001947 Populus trichocarpa miR167g	3.33333	4.66667	0	3.66667	0	0	0	0	0	0
442993	24	TGAAGCTGCCAGCATGATCTTATT	ptc-miR167g MIMAT0001947 Populus trichocarpa miR167g	3.33333	2	0	0	0	0	0	0	18	0
442938	24	TGAAGCTGCCAGCATGATCTTATC	ptc-miR167g MIMAT0001947 Populus trichocarpa miR167g	0	1.66667	0	0	0	0	0	0	18	0
442928	23	TGAAGCTGCCAGCATGATCTTAT	ptc-miR167g MIMAT0001947 Populus trichocarpa miR167g	52.6667	43	5	60.3333	0	7.92	0	0	284	0
442908	23	TGAAGCTGCCAGCATGATCTTAA	ptc-miR167g MIMAT0001947 Populus trichocarpa miR167g	36.3333	23.6667	3.33333	19	0	5.68	0	0	345	0
269961	23	AATGAAGCTGCCAGCATGATCTT	ptc-miR167g MIMAT0001947 Populus trichocarpa miR167g	8.33333	12.6667	0	13.6667	0	7.2	0	0	160	0
443251	23	TGAAGCTGCCAGCATGATTTTTT	ptc-miR167g MIMAT0001947 Populus trichocarpa miR167g	2	3.33333	0	0	0	22.96	0	0	28	0
443111	23	TGAAGCTGCCAGCATGATCTTTT	ptc-miR167g MIMAT0001947 Populus trichocarpa miR167g	10.3333	10.3333	0	12	0	4.88	0	0	33	0
365502	23	CTGAAGCTGCCAGCATGATCTTA	ptc-miR167g MIMAT0001947 Populus trichocarpa miR167g	10	9.66667	0	15	0	3.2	0	0	23	0
442913	23	TGAAGCTGCCAGCATGATCTTAC	ptc-miR167g MIMAT0001947 Populus trichocarpa miR167g	4	2.33333	0	4	0	0	0	0	23	0
475318	23	TTGAAGCTGCCAGCATGATCTTA	ptc-miR167g MIMAT0001947 Populus trichocarpa miR167g	0	3	0	7	0	0	0	0	0	0
443005	23	TGAAGCTGCCAGCATGATCTTTC	ptc-miR167g MIMAT0001947 Populus trichocarpa miR167g	3	0	0	3	0	0	0	0	0	0
475319	23	TTGAAGCTGCCAGCATGATCTTT	ptc-miR167g MIMAT0001947 Populus trichocarpa miR167g	0	2.33333	0	2.66667	0	0	0	0	0	0
442907	22	TGAAGCTGCCAGCATGATCTTA	ptc-miR167g MIMAT0001947 Populus trichocarpa miR167g	40622	39831.3	4439.33	60798	1250	6393.52	0	222.295	201484	718
443001	22	TGAAGCTGCCAGCATGATCTTT	ptc-miR167g MIMAT0001947 Populus trichocarpa miR167g	920	1461.67	98.5	2271.67	22.3333	138.8	0	5.7377	3313	27
475317	22	TTGAAGCTGCCAGCATGATCTT	ptc-miR167g MIMAT0001947 Populus trichocarpa miR167g	437.333	614.333	42	916.333	18.6667	47.6	0	2.29508	894	0
442995	22	TGAAGCTGCCAGCATGATCTTC	ptc-miR167g MIMAT0001947 Populus trichocarpa miR167g	357.667	529.333	15.6667	627.333	12	7.36	0	0	296	0
443248	22	TGAAGCTGCCAGCATGATTTTA	ptc-miR167g MIMAT0001947 Populus trichocarpa miR167g	60.3333	24.6667	4.66667	65.6667	0	9.28	0	0	641	0
453662	22	TGCAGCTGCCAGCATGATCTTA	ptc-miR167g MIMAT0001947 Populus trichocarpa miR167g	15	36.3333	3	45.6667	18.6667	11.6	0	0	357	0
442895	22	TGAAGCTGCCAGCATGATCTCT	ptc-miR167g MIMAT0001947 Populus trichocarpa miR167g	49.6667	45.3333	6	57.6667	0	3.6	0	0	113	0
443250	22	TGAAGCTGCCAGCATGATTTTT	ptc-miR167g MIMAT0001947 Populus trichocarpa miR167g	4.33333	6.33333	0	7.66667	0	34.64	0	0	102	0
458074	22	TGGAGCTGCCAGCATGATCTTA	ptc-miR167g MIMAT0001947 Populus trichocarpa miR167g	10.6667	34	2.16667	54	13.6667	3.6	0	0	125	0
443000	22	TGAAGCTGCCAGCATGATCTTG	ptc-miR167g MIMAT0001947 Populus trichocarpa miR167g	21.3333	30.6667	2.5	47	0	3.68	0	0	90	0
353495	22	CGAAGCTGCCAGCATGATCTTA	ptc-miR167g MIMAT0001947 Populus trichocarpa miR167g	24.3333	24.3333	3.83333	36.3333	0	4.24	0	0	102	0
442869	22	TGAAGCTGCCAGCATGATATTA	ptc-miR167g MIMAT0001947 Populus trichocarpa miR167g	74.6667	9.66667	6.83333	14.3333	1.66667	0	0	0	31	0
443282	22	TGAAGCTGCCAGCATGNTCTTA	ptc-miR167g MIMAT0001947 Populus trichocarpa miR167g	0	49.6667	0	0	0	3.2	0	0	135	0
442893	22	TGAAGCTGCCAGCATGATCTCA	ptc-miR167g MIMAT0001947 Populus trichocarpa miR167g	16	18	3.66667	30.6667	0	0	0	0	26	0
407885	22	TAAAGCTGCCAGCATGATCTTA	ptc-miR167g MIMAT0001947 Populus trichocarpa miR167g	11.3333	12.6667	0	26	0	2.8	0	0	54	0
442887	22	TGAAGCTGCCAGCATGATCNTA	ptc-miR167g MIMAT0001947 Populus trichocarpa miR167g	16	0	5.5	0	0	3.28	0	0	105	0
365501	22	CTGAAGCTGCCAGCATGATCTT	ptc-miR167g MIMAT0001947 Populus trichocarpa miR167g	6.33333	13.3333	2.83333	20.6667	0	3.52	0	0	29	0
463188	22	TGTAGCTGCCAGCATGATCTTA	ptc-miR167g MIMAT0001947 Populus trichocarpa miR167g	2.66667	11	0	13.3333	7	1.84	0	0	68	0
443359	22	TGAAGCTGCCAGCNTGATCTTA	ptc-miR167g MIMAT0001947 Populus trichocarpa miR167g	0	0	0	0	7.33333	3.04	0	0	112	0
442905	22	TGAAGCTGCCAGCATGATCTNA	ptc-miR167g MIMAT0001947 Populus trichocarpa miR167g	4	0	0	2.66667	0	2.64	0	0	112	0
442883	22	TGAAGCTGCCAGCATGATCGTA	ptc-miR167g MIMAT0001947 Populus trichocarpa miR167g	3.33333	7	15	12	0	0	0	0	0	0
443291	22	TGAAGCTGCCAGCATNATCTTA	ptc-miR167g MIMAT0001947 Populus trichocarpa miR167g	0	0	0	1.66667	0	3.76	0	0	103	0
291430	22	AGAAGCTGCCAGCATGATCTTA	ptc-miR167g MIMAT0001947 Populus trichocarpa miR167g	4	6.33333	0	13.6667	0	1.6	0	0	34	0
390108	22	GGAAGCTGCCAGCATGATCTTA	ptc-miR167g MIMAT0001947 Populus trichocarpa miR167g	0	10.3333	2.83333	10.6667	0	0	0	0	29	0
443242	22	TGAAGCTGCCAGCATGATGTTA	ptc-miR167g MIMAT0001947 Populus trichocarpa miR167g	8	9.33333	0	6	0	0	0	0	36	0
442875	22	TGAAGCTGCCAGCATGATCATA	ptc-miR167g MIMAT0001947 Populus trichocarpa miR167g	6	1.66667	7.16667	4	0	0	0	0	0	0
422296	22	TCAAGCTGCCAGCATGATCTTA	ptc-miR167g MIMAT0001947 Populus trichocarpa miR167g	2.33333	1.66667	2.33333	4	0	0	0	0	0	0
453663	22	TGCAGCTGCCAGCATGATCTTC	ptc-miR167g MIMAT0001947 Populus trichocarpa miR167g	0	3.66667	0	4.33333	0	0	0	0	0	0
442870	22	TGAAGCTGCCAGCATGATATTC	ptc-miR167g MIMAT0001947 Populus trichocarpa miR167g	5.66667	0	0	0	0	0	0	0	0	0
453664	22	TGCAGCTGCCAGCATGATCTTT	ptc-miR167g MIMAT0001947 Populus trichocarpa miR167g	0	2	0	3.66667	0	0	0	0	0	0
458075	22	TGGAGCTGCCAGCATGATCTTT	ptc-miR167g MIMAT0001947 Populus trichocarpa miR167g	0	2.33333	0	2.33333	0	0	0	0	0	0
442871	22	TGAAGCTGCCAGCATGATATTT	ptc-miR167g MIMAT0001947 Populus trichocarpa miR167g	4	0	0	0	0	0	0	0	0	0
475316	22	TTGAAGCTGCCAGCATGATCTC	ptc-miR167g MIMAT0001947 Populus trichocarpa miR167g	1.66667	0	0	1.66667	0	0	0	0	0	0
353496	22	CGAAGCTGCCAGCATGATCTTT	ptc-miR167g MIMAT0001947 Populus trichocarpa miR167g	0	0	0	3	0	0	0	0	0	0
442867	22	TGAAGCTGCCAGCATGATATGG	ptc-miR167g MIMAT0001947 Populus trichocarpa miR167g	0	0	0	0	0	0	0	0	0	0
442885	22	TGAAGCTGCCAGCATGATCNNA	ptc-miR167g MIMAT0001947 Populus trichocarpa miR167g	2.33333	0	0	0	0	0	0	0	0	0
443283	22	TGAAGCTGCCAGCATGNTCTTT	ptc-miR167g MIMAT0001947 Populus trichocarpa miR167g	0	2	0	0	0	0	0	0	0	0
442894	22	TGAAGCTGCCAGCATGATCTCC	ptc-miR167g MIMAT0001947 Populus trichocarpa miR167g	0	0	0	1.66667	0	0	0	0	0	0
442906	21	TGAAGCTGCCAGCATGATCTT	ptc-miR167g MIMAT0001947 Populus trichocarpa miR167g	48472	54106.7	9009	72015.7	1540.67	8512.16	5	224.262	246236	1590
442892	21	TGAAGCTGCCAGCATGATCTC	ptc-miR167g MIMAT0001947 Populus trichocarpa miR167g	180.667	111.667	48.8333	157.667	16.3333	30	0	3.77049	495	49
372446	21	GAAGCTGCCAGCATGATCTTA	ptc-miR167g MIMAT0001947 Populus trichocarpa miR167g	10	116.333	0	198.333	0	14.16	0	0	395	0
443247	21	TGAAGCTGCCAGCATGATTTT	ptc-miR167g MIMAT0001947 Populus trichocarpa miR167g	41	41.6667	7.83333	50.6667	0	22.24	0	0	569	0
453661	21	TGCAGCTGCCAGCATGATCTT	ptc-miR167g MIMAT0001947 Populus trichocarpa miR167g	22	55.3333	5.5	63	21.3333	13.76	0	0	461	0
443246	21	TGAAGCTGCCAGCATGATTTA	ptc-miR167g MIMAT0001947 Populus trichocarpa miR167g	98.3333	14.3333	5.5	73.6667	0	4.8	0	0	300	0
442868	21	TGAAGCTGCCAGCATGATATT	ptc-miR167g MIMAT0001947 Populus trichocarpa miR167g	140.333	12.6667	18	19.3333	4.33333	0	0	0	27	0
458073	21	TGGAGCTGCCAGCATGATCTT	ptc-miR167g MIMAT0001947 Populus trichocarpa miR167g	20.6667	48.6667	2.16667	47.3333	17	5.04	0	0	164	0
475315	21	TTGAAGCTGCCAGCATGATCT	ptc-miR167g MIMAT0001947 Populus trichocarpa miR167g	47	38.6667	3.33333	68	3	5.28	0	0	81	0
353494	21	CGAAGCTGCCAGCATGATCTT	ptc-miR167g MIMAT0001947 Populus trichocarpa miR167g	22.6667	32.6667	8.5	48.6667	0	4.8	0	0	139	0
443281	21	TGAAGCTGCCAGCATGNTCTT	ptc-miR167g MIMAT0001947 Populus trichocarpa miR167g	0	73	0	0	0	5.68	0	0	132	0
407884	21	TAAAGCTGCCAGCATGATCTT	ptc-miR167g MIMAT0001947 Populus trichocarpa miR167g	14.3333	21.6667	3.16667	37.6667	0	3.92	0	0	49	0
442886	21	TGAAGCTGCCAGCATGATCNT	ptc-miR167g MIMAT0001947 Populus trichocarpa miR167g	15	0	12.3333	0	2.66667	3.92	0	0	132	0
442904	21	TGAAGCTGCCAGCATGATCTN	ptc-miR167g MIMAT0001947 Populus trichocarpa miR167g	4.33333	0	0	0	0	9.84	0	0	163	0
442882	21	TGAAGCTGCCAGCATGATCGT	ptc-miR167g MIMAT0001947 Populus trichocarpa miR167g	6	12.6667	26	17	0	0	0	0	0	0
463187	21	TGTAGCTGCCAGCATGATCTT	ptc-miR167g MIMAT0001947 Populus trichocarpa miR167g	2.66667	8.66667	0	19	6.33333	3.52	0	0	81	0
443358	21	TGAAGCTGCCAGCNTGATCTT	ptc-miR167g MIMAT0001947 Populus trichocarpa miR167g	0	0	0	0	5.66667	5.36	0	0	143	0
443290	21	TGAAGCTGCCAGCATNATCTT	ptc-miR167g MIMAT0001947 Populus trichocarpa miR167g	0	0	0	2.33333	0	4.4	0	0	148	0
442860	21	TGAAGCTGCCAGCATGANCTT	ptc-miR167g MIMAT0001947 Populus trichocarpa miR167g	2.66667	0	0	0	0	3.84	0	0	148	0
390107	21	GGAAGCTGCCAGCATGATCTT	ptc-miR167g MIMAT0001947 Populus trichocarpa miR167g	3.33333	13	5.16667	11.3333	0	1.76	0	0	35	0
443241	21	TGAAGCTGCCAGCATGATGTT	ptc-miR167g MIMAT0001947 Populus trichocarpa miR167g	16	10.3333	2.5	16	0	0	0	0	29	0
291429	21	AGAAGCTGCCAGCATGATCTT	ptc-miR167g MIMAT0001947 Populus trichocarpa miR167g	4.33333	9.66667	0	13	0	1.76	0	0	34	0
442874	21	TGAAGCTGCCAGCATGATCAT	ptc-miR167g MIMAT0001947 Populus trichocarpa miR167g	5.33333	4	9.5	4.33333	0	0	0	0	0	0
422295	21	TCAAGCTGCCAGCATGATCTT	ptc-miR167g MIMAT0001947 Populus trichocarpa miR167g	1.66667	2.33333	4	4	0	1.28	0	0	17	0
442881	21	TGAAGCTGCCAGCATGATCGG	ptc-miR167g MIMAT0001947 Populus trichocarpa miR167g	0	0	0	0	0	2.4	0	2.29508	0	0
442866	21	TGAAGCTGCCAGCATGATATG	ptc-miR167g MIMAT0001947 Populus trichocarpa miR167g	0	0	0	0	3.33333	0	0	0	0	0
450436	21	TGA_GCTGCCAGCATGATCTTA	ptc-miR167g MIMAT0001947 Populus trichocarpa miR167g	3	3	0	3.33333	0	0	0	0	0	0
372448	21	GAAGCTGCCAGCATGATCTTT	ptc-miR167g MIMAT0001947 Populus trichocarpa miR167g	0	2.66667	0	6.33333	0	0	0	0	0	0
442884	21	TGAAGCTGCCAGCATGATCNN	ptc-miR167g MIMAT0001947 Populus trichocarpa miR167g	3.33333	0	0	0	0	0	0	0	0	0
372447	21	GAAGCTGCCAGCATGATCTTC	ptc-miR167g MIMAT0001947 Populus trichocarpa miR167g	0	0	0	2.33333	0	0	0	0	0	0
442865	21	TGAAGCTGCCAGCATGATATC	ptc-miR167g MIMAT0001947 Populus trichocarpa miR167g	2	0	0	0	0	0	0	0	0	0
442864	21	TGAAGCTGCCAGCATGATATA	ptc-miR167g MIMAT0001947 Populus trichocarpa miR167g	0	0	0	0	1.66667	0	0	0	0	0
442888	20	TGAAGCTGCCAGCATGATCT	ptc-miR167g MIMAT0001947 Populus trichocarpa miR167g	1048	539.333	220.333	870.333	99	211.6	1.90476	6.22951	6009	157
372445	20	GAAGCTGCCAGCATGATCTT	ptc-miR167g MIMAT0001947 Populus trichocarpa miR167g	11	186.667	5.33333	290.667	0	20.4	0	0	577	0
443245	20	TGAAGCTGCCAGCATGATTT	ptc-miR167g MIMAT0001947 Populus trichocarpa miR167g	83.3333	34.3333	12.1667	82.3333	0	21.12	0	0	521	0
443244	20	TGAAGCTGCCAGCATGATTA	ptc-miR167g MIMAT0001947 Populus trichocarpa miR167g	46.6667	11.6667	1.66667	40	0	7.2	0	0	446	0
442873	20	TGAAGCTGCCAGCATGATCA	ptc-miR167g MIMAT0001947 Populus trichocarpa miR167g	22.3333	5.66667	5.16667	10.3333	0	8.88	0	0	124	0
262448	20	AAGCTGCCAGCATGATCTTA	ptc-miR167g MIMAT0001947 Populus trichocarpa miR167g	5	4.33333	0	8	0	3.6	0	0	34	0
475314	20	TTGAAGCTGCCAGCATGATC	ptc-miR167g MIMAT0001947 Populus trichocarpa miR167g	10	2.66667	0	3.66667	0	0	0	0	0	0
450435	20	TGAGCTGCCAGCATGATCTT	ptc-miR167g MIMAT0001947 Populus trichocarpa miR167g	2	2	0	3.66667	0	0	0	0	0	0
442863	20	TGAAGCTGCCAGCATGATAT	ptc-miR167g MIMAT0001947 Populus trichocarpa miR167g	3	0	0	0	0	0	0	0	0	0
372443	20	GAAGCTGCCAGCATGATCTC	ptc-miR167g MIMAT0001947 Populus trichocarpa miR167g	0	0	0	2	0	0	0	0	0	0
442872	19	TGAAGCTGCCAGCATGATC	ptc-miR167g MIMAT0001947 Populus trichocarpa miR167g	738.333	207.667	170.167	335.667	42.6667	273.36	0	18.6885	3431	46
443243	19	TGAAGCTGCCAGCATGATT	ptc-miR167g MIMAT0001947 Populus trichocarpa miR167g	11.3333	6.33333	0	8.66667	0	3.44	0	0	80	0
262447	19	AAGCTGCCAGCATGATCTT	ptc-miR167g MIMAT0001947 Populus trichocarpa miR167g	6.33333	4.66667	0	8.66667	0	5.12	0	0	42	0
442862	19	TGAAGCTGCCAGCATGATA	ptc-miR167g MIMAT0001947 Populus trichocarpa miR167g	5	0	2.16667	2	0	0	0	0	38	0
372441	19	GAAGCTGCCAGCATGATCT	ptc-miR167g MIMAT0001947 Populus trichocarpa miR167g	0	2.33333	0	7.66667	0	0	0	0	28	0
442861	18	TGAAGCTGCCAGCATGAT	ptc-miR167g MIMAT0001947 Populus trichocarpa miR167g	199.667	51.3333	21.6667	79.3333	5	46	0	2.29508	1085	0
		TGAAGCTGCCAACATGATCTG	ptc-miR167h MIMAT0001948 Populus trichocarpa miR167h	0	0	0	0	0	0	0	0
542641	21	TGAAGCTGCCANCATGATCTG	ptc-miR167h MIMAT0001948 Populus trichocarpa miR167h	0	0	0	0	0	5.2	0	0	0	0
543156	21	TGAAGCTGCCATCATGATCTG	ptc-miR167h MIMAT0001948 Populus trichocarpa miR167h	0	0	0	0	0	4.64	0	0	0	0
547136	21	TGAAGCTGCCAACATGATCTG exception	ptc-miR167h MIMAT0001948 Populus trichocarpa miR167h	0	0	0	0	0	2.56	0	0	0	0
548800	21	TGAAGCTGCCACCATGATCTG	ptc-miR167h MIMAT0001948 Populus trichocarpa miR167h	0	0	0	0	0	2.16	0	0	0	0
442792	22	TGAAGCTGCCAACATGATCTTA	ptc-miR167h MIMAT0001948 Populus trichocarpa miR167h	9	9	2.5	10	0	1.92	0	0	61	0
442791	21	TGAAGCTGCCAACATGATCTT	ptc-miR167h MIMAT0001948 Populus trichocarpa miR167h	9	11	2	8	0	2.08	0	0	65	0
		TCGCTTGGTGCAGGTCGGGAA	ptc-miR168b MIMAT0001950 Populus trichocarpa miR168b	0	0	0	0	0	0	0	0
543709	21	TCGCTNGGTGCAGGTCGGGAA	ptc-miR168b MIMAT0001950 Populus trichocarpa miR168b	0	0	0	0	0	4.16	0	0	16	43
542685	21	NCGCTTGGTGCAGGTCGGGAA	ptc-miR168b MIMAT0001950 Populus trichocarpa miR168b	0	0	0	0	0	5.12	0	0	0	74
545826	21	TCGCTTGGAGCAGGTCGGGAA	ptc-miR168b MIMAT0001950 Populus trichocarpa miR168b	0	0	0	0	0	3.04	0	0	0	26
547436	21	TCGCNTGGTGCAGGTCGGGAA	ptc-miR168b MIMAT0001950 Populus trichocarpa miR168b	0	0	0	0	0	2.48	0	0	0	34
548130	21	TCGCTTGGNGCAGGTCGGGAA	ptc-miR168b MIMAT0001950 Populus trichocarpa miR168b	0	0	0	0	0	2.32	0	0	0	26
548460	21	TCGCTTGGTGCAGGTCGNGAA	ptc-miR168b MIMAT0001950 Populus trichocarpa miR168b	0	0	0	0	0	2.24	0	0	0	46
550291	21	TCGCTTGGTNCAGGTCGGGAA	ptc-miR168b MIMAT0001950 Populus trichocarpa miR168b	0	0	0	0	0	1.92	0	0	0	28
551530	21	TCGCTTGGTGCAGGTCGGGAN	ptc-miR168b MIMAT0001950 Populus trichocarpa miR168b	0	0	0	0	0	1.76	0	0	0	138
551714	21	TCGCTTNGTGCAGGTCGGGAA	ptc-miR168b MIMAT0001950 Populus trichocarpa miR168b	0	0	0	0	0	1.76	0	0	0	33
551731	21	TCGCTTGNTGCAGGTCGGGAA	ptc-miR168b MIMAT0001950 Populus trichocarpa miR168b	0	0	0	0	0	1.68	0	0	0	30
554312	21	TCNCTTGGTGCAGGTCGGGAA	ptc-miR168b MIMAT0001950 Populus trichocarpa miR168b	0	0	0	0	0	1.44	0	0	0	52
556170	21	TCGCTTGGTGCNGGTCGGGAA	ptc-miR168b MIMAT0001950 Populus trichocarpa miR168b	0	0	0	0	0	1.28	0	0	0	24
431409	24	TCGCTTGGTGCAGGTCGGGAACCG	ptc-miR168b MIMAT0001950 Populus trichocarpa miR168b	0	3.66667	0	0	0	0	0	0	0	0
269295	23	AATCGCTTGGTGCAGGTCGGGAA	ptc-miR168b MIMAT0001950 Populus trichocarpa miR168b	0	0	0	0	0	4.32	0	0	24	70
431407	23	TCGCTTGGTGCAGGTCGGGAAAA	ptc-miR168b MIMAT0001950 Populus trichocarpa miR168b	0	2.33333	0	0	0	2.08	0	0	17	77
431410	22	TCGCTTGGTGCAGGTCGGGAAT	ptc-miR168b MIMAT0001950 Populus trichocarpa miR168b	3	9.66667	3.16667	6	0	14	2.38095	2.78689	22	289
431406	22	TCGCTTGGTGCAGGTCGGGAAA	ptc-miR168b MIMAT0001950 Populus trichocarpa miR168b	0	3	1.83333	4.33333	0	6.16	1.66667	0	32	143
431408	22	TCGCTTGGTGCAGGTCGGGAAC	ptc-miR168b MIMAT0001950 Populus trichocarpa miR168b	0	7.33333	6	6	0	5.76	0	0	0	103
272208	22	AATTCGCTTGGTGCAGGTCGGG	ptc-miR168b MIMAT0001950 Populus trichocarpa miR168b	0	0	0	2	0	2.64	0	0	0	0
431405	21	TCGCTTGGTGCAGGTCGGGAA	ptc-miR168b MIMAT0001950 Populus trichocarpa miR168b	1749	3564.67	1890.67	3244.33	1148	2935.28	1189.29	731.311	9087	49402
431414	21	TCGCTTGGTGCAGGTCGGGAT	ptc-miR168b MIMAT0001950 Populus trichocarpa miR168b	41.6667	59	32.8333	51	24.3333	50.48	22.381	12.623	115	831
431415	21	TCGCTTGGTGCAGGTCGGGCA	ptc-miR168b MIMAT0001950 Populus trichocarpa miR168b	72.6667	129.667	6.33333	146.333	39.3333	3.84	50.4762	0	22	158
431411	21	TCGCTTGGTGCAGGTCGGGAC	ptc-miR168b MIMAT0001950 Populus trichocarpa miR168b	41.6667	64.6667	14.3333	77.6667	23.6667	6.08	45.2381	3.60656	20	239
431419	21	TCGCTTGGTGCAGGTCGGGGA	ptc-miR168b MIMAT0001950 Populus trichocarpa miR168b	42.6667	59	0	55.3333	27.6667	0	7.85714	0	0	24
431422	21	TCGCTTGGTGCAGGTCGGGTA	ptc-miR168b MIMAT0001950 Populus trichocarpa miR168b	12.6667	40.3333	0	37.3333	8	0	1.19048	0	0	50
431413	21	TCGCTTGGTGCAGGTCGGGAG	ptc-miR168b MIMAT0001950 Populus trichocarpa miR168b	8	10.3333	0	6	8	1.52	1.90476	0	0	76
357228	21	CGCTTGGTGCAGGTCGGGAAC	ptc-miR168b MIMAT0001950 Populus trichocarpa miR168b	0	7	3.66667	6.33333	0	4.88	0	0	20	55
478176	21	TTGCTTGGTGCAGGTCGGGAA	ptc-miR168b MIMAT0001950 Populus trichocarpa miR168b	0	3.66667	0	4	0	5.2	0	0	47	125
423503	21	TCACTTGGTGCAGGTCGGGAA	ptc-miR168b MIMAT0001950 Populus trichocarpa miR168b	0	0	0	0	19.6667	2.8	0	0	0	124
431416	21	TCGCTTGGTGCAGGTCGGGCC	ptc-miR168b MIMAT0001950 Populus trichocarpa miR168b	2	4	0	3.66667	0	0	3.57143	0	0	0
431426	21	TCGCTTGGTGCAGGTCGGTAA	ptc-miR168b MIMAT0001950 Populus trichocarpa miR168b	8	5.33333	0	2.33333	2	0	1.66667	0	0	0
437504	21	TCTCTTGGTGCAGGTCGGGAA	ptc-miR168b MIMAT0001950 Populus trichocarpa miR168b	0	0	0	0	9.33333	2.24	0	0	0	113
427581	21	TCCCTTGGTGCAGGTCGGGAA	ptc-miR168b MIMAT0001950 Populus trichocarpa miR168b	0	0	0	0	9	2.08	0	0	0	157
431433	21	TCGCTTGGTGCAGNTCGGGAA	ptc-miR168b MIMAT0001950 Populus trichocarpa miR168b	0	0	0	0	7	1.68	0	0	0	31
431401	21	TCGCTTGGTGCAGGTCGGCAA	ptc-miR168b MIMAT0001950 Populus trichocarpa miR168b	0	3	2.5	2.33333	0	0	0	0	0	26
431429	21	TCGCTTGGTGCAGGTCNGGAA	ptc-miR168b MIMAT0001950 Populus trichocarpa miR168b	0	3.66667	0	0	0	1.68	0	0	0	33
350405	21	CCGCTTGGTGCAGGTCGGGAA	ptc-miR168b MIMAT0001950 Populus trichocarpa miR168b	0	0	0	2.33333	0	1.76	0	0	0	37
431420	21	TCGCTTGGTGCAGGTCGGGGC	ptc-miR168b MIMAT0001950 Populus trichocarpa miR168b	2	1.66667	0	2.66667	2	0	0	0	0	0
282846	21	ACGCTTGGTGCAGGTCGGGAA	ptc-miR168b MIMAT0001950 Populus trichocarpa miR168b	0	0	0	0	0	1.92	0	0	0	43
431418	21	TCGCTTGGTGCAGGTCGGGCT	ptc-miR168b MIMAT0001950 Populus trichocarpa miR168b	0	0	0	0	1.66667	0	1.19048	0	0	0
431425	21	TCGCTTGGTGCAGGTCGGGTT	ptc-miR168b MIMAT0001950 Populus trichocarpa miR168b	0	3.66667	0	3	0	0	0	0	0	0
431424	21	TCGCTTGGTGCAGGTCGGGTG	ptc-miR168b MIMAT0001950 Populus trichocarpa miR168b	0	3	0	1.66667	0	0	0	0	0	0
431421	21	TCGCTTGGTGCAGGTCGGGGG	ptc-miR168b MIMAT0001950 Populus trichocarpa miR168b	0	1.66667	0	2	0	0	0	0	0	0
431423	21	TCGCTTGGTGCAGGTCGGGTC	ptc-miR168b MIMAT0001950 Populus trichocarpa miR168b	0	2	0	1.66667	0	0	0	0	0	0
431417	21	TCGCTTGGTGCAGGTCGGGCG	ptc-miR168b MIMAT0001950 Populus trichocarpa miR168b	0	2	0	0	0	0	0	0	0	0
357227	20	CGCTTGGTGCAGGTCGGGAA	ptc-miR168b MIMAT0001950 Populus trichocarpa miR168b	0	159	82.5	122.333	17.6667	54.4	6.19048	5.2459	452	540
431404	20	TCGCTTGGTGCAGGTCGGGA	ptc-miR168b MIMAT0001950 Populus trichocarpa miR168b	4.66667	32.6667	25.8333	23	2.33333	6.32	3.33333	2.78689	130	187
357232	20	CGCTTGGTGCAGGTCGGGCA	ptc-miR168b MIMAT0001950 Populus trichocarpa miR168b	0	6.66667	0	4	0	0	0	0	0	0
357231	20	CGCTTGGTGCAGGTCGGGAT	ptc-miR168b MIMAT0001950 Populus trichocarpa miR168b	0	3	1.66667	0	0	0	0	0	0	0
357230	20	CGCTTGGTGCAGGTCGGGAC	ptc-miR168b MIMAT0001950 Populus trichocarpa miR168b	0	2.33333	0	0	0	0	0	0	0	0
389563	19	GCTTGGTGCAGGTCGGGAA	ptc-miR168b MIMAT0001950 Populus trichocarpa miR168b	10	20.3333	15.5	15	5.66667	14.08	8.80952	8.85246	132	158
431403	19	TCGCTTGGTGCAGGTCGGG	ptc-miR168b MIMAT0001950 Populus trichocarpa miR168b	0	3.33333	1.66667	0	0	0	0	0	0	0
357226	19	CGCTTGGTGCAGGTCGGGA	ptc-miR168b MIMAT0001950 Populus trichocarpa miR168b	0	1.66667	0	0	0	0	0	0	0	0
		CAGCCAAGGATGACTTGCCGA	ptc-miR169c MIMAT0001959	0	0	0	0	0	0	0	0
342784	21	CAGCCAAGGATGACTTGCCGA	ptc-miR169c MIMAT0001959 Populus trichocarpa miR169c	15	8.66667	7.83333	13	0	69.44	0	0	124	24
261528	21	AAGCCAAGGATGACTTGCCGA	ptc-miR169c MIMAT0001959 Populus trichocarpa miR169c	0	6.66667	1.66667	6	0	10.4	9.28571	0	59	226
		CAGCCAAGGATGACTTGCCGG	ptc-miR169h MIMAT0001964	0	0	0	0	0	0	0	0
542898	24	CAGCCAAGGATGACTTGCCGGCAT	ptc-miR169h MIMAT0001964 Populus trichocarpa miR169h	0	0	0	0	0	4.88	0	0	0	24
540359	23	CAGCCAAGGATGACTTGCCGGAA	ptc-miR169h MIMAT0001964 Populus trichocarpa miR169h	0	0	0	0	0	16.64	0	0	0	78
540522	23	AACAGCCAAGGATGACTTGCCGG	ptc-miR169h MIMAT0001964 Populus trichocarpa miR169h	0	0	0	0	0	13.92	0	0	0	44
545088	23	CAGCCAAGGATGACTTGCCGGCA	ptc-miR169h MIMAT0001964 Populus trichocarpa miR169h	0	0	0	0	0	3.28	0	0	0	0
555949	23	CAGCCAAGGATGACTTGCCGGTT	ptc-miR169h MIMAT0001964 Populus trichocarpa miR169h	0	0	0	0	0	1.36	0	0	0	0
540894	22	CAGCCAAGGATGACTTGCCGGA	ptc-miR169h MIMAT0001964 Populus trichocarpa miR169h	0	0	0	0	0	10.24	0	0	0	34
541509	22	CAGCCAAGGATGACTTGCCGGT	ptc-miR169h MIMAT0001964 Populus trichocarpa miR169h	0	0	0	0	0	7.36	0	0	0	30
546357	22	CAGCCAAGGATGACTTGCCGGC	ptc-miR169h MIMAT0001964 Populus trichocarpa miR169h	0	0	0	0	0	2.8	0	0	0	0
547815	22	GCAGCCAAGGATGACTTGCCGG	ptc-miR169h MIMAT0001964 Populus trichocarpa miR169h	0	0	0	0	0	2.4	0	0	0	0
554505	22	ACAGCCAAGGATGACTTGCCGG	ptc-miR169h MIMAT0001964 Populus trichocarpa miR169h	0	0	0	0	0	1.44	0	0	0	0
540833	21	CAGCCAAGGATGCCTTGCCGG	ptc-miR169h MIMAT0001964 Populus trichocarpa miR169h	0	0	0	0	0	10.64	0	0	0	21
541560	21	AGCCAAGGATGACTTGCCGGC	ptc-miR169h MIMAT0001964 Populus trichocarpa miR169h	0	0	0	0	0	7.2	0	0	0	20
541786	21	CATCCAAGGATGACTTGCCGG	ptc-miR169h MIMAT0001964 Populus trichocarpa miR169h	0	0	0	0	0	6.56	0	0	0	17
542265	21	CAGCCACGGATGACTTGCCGG	ptc-miR169h MIMAT0001964 Populus trichocarpa miR169h	0	0	0	0	0	5.68	0	0	0	22
542782	21	CAGCCCAGGATGACTTGCCGG	ptc-miR169h MIMAT0001964 Populus trichocarpa miR169h	0	0	0	0	0	4.96	0	0	0	16
543152	21	CAGCTAAGGATGACTTGCCGG	ptc-miR169h MIMAT0001964 Populus trichocarpa miR169h	0	0	0	0	0	4.64	0	0	0	0
544911	21	CAGCCAAGGATTACTTGCCGG	ptc-miR169h MIMAT0001964 Populus trichocarpa miR169h	0	0	0	0	0	3.36	0	0	0	0
546314	21	CACCCAAGGATGACTTGCCGG	ptc-miR169h MIMAT0001964 Populus trichocarpa miR169h	0	0	0	0	0	2.8	0	0	0	28
546640	21	CAGCCNAGGATGACTTGCCGG	ptc-miR169h MIMAT0001964 Populus trichocarpa miR169h	0	0	0	0	0	2.72	0	0	0	0
546716	21	CAGTCAAGGATGACTTGCCGG	ptc-miR169h MIMAT0001964 Populus trichocarpa miR169h	0	0	0	0	0	2.72	0	0	0	0
547923	21	CAACCAAGGATGACTTGCCGG	ptc-miR169h MIMAT0001964 Populus trichocarpa miR169h	0	0	0	0	0	2.4	0	0	0	0
547960	21	NAGCCAAGGATGACTTGCCGG	ptc-miR169h MIMAT0001964 Populus trichocarpa miR169h	0	0	0	0	0	2.4	0	0	0	0
550166	21	CAGCAAAGGATGACTTGCCGG	ptc-miR169h MIMAT0001964 Populus trichocarpa miR169h	0	0	0	0	0	1.92	0	0	0	0
550607	21	CAGCCAAGGGTGACTTGCCGG	ptc-miR169h MIMAT0001964 Populus trichocarpa miR169h	0	0	0	0	0	1.84	0	0	0	0
550624	21	CAGCCAAGGATGACTTTCCGG	ptc-miR169h MIMAT0001964 Populus trichocarpa miR169h	0	0	0	0	0	1.84	0	0	0	0
551775	21	CAGCCAAGTATGACTTGCCGG	ptc-miR169h MIMAT0001964 Populus trichocarpa miR169h	0	0	0	0	0	1.68	0	0	0	0
552697	21	CAGCNAAGGATGACTTGCCGG	ptc-miR169h MIMAT0001964 Populus trichocarpa miR169h	0	0	0	0	0	1.6	0	0	0	0
553344	21	CAGCCAAGGATGACTNGCCGG	ptc-miR169h MIMAT0001964 Populus trichocarpa miR169h	0	0	0	0	0	1.52	0	0	0	0
553426	21	CAGCCAAGCATGACTTGCCGG	ptc-miR169h MIMAT0001964 Populus trichocarpa miR169h	0	0	0	0	0	1.52	0	0	0	0
556078	21	CANCCAAGGATGACTTGCCGG	ptc-miR169h MIMAT0001964 Populus trichocarpa miR169h	0	0	0	0	0	1.28	0	0	0	0
556123	21	CAGCCAAGGNTGACTTGCCGG	ptc-miR169h MIMAT0001964 Populus trichocarpa miR169h	0	0	0	0	0	1.28	0	0	0	0
556155	21	CAGCCAAGGATNACTTGCCGG	ptc-miR169h MIMAT0001964 Populus trichocarpa miR169h	0	0	0	0	0	1.28	0	0	0	0
556282	21	CAGCCAAGGATGACTTGNCGG	ptc-miR169h MIMAT0001964 Populus trichocarpa miR169h	0	0	0	0	0	1.28	0	0	0	0
556366	21	CAGCCAAGGATGACTTNCCGG	ptc-miR169h MIMAT0001964 Populus trichocarpa miR169h	0	0	0	0	0	1.28	0	0	0	0
556457	21	CAGCCAGGGATGACTTGCCGG	ptc-miR169h MIMAT0001964 Populus trichocarpa miR169h	0	0	0	0	0	1.28	0	0	0	0
556708	21	CAGCCANGGATGACTTGCCGG	ptc-miR169h MIMAT0001964 Populus trichocarpa miR169h	0	0	0	0	0	1.28	0	0	0	0
543935	20	AAGGATGACTTGCCGGCATT	ptc-miR169h MIMAT0001964 Populus trichocarpa miR169h	0	0	0	0	0	4	0	0	0	0
547471	20	AGCCCAGGATGACTTGCCGG	ptc-miR169h MIMAT0001964 Populus trichocarpa miR169h	0	0	0	0	0	2.48	0	0	0	0
549215	20	CAAGGATGACTTGCCGGCAT	ptc-miR169h MIMAT0001964 Populus trichocarpa miR169h	0	0	0	0	0	2.08	0	0	0	0
342785	21	CAGCCAAGGATGACTTGCCGG	ptc-miR169h MIMAT0001964 Populus trichocarpa miR169h	14.3333	8	12.1667	18.3333	0	2042.8	7.14286	32.2951	93	7130
261529	21	AAGCCAAGGATGACTTGCCGG	ptc-miR169h MIMAT0001964 Populus trichocarpa miR169h	0	5.66667	0	1.66667	0	8.88	12.619	0	48	336
301280	21	AGCCAAGGATGACTTGCCGGA	ptc-miR169h MIMAT0001964 Populus trichocarpa miR169h	0	0	0	0	0	3.2	2.14286	0	0	0
301279	20	AGCCAAGGATGACTTGCCGG	ptc-miR169h MIMAT0001964 Populus trichocarpa miR169h	0	0	2.5	0	0	117.76	1.42857	1.63934	0	364
		TGAGCCAAGGATGACTTGCCG	ptc-miR169n MIMAT0001970
476690	23	TTGAGCCAAGGATGACTTGCCGA	ptc-miR169n MIMAT0001970 Populus trichocarpa miR169n	0	0	0	4.33333	0	1.28	0	0	0	0
476691	23	TTGAGCCAAGGATGACTTGCCGG	ptc-miR169n MIMAT0001970 Populus trichocarpa miR169n	0	0	0	0	0	2.08	0	0	0	0
450230	22	TGAGCCAAGGATGACTTGCCGG	ptc-miR169n MIMAT0001970 Populus trichocarpa miR169n	0	9.33333	0	4.33333	0	3.52	1.66667	0	33	61
450229	21	TGAGCCAAGGATGACTTGCCG	ptc-miR169n MIMAT0001970 Populus trichocarpa miR169n	0	9.66667	0	3.33333	0	3.28	5.95238	0	0	166
		AAGCCAAGGATGACTTGCCTG	ptc-miR169p MIMAT0001972
549751	21	CAGCCAAGGATGACTTGCCTG	ptc-miR169p MIMAT0001972 Populus trichocarpa miR169p	0	0	0	0	0	2	0	0	0	0
		TCAGCCAAGGATGACTTGCCG	ptc-miR169s MIMAT0001975
548575	22	CAGCCAAGGATGACTTTTATTT	ptc-miR169s MIMAT0001975 Populus trichocarpa miR169s	0	0	0	0	0	2.24	0	0	0	0
549209	22	CAGCCAAGGATGACTTTATTTT	ptc-miR169s MIMAT0001975 Populus trichocarpa miR169s	0	0	0	0	0	2.08	0	0	0	0
549606	22	CAGCCAAGGATGACTTATTTTT	ptc-miR169s MIMAT0001975 Populus trichocarpa miR169s	0	0	0	0	0	2	0	0	0	0
543173	21	CAGCCAAGGATGACTTGTCGG	ptc-miR169s MIMAT0001975 Populus trichocarpa miR169s	0	0	0	0	0	4.56	0	0	0	0
545470	21	CAGCCAAGGATGACTTATTTT	ptc-miR169s MIMAT0001975 Populus trichocarpa miR169s	0	0	0	0	0	3.12	0	0	0	0
547312	21	CAGCCAAGGATGACTTTATTT	ptc-miR169s MIMAT0001975 Populus trichocarpa miR169s	0	0	0	0	0	2.56	0	0	0	0
552782	21	CAGCCAAGGATGACTTGCCNG	ptc-miR169s MIMAT0001975 Populus trichocarpa miR169s	0	0	0	0	0	1.6	0	0	0	0
554371	21	TGCAGCCAAGGATGACTTGCC	ptc-miR169s MIMAT0001975 Populus trichocarpa miR169s	0	0	0	0	0	1.44	0	0	0	0
555080	21	CAGCCAAGGATGACTTGCCGN	ptc-miR169s MIMAT0001975 Populus trichocarpa miR169s	0	0	0	0	0	1.36	0	0	0	17
561657	21	CAGCCAAGGATGACTTGCCGC	ptc-miR169s MIMAT0001975 Populus trichocarpa miR169s	0	0	0	0	0	0	0	0	0	26
539968	20	CAGCCAAGGATGACTTTTTT	ptc-miR169s MIMAT0001975 Populus trichocarpa miR169s	0	0	0	0	0	52.16	0	0	0	0
552249	20	CAGCCAAGGATGACTTATTT	ptc-miR169s MIMAT0001975 Populus trichocarpa miR169s	0	0	0	0	0	1.68	0	0	0	0
540010	19	CAGCCAAGGATGACTTTTT	ptc-miR169s MIMAT0001975 Populus trichocarpa miR169s	0	0	0	0	0	39.84	0	0	0	0
552739	19	CAGCCAAGGATGACTTGCC	ptc-miR169s MIMAT0001975 Populus trichocarpa miR169s	0	0	0	0	0	1.6	0	0	0	0
541493	18	CAGCCAAGGATGACTTTT	ptc-miR169s MIMAT0001975 Populus trichocarpa miR169s	0	0	0	0	0	7.36	0	0	0	0
552777	18	CAGCCAAGGATGACTTGC	ptc-miR169s MIMAT0001975 Populus trichocarpa miR169s	0	0	0	0	0	1.6	0	0	0	0
383738	21	GCAGCCAAGGATGACTTGCCG	ptc-miR169s MIMAT0001975 Populus trichocarpa miR169s	2	4.33333	0	1.66667	0	2.56	0	0	21	0
342786	21	CAGCCAAGGATGACTTGCCGT	ptc-miR169s MIMAT0001975 Populus trichocarpa miR169s	0	0	0	0	0	4.32	0	0	0	0
342782	21	CAGCCAAGGATGACTTGCAGG	ptc-miR169s MIMAT0001975 Populus trichocarpa miR169s	0	0	0	0	0	0	0	0	0	0
342783	20	CAGCCAAGGATGACTTGCCG	ptc-miR169s MIMAT0001975 Populus trichocarpa miR169s	10.6667	6.33333	5.66667	10.3333	0	36.8	0	0	46	22
261527	20	AAGCCAAGGATGACTTGCCG	ptc-miR169s MIMAT0001975 Populus trichocarpa miR169s	0	0	0	0	0	0	1.42857	0	0	0
		GAGCCAAGAATGACTTGCCGG	ptc-miR169t MIMAT0001976
549140	21	CAAGAATGACTTGCCGGCATT	ptc-miR169t MIMAT0001976 Populus trichocarpa miR169t	0	0	0	0	0	2.08	0	0	0	0
415844	21	TAGCCAAGAATGACTTGCCGG	ptc-miR169t MIMAT0001976 Populus trichocarpa miR169t	3.33333	18.3333	5	2.33333	0	5.84	6.66667	0	200	482
342779	21	CAGCCAAGAATGACTTGCCGG	ptc-miR169t MIMAT0001976 Populus trichocarpa miR169t	0	10	0	5.33333	0	3.52	1.42857	2.13115	101	436
301270	21	AGCCAAGAATGACTTGCCGGA	ptc-miR169t MIMAT0001976 Populus trichocarpa miR169t	0	2	0	0	0	0	0	0	0	20
415843	20	TAGCCAAGAATGACTTGCCG	ptc-miR169t MIMAT0001976 Populus trichocarpa miR169t	0	2.33333	0	0	0	0	0	0	24	0
		TAGCCAAGGACGACTTGCCTA	ptc-miR169u MIMAT0001977 Populus trichocarpa miR169u
541698	21	CAGCCAAGGACGACTTGCCGG	ptc-miR169u MIMAT0001977 Populus trichocarpa miR169u	0	0	0	0	0	6.8	0	0	0	0
553084	20	GGCAAGTTGTCCTTGGCTAT	ptc-miR169u MIMAT0001977 Populus trichocarpa miR169u	0	0	0	0	0	1.6	0	0	0	0
		TAGCCAAGGATGACTTGCTCG	ptc-miR169x MIMAT0001980 Populus trichocarpa miR169x	0	0	0	0	0	0	0	0
552442	21	CAGCCAAGGATGACTTGCTGG	ptc-miR169x MIMAT0001980 Populus trichocarpa miR169x	0	0	0	0	0	1.6	0	0	0	0
		CAGCCAAGAATGATTTGCCGG	ptc-miR169z MIMAT0001982 Populus trichocarpa miR169z	0	0	0	0	0	0	0	0
548463	21	CAGCCAAGGATGATTTGCCGG	ptc-miR169z MIMAT0001982 Populus trichocarpa miR169z	0	0	0	0	0	2.24	0	0	0	0
476713	20	TTGAGCCGTGCCAATATCAC	ptc-miR171b MIMAT0001984 Populus trichocarpa miR171b	0	0	0	0	0	1.44	1.42857	0	0	0
550107	19	TGATTGAGCCGTGCCAATA	ptc-miR171i MIMAT0001991 Populus trichocarpa miR171i	0	0	0	0	0	1.92	0	0	0	26
452850	21	TGATTGAGCCGTGCCAATATC	ptc-miR171i MIMAT0001991 Populus trichocarpa miR171i	7.66667	8.66667	2	10	5	24.32	5.47619	0	189	270
		AGAATCTTGATGATGCTGCAT	ptc-miR172f MIMAT0001998	0	0	0	0	0	0	0	0
247925	23	AAAGAATCTTGATGATGCTGCAT	ptc-miR172f MIMAT0001998 Populus trichocarpa miR172f	0	0	0	0	0	0	0	0	0	0
292291	23	AGAATCTTGATGATGCTGCATAA	ptc-miR172f MIMAT0001998 Populus trichocarpa miR172f	0	0	0	0	0	0	0	0	0	0
292292	22	AGAATCTTGATGATGCTGCATT	ptc-miR172f MIMAT0001998 Populus trichocarpa miR172f	0	0	0	0	0	0	0	0	0	0
292290	21	AGAATCTTGATGATGCTGCAT	ptc-miR172f MIMAT0001998 Populus trichocarpa miR172f	2.66667	31.6667	10.3333	25.3333	8.33333	30.48	349.286	616.885	267	1706
292295	21	AGAATCTTGATGATGCTGCCT	ptc-miR172f MIMAT0001998 Populus trichocarpa miR172f	0	0	0	0	0	0	13.3333	2.45902	0	0
292285	21	AGAATCTTGATGATGCTGAAT	ptc-miR172f MIMAT0001998 Populus trichocarpa miR172f	0	0	0	0	0	0	1.90476	0	0	0
292299	21	AGAATCTTGATGATGCTGTAT	ptc-miR172f MIMAT0001998 Populus trichocarpa miR172f	0	0	0	0	0	0	0	0	0	0
292296	21	AGAATCTTGATGATGCTGCGT	ptc-miR172f MIMAT0001998 Populus trichocarpa miR172f	0	0	0	0	0	0	0	0	0	0
444085	21	TGAATCTTGATGATGCTGCAT	ptc-miR172f MIMAT0001998 Populus trichocarpa miR172f	0	3	0	0	0	0	0	0	0	0
292297	21	AGAATCTTGATGATGCTGCTT	ptc-miR172f MIMAT0001998 Populus trichocarpa miR172f	0	0	0	0	0	0	0	0	0	0
292286	21	AGAATCTTGATGATGCTGACT	ptc-miR172f MIMAT0001998 Populus trichocarpa miR172f	0	0	0	0	0	0	0	0	0	0
292288	21	AGAATCTTGATGATGCTGCAA	ptc-miR172f MIMAT0001998 Populus trichocarpa miR172f	0	0	0	0	0	0	0	0	0	0
292298	21	AGAATCTTGATGATGCTGGAT	ptc-miR172f MIMAT0001998 Populus trichocarpa miR172f	0	0	0	0	0	0	0	0	0	0
292289	21	AGAATCTTGATGATGCTGCAC	ptc-miR172f MIMAT0001998 Populus trichocarpa miR172f	0	0	0	0	0	0	0	0	0	0
292287	20	AGAATCTTGATGATGCTGCA	ptc-miR172f MIMAT0001998 Populus trichocarpa miR172f	0	0	0	0	0	0	5.95238	8.19672	0	22
373269	20	GAATCTTGATGATGCTGCAT	ptc-miR172f MIMAT0001998 Populus trichocarpa miR172f	0	0	0	0	0	0	0	0	0	0
390278	21	GGAATCTTGATGATGCTGCAG	ptc-miR172h MIMAT0002000 Populus trichocarpa miR172h	18.6667	33	4.66667	38	0	0	0	0	409	0
390280	21	GGAATCTTGATGATGCTGCCG	ptc-miR172h MIMAT0002000 Populus trichocarpa miR172h	0	1.66667	0	0	0	0	0	0	0	0
484144	21	TTTGGACTGAAGGGAGCTCCT	ptc-miR319h MIMAT0002009 Populus trichocarpa miR319h	3.66667	85.3333	5.33333	52.3333	0	0	0	0	27	0
		TTGGCATTCTGTCCACCTCC	ptc-miR394b MIMAT0002020	0	0	0	0	0	0	0	0
479082	32	TTGGCATTCTGTCCACCTCCTCTTATGCCGTC	ptc-miR394b MIMAT0002020 Populus trichocarpa miR394b	2.33333	0	0	0	0	0	0	0	0	0
484468	21	TTTGGCATTCTGTCCACCTCC	ptc-miR394b MIMAT0002020 Populus trichocarpa miR394b	0	0	0	0	0	0	2.14286	0	0	0
479081	21	TTGGCATTCTGTCCACCTCCA	ptc-miR394b MIMAT0002020 Populus trichocarpa miR394b	0	0	0	0	0	0	1.19048	0	0	0
479080	20	TTGGCATTCTGTCCACCTCC	ptc-miR394b MIMAT0002020 Populus trichocarpa miR394b	286	102.667	71.5	147	13.3333	2.08	412.143	0	0	134
479077	20	TTGGCATTCTGTCCACCTAC	ptc-miR394b MIMAT0002020 Populus trichocarpa miR394b	0	0	0	0	0	0	3.09524	0	0	0
479079	20	TTGGCATTCTGTCCACCTCA	ptc-miR394b MIMAT0002020 Populus trichocarpa miR394b	0	0	0	0	0	0	2.38095	0	0	0
459456	19	_TGGCATTCTGTCCACCTCC	ptc-miR394b MIMAT0002020 Populus trichocarpa miR394b	0	2.33333	0	4.33333	0	0	1.66667	0	0	0
479078	19	TTGGCATTCTGTCCACCTC_	ptc-miR394b MIMAT0002020 Populus trichocarpa miR394b	1.66667	0	0	0	0	0	0	0	0	0
392392	18	_ _GGCATTCTGTCCACCTCC	ptc-miR394b MIMAT0002020 Populus trichocarpa miR394b	0	0	0	1.66667	0	0	1.19048	0	0	0
479076	18	TTGGCATTCTGTCCACCT_ _	ptc-miR394b MIMAT0002020 Populus trichocarpa miR394b	0	0	0	0	0	0	1.42857	0	0	0
		CTGAAGTGTTTGGGGGAACTC	ptc-miR395j MIMAT0002030	0	0	0	0	0	0	0	0
365515	21	CTGAAGTGTTTGGGGGAACTC	ptc-miR395j MIMAT0002030 Populus trichocarpa miR395j	0	0	2.33333	0	0	3.28	4.7619	0	0	0
437719	21	TCTGAAGTGTTTGGGGGAACC	ptc-miR395j MIMAT0002030 Populus trichocarpa miR395j	19	1.66667	0	0	0	0	0	0	0	0
		TTCCACAGCTTTCTTGAACTG	ptc-miR396b MIMAT0002032	0	0	0	0	0	0	0	0
471310	21	TTCCACAGCTTTCTTGAACTG	ptc-miR396b MIMAT0002032 Populus trichocarpa miR396b	53.3333	144	27	120.667	0	73.12	388.81	52.2951	297	2017
347298	21	_ _CCACAGCTTTCTTGAACTGCA	ptc-miR396b MIMAT0002032 Populus trichocarpa miR396b	0	2	0	0	0	5.04	7.38095	0	0	63
426498	20	_ TCCACAGCTTTCTTGAACTG	ptc-miR396b MIMAT0002032 Populus trichocarpa miR396b	0	0	0	0	0	0	1.19048	0	0	0
340020	18	_ _ _CACAGCTTTCTTGAACTG	ptc-miR396b MIMAT0002032 Populus trichocarpa miR396b	0	0	0	0	0	0	1.66667	0	0	0
471340	21	TTCCACGGCTTTCTTGAACTA	ptc-miR396g MIMAT0002037 Populus trichocarpa miR396g	0	0	0	0	0	0	0	0	0	0
		TCATTGAGTGCAGCGTTGATG	ptc-miR397a MIMAT0002038	0	0	0	0	0	0	0	0
425981	22	TCATTGAGTGCAGCGTTGATGA	ptc-miR397a MIMAT0002038 Populus trichocarpa miR397a	0	0	0	0	0	0	0	1.80328	0	0
425980	21	TCATTGAGTGCAGCGTTGATG	ptc-miR397a MIMAT0002038 Populus trichocarpa miR397a	0	2	0	0	13	0	6.42857	394.426	73	41
425986	21	TCATTGAGTGCAGCGTTGATT	ptc-miR397a MIMAT0002038 Populus trichocarpa miR397a	0	0	0	0	0	0	0	1.96721	0	0
425978	20	TCATTGAGTGCAGCGTTGAT	ptc-miR397a MIMAT0002038 Populus trichocarpa miR397a	0	0	0	0	0	0	0	3.77049	0	0
425976	19	TCATTGAGTGCAGCGTTGA	ptc-miR397a MIMAT0002038 Populus trichocarpa miR397a	0	0	0	0	0	0	0	3.60656	0	0
		CCATTGAGTGCAGCGTTGATG	ptc-miR397b MIMAT0002039	0	0	0	0	0	0	0	0
549878	21	TATTAACGCTGCACTCAATCA	ptc-miR397b MIMAT0002039 Populus trichocarpa miR397b	0	0	0	0	0	2	0	0	0	0
333538	24	ATTGAGTGCAGCGTTGATGAAGTC	ptc-miR397b MIMAT0002039 Populus trichocarpa miR397b	0	0	0	0	0	0	0	1.63934	0	0
333539	22	ATTGAGTGCAGCGTTGATGAAT	ptc-miR397b MIMAT0002039 Populus trichocarpa miR397b	0	0	0	0	0	0	0	14.0984	0	0
333534	22	ATTGAGTGCAGCGTTGATGAAA	ptc-miR397b MIMAT0002039 Populus trichocarpa miR397b	0	0	0	0	0	0	0	4.09836	0	0
333533	21	ATTGAGTGCAGCGTTGATGAA	ptc-miR397b MIMAT0002039 Populus trichocarpa miR397b	0	3.66667	0	0	16.3333	10.08	0	166.885	204	44
346287	21	CATTGAGTGCAGCGTTGATGA	ptc-miR397b MIMAT0002039 Populus trichocarpa miR397b	0	0	0	0	0	0	0	7.37705	32	0
333544	21	ATTGAGTGCAGCGTTGATGAT	ptc-miR397b MIMAT0002039 Populus trichocarpa miR397b	0	0	0	0	0	0	0	4.91803	0	0
476885	21	TTGAGTGCAGCGTTGATGAAG	ptc-miR397b MIMAT0002039 Populus trichocarpa miR397b	0	0	0	0	0	0	0	1.63934	0	0
333532	20	ATTGAGTGCAGCGTTGATGA	ptc-miR397b MIMAT0002039 Populus trichocarpa miR397b	0	0	0	0	5	3.2	0	54.2623	79	0
333546	20	ATTGAGTGCAGCGTTGATGT	ptc-miR397b MIMAT0002039 Populus trichocarpa miR397b	0	0	0	0	0	0	0	1.80328	0	0
333531	19	ATTGAGTGCAGCGTTGATG	ptc-miR397b MIMAT0002039 Populus trichocarpa miR397b	0	0	0	0	0	0	0	5.40984	0	0
480674	21	TTGTGTTCTCAGGTCACCCCT	ptc-miR398a MIMAT0002041 Populus trichocarpa miR398a	2.66667	0	0	0	0	0	0	0	0	0
		TGTGTTCTCAGGTCGCCCCTG	ptc-miR398c MIMAT0002043	0	0	0	0	0	0	0	0
465160	21	TGTGTTCTCAGGTCGCCCCTG	ptc-miR398c MIMAT0002043 Populus trichocarpa miR398c	1.66667	0	0	0	0	0	0	50.6557	16	25
425826	21	TCATGTGTTCTCAGGTCGCCC	ptc-miR398c MIMAT0002043 Populus trichocarpa miR398c	0	0	0	0	0	0	0	4.2623	0	0
465158	19	TGTGTTCTCAGGTCGCCCC	ptc-miR398c MIMAT0002043 Populus trichocarpa miR398c	0	0	0	0	0	0	0	2.29508	0	0
454047	21	TGCCAAAGGAGAATTGCCCTG	ptc-miR399g MIMAT0002050 Populus trichocarpa miR399g	0	0	0	0	2.33333	0	0	0	0	0
468465	21	TTAGATTCACGCACAAACTTG	ptc-miR403c MIMAT0003944 Populus trichocarpa miR403c	0	0	0	1.66667	3	5.52	0	0	0	33
		ATGCACTGCCTCTTCCCTGGC	ptc-miR408 MIMAT0002058
328580	23	ATGCACTGCCTCTTCCCTGGCAA	ptc-miR408 MIMAT0002058 Populus trichocarpa miR408	0	0	0	0	0	0	0	2.45902	0	0
453491	22	TGCACTGCCTCTTCCCTGGCTT	ptc-miR408 MIMAT0002058 Populus trichocarpa miR408	0	0	0	0	0	0	0	22.623	0	0
328579	22	ATGCACTGCCTCTTCCCTGGCA	ptc-miR408 MIMAT0002058 Populus trichocarpa miR408	0	0	0	0	0	0	0	5.7377	0	0
328582	22	ATGCACTGCCTCTTCCCTGGCT	ptc-miR408 MIMAT0002058 Populus trichocarpa miR408	0	0	0	0	0	0	0	8.36066	0	0
453490	22	TGCACTGCCTCTTCCCTGGCTC	ptc-miR408 MIMAT0002058 Populus trichocarpa miR408	0	0	0	0	0	0	0	6.22951	0	0
453489	22	TGCACTGCCTCTTCCCTGGCTA	ptc-miR408 MIMAT0002058 Populus trichocarpa miR408	0	0	0	0	0	0	0	3.27869	0	0
328578	21	ATGCACTGCCTCTTCCCTGGC	ptc-miR408 MIMAT0002058 Populus trichocarpa miR408	23.3333	2	1.83333	3.33333	4.66667	52.16	18.8095	620.328	66	253
453488	21	TGCACTGCCTCTTCCCTGGCT	ptc-miR408 MIMAT0002058 Populus trichocarpa miR408	0	0	0	0	2	0	0	46.5574	0	0
328595	21	ATGCACTGCCTCTTCCCTGTC	ptc-miR408 MIMAT0002058 Populus trichocarpa miR408	0	0	0	0	0	0	0	3.60656	0	0
328603	21	ATGCACTGCCTCTTCCCTTGC	ptc-miR408 MIMAT0002058 Populus trichocarpa miR408	0	0	0	0	0	0	0	2.29508	0	0
328576	21	ATGCACTGCCTCTTCCCTGGA	ptc-miR408 MIMAT0002058 Populus trichocarpa miR408	0	0	0	0	0	0	0	11.8033	0	0
328593	21	ATGCACTGCCTCTTCCCTGGT	ptc-miR408 MIMAT0002058 Populus trichocarpa miR408	0	0	0	0	0	0	0	5.7377	0	0
328574	21	ATGCACTGCCTCTTCCCTGCC	ptc-miR408 MIMAT0002058 Populus trichocarpa miR408	0	0	0	0	0	0	0	2.78689	0	0
328572	21	ATGCACTGCCTCTTCCCTCGC	ptc-miR408 MIMAT0002058 Populus trichocarpa miR408	0	0	0	0	0	0	0	1.63934	0	0
453487	20	TGCACTGCCTCTTCCCTGGC	ptc-miR408 MIMAT0002058 Populus trichocarpa miR408	0	0	0	0	1.66667	0	0	12.459	0	0
328575	20	ATGCACTGCCTCTTCCCTGG	ptc-miR408 MIMAT0002058 Populus trichocarpa miR408	0	0	0	0	0	0	0	3.93443	0	0
553410	22	ATCATGATGGGCTCCTCGGTGT	rno-miR-433 MIMAT0001628 Rattus norvegicus miR-433	0	0	0	0	0	1.52	0	0	0	0
553196	27	CAAAGTCTTTGGGTTCCGGGGGGAGTA	rrv-miR-rR1-5 MIMAT0004412 Rhesus monkey miR-rR1-5	0	0	0	0	0	1.52	0	0	0	23
		TGACAGAAGAGAGCGAGCAC	sbi-miR156e MIMAT0001758
444779	35	TGACAGAAGAGAGCGAGCACGCGTATGCCGTCTTC	sbi-miR156e MIMAT0001758 Sorghum bicolor miR156e	0	0	0	0	0	0	0	3.11475	0	0
444777	35	TGACAGAAGAGAGCGAGCACCCGTATGCCGTCTTC	sbi-miR156e MIMAT0001758 Sorghum bicolor miR156e	0	0	0	0	0	0	0	1.63934	0	0
444780	33	TGACAGAAGAGAGCGAGCACTAGTATGCCGTCT	sbi-miR156e MIMAT0001758 Sorghum bicolor miR156e	0	0	0	0	0	0	1.19048	0	0	0
475769	24	TTGACAGAAGAGAGCGAGCACTCG	sbi-miR156e MIMAT0001758 Sorghum bicolor miR156e	0	0	0	0	2	0	0	0	0	0
475768	21	TTGACAGAAGAGAGCGAGCAC	sbi-miR156e MIMAT0001758 Sorghum bicolor miR156e	2.33333	8	3.83333	6	941.667	38.32	1.42857	14.918	207	50
475773	21	TTGACAGAAGAGAGCGAGCCC	sbi-miR156e MIMAT0001758 Sorghum bicolor miR156e	0	0	0	0	40	0	0	0	0	0
475767	21	TTGACAGAAGAGAGCGAGCAA	sbi-miR156e MIMAT0001758 Sorghum bicolor miR156e	0	0	0	0	17	0	0	0	0	0
466549	21	TTAACAGAAGAGAGCGAGCAC	sbi-miR156e MIMAT0001758 Sorghum bicolor miR156e	0	0	0	0	16	0	0	0	0	0
470362	21	TTCACAGAAGAGAGCGAGCAC	sbi-miR156e MIMAT0001758 Sorghum bicolor miR156e	0	0	0	0	16	0	0	0	0	0
475775	21	TTGACAGAAGAGAGCGAGCGC	sbi-miR156e MIMAT0001758 Sorghum bicolor miR156e	0	0	0	0	12.6667	0	0	0	0	0
475771	21	TTGACAGAAGAGAGCGAGCAT	sbi-miR156e MIMAT0001758 Sorghum bicolor miR156e	0	0	0	0	1.66667	1.36	0	0	0	0
475770	21	TTGACAGAAGAGAGCGAGCAG	sbi-miR156e MIMAT0001758 Sorghum bicolor miR156e	0	0	0	0	5.66667	0	0	0	0	0
475772	21	TTGACAGAAGAGAGCGAGCCA	sbi-miR156e MIMAT0001758 Sorghum bicolor miR156e	0	0	0	0	5	0	0	0	0	0
475776	21	TTGACAGAAGAGAGCGAGCTC	sbi-miR156e MIMAT0001758 Sorghum bicolor miR156e	0	0	0	0	4.33333	0	0	0	0	0
481298	21	TTTACAGAAGAGAGCGAGCAC	sbi-miR156e MIMAT0001758 Sorghum bicolor miR156e	0	0	0	0	2	0	0	0	0	0
475774	21	TTGACAGAAGAGAGCGAGCGA	sbi-miR156e MIMAT0001758 Sorghum bicolor miR156e	0	0	0	0	1.66667	0	0	0	0	0
444774	20	TGACAGAAGAGAGCGAGCAC	sbi-miR156e MIMAT0001758 Sorghum bicolor miR156e	6.66667	5.33333	25.1667	6.33333	125.333	22.48	111.667	105.41	112	477
444773	20	TGACAGAAGAGAGCGAGCAA	sbi-miR156e MIMAT0001758 Sorghum bicolor miR156e	0	0	0	0	0	0	7.61905	2.29508	0	0
444784	20	TGACAGAAGAGAGCGAGCCC	sbi-miR156e MIMAT0001758 Sorghum bicolor miR156e	0	0	0	0	3.33333	0	6.42857	0	0	0
444782	20	TGACAGAAGAGAGCGAGCAT	sbi-miR156e MIMAT0001758 Sorghum bicolor miR156e	0	0	0	0	1.66667	0	1.42857	4.59016	0	0
444781	20	TGACAGAAGAGAGCGAGCAG	sbi-miR156e MIMAT0001758 Sorghum bicolor miR156e	0	0	0	0	0	0	1.42857	0	0	0
444783	20	TGACAGAAGAGAGCGAGCCA	sbi-miR156e MIMAT0001758 Sorghum bicolor miR156e	0	0	0	0	0	0	0	0	0	0
390517	20	GGACAGAAGAGAGCGAGCAC	sbi-miR156e MIMAT0001758 Sorghum bicolor miR156e	0	0	0	0	0	0	0	1.80328	0	0
475766	20	TTGACAGAAGAGAGCGAGCA	sbi-miR156e MIMAT0001758 Sorghum bicolor miR156e	0	0	0	0	2.66667	0	0	0	0	0
444785	20	TGACAGAAGAGAGCGAGCTC	sbi-miR156e MIMAT0001758 Sorghum bicolor miR156e	0	0	0	0	0	0	0	0	0	0
457809	21	TGGAGAAGCAGGGCACGTGCT	sbi-miR164b MIMAT0001445 Sorghum bicolor miR164b	44.3333	10.3333	6.83333	26.6667	7.66667	28	18.0952	7.04918	235	446
432270	21	TCGGACCAGGCTTCAATCCCC	sbi-miR166g MIMAT0001755 Sorghum bicolor miR166g	0	0	4.5	2	1.66667	0	16.4286	2.45902	0	0
432263	21	TCGGACCAGGCTTCAATCACC	sbi-miR166g MIMAT0001755 Sorghum bicolor miR166g	0	0	0	0	0	0	1.19048	0	0	0
432266	21	TCGGACCAGGCTTCAATCCAC	sbi-miR166g MIMAT0001755 Sorghum bicolor miR166g	0	0	0	0	0	0	1.66667	0	0	0
432272	21	TCGGACCAGGCTTCAATCCCT	sbi-miR166g MIMAT0001755 Sorghum bicolor miR166g	0	0	0	0	0	0	0	0	0	0
436977	21	TCTCGGACCAGGCTTCAATCC	sbi-miR166g MIMAT0001755 Sorghum bicolor miR166g	0	0	0	0	0	0	1.42857	0	0	0
432271	21	TCGGACCAGGCTTCAATCCCG	sbi-miR166g MIMAT0001755 Sorghum bicolor miR166g	0	0	0	0	0	0	3.09524	0	0	0
432269	21	TCGGACCAGGCTTCAATCCCA	sbi-miR166g MIMAT0001755 Sorghum bicolor miR166g	0	0	0	0	0	0	0	0	0	0
454048	21	TGCCAAAGGAGAGTTGCCCTG	sbi-miR399i MIMAT0001752 Sorghum bicolor miR399i	4.33333	0	0	0	0	0	0	0	0	34
456772	22	TGGAATGTAAAGAAGTATGTAT	tni-miR-1 MIMAT0003072 Tetraodon nigroviridis miR-1	2.33333	0	0	3	0	4.24	4.04762	3.11475	30	40
423000	22	TCACAGTGAACCGGTCTCTTTT	xtr-miR-128 MIMAT0003589 Xenopus tropicalis miR-128	2	0	1.83333	0	0	1.44	0	0	0	0
		TGACAGAAGAGAGAGAGCACA	zma-miR156j MIMAT0001710
550576	34	CAGTCCGACGATCTTGACAGAAGAGAGAGAGCAC	zma-miR156j MIMAT0001710 Zea mays miR156j	0	0	0	0	0	1.84	0	0	0	0
551199	30	CCGACGATCTTGACAGAAGAGAGAGAGCAC	zma-miR156j MIMAT0001710 Zea mays miR156j	0	0	0	0	0	1.76	0	0	0	0
551459	29	CGACGATCTTGACAGAAGAGAGAGAGCAC	zma-miR156j MIMAT0001710 Zea mays miR156j	0	0	0	0	0	1.76	0	0	0	0
547069	28	GACGATCTTGACAGAAGAGAGAGAGCAC	zma-miR156j MIMAT0001710 Zea mays miR156j	0	0	0	0	0	2.56	0	0	0	0
556757	24	TTGACAGAAGAGAGAGATTTTTTT	zma-miR156j MIMAT0001710 Zea mays miR156j	0	0	0	0	0	1.28	0	0	0	0
542134	23	TTGACAGAAGAGAGAGATTTTTT	zma-miR156j MIMAT0001710 Zea mays miR156j	0	0	0	0	0	5.92	0	0	0	0
547845	23	TTGACAGAAGAGAGAGAGCAATT	zma-miR156j MIMAT0001710 Zea mays miR156j	0	0	0	0	0	2.4	0	0	0	0
554762	23	TTGACAGAAGAGAGAGAGCAAAT	zma-miR156j MIMAT0001710 Zea mays miR156j	0	0	0	0	0	1.44	0	0	0	0
539986	22	TTGACAGAAGAGAGAGAGCATT	zma-miR156j MIMAT0001710 Zea mays miR156j	0	0	0	0	0	46	0	0	0	33
540990	22	TTGACAGAAGAGAGAGATTTTT	zma-miR156j MIMAT0001710 Zea mays miR156j	0	0	0	0	0	9.6	0	0	0	0
546296	22	CTTGACAGAAGAGAGAGAGCAT	zma-miR156j MIMAT0001710 Zea mays miR156j	0	0	0	0	0	2.8	0	0	0	0
549028	22	TTGACAGAAGAGAGAGAGCATC	zma-miR156j MIMAT0001710 Zea mays miR156j	0	0	0	0	0	2.16	0	0	0	0
550175	22	TGACAGAAGAGAGAGAGCACAA	zma-miR156j MIMAT0001710 Zea mays miR156j	0	0	0	0	0	1.92	0	0	0	0
551810	22	ATTGACAGAAGAGAGAGAGCAC	zma-miR156j MIMAT0001710 Zea mays miR156j	0	0	0	0	0	1.68	0	0	0	0
554867	22	TTGACAGAAGAGAGAGAGCAAA	zma-miR156j MIMAT0001710 Zea mays miR156j	0	0	0	0	0	1.44	0	0	0	0
555085	22	TGACAGAAGAGAGAGAGCAAAT	zma-miR156j MIMAT0001710 Zea mays miR156j	0	0	0	0	0	1.36	0	0	0	0
539937	21	TTGACNGAAGAGAGAGAGCAC	zma-miR156j MIMAT0001710 Zea mays miR156j	0	0	0	0	0	66.72	0	0	222	21
539949	21	NTGACAGAAGAGAGAGAGCAC	zma-miR156j MIMAT0001710 Zea mays miR156j	0	0	0	0	0	60.16	0	0	145	32
540115	21	TNGACAGAAGAGAGAGAGCAC	zma-miR156j MIMAT0001710 Zea mays miR156j	0	0	0	0	0	27.12	0	0	91	0
540139	21	TTGACAGAAGAGAGAGNGCAC	zma-miR156j MIMAT0001710 Zea mays miR156j	0	0	0	0	0	25.36	0	0	87	0
540126	21	TTGACAGAANAGAGAGAGCAC	zma-miR156j MIMAT0001710 Zea mays miR156j	0	0	0	0	0	26.16	0	0	72	0
540142	21	TTNACAGAAGAGAGAGAGCAC	zma-miR156j MIMAT0001710 Zea mays miR156j	0	0	0	0	0	25.28	0	0	82	17
540165	21	TTGNCAGAAGAGAGAGAGCAC	zma-miR156j MIMAT0001710 Zea mays miR156j	0	0	0	0	0	23.68	0	0	78	0
540174	21	TTGACAGAAGAGAGAGAGNAC	zma-miR156j MIMAT0001710 Zea mays miR156j	0	0	0	0	0	23.28	0	0	77	16
540171	21	TTGACAGNAGAGAGAGAGCAC	zma-miR156j MIMAT0001710 Zea mays miR156j	0	0	0	0	0	23.52	0	0	68	0
540164	21	TTGACANAAGAGAGAGAGCAC	zma-miR156j MIMAT0001710 Zea mays miR156j	0	0	0	0	0	23.68	0	0	64	17
540195	21	TTGACAGANGAGAGAGAGCAC	zma-miR156j MIMAT0001710 Zea mays miR156j	0	0	0	0	0	22.56	0	0	74	16
540234	21	TGACAGAAGAGAGAGAGCATT	zma-miR156j MIMAT0001710 Zea mays miR156j	0	0	0	0	0	20.72	0	0	0	0
542317	21	TTGACAGAAGAGAGAGATTTT	zma-miR156j MIMAT0001710 Zea mays miR156j	0	0	0	0	0	5.6	0	0	0	0
543327	21	TGACAGAAGAGAGAGAGCAAT	zma-miR156j MIMAT0001710 Zea mays miR156j	0	0	0	0	0	4.48	0	0	0	0
544944	21	TTGATAGAAGAGAGAGAGCAT	zma-miR156j MIMAT0001710 Zea mays miR156j	0	0	0	0	0	3.36	0	0	0	0
546255	21	TTGATAGAAGAGAGAGAGCAA	zma-miR156j MIMAT0001710 Zea mays miR156j	0	0	0	0	0	2.88	0	0	0	0
548236	21	TTGACNGAAGAGAGAGAGCAT	zma-miR156j MIMAT0001710 Zea mays miR156j	0	0	0	0	0	2.32	0	0	0	0
549046	21	NTGACAGAAGAGAGAGAGCAA	zma-miR156j MIMAT0001710 Zea mays miR156j	0	0	0	0	0	2.16	0	0	0	0
549673	21	NTGACAGAAGAGAGAGAGCAT	zma-miR156j MIMAT0001710 Zea mays miR156j	0	0	0	0	0	2	0	0	0	0
550117	21	TGACAGAAGAGAGAGAGCACC	zma-miR156j MIMAT0001710 Zea mays miR156j	0	0	0	0	0	1.92	0	0	0	0
551351	21	TTGACNGAAGAGAGAGAGCAA	zma-miR156j MIMAT0001710 Zea mays miR156j	0	0	0	0	0	1.76	0	0	0	0
551543	21	TTGACAGAAGAGAGAGAGTAT	zma-miR156j MIMAT0001710 Zea mays miR156j	0	0	0	0	0	1.76	0	0	0	0
553281	21	TTGACATAAGAGAGAGAGCAT	zma-miR156j MIMAT0001710 Zea mays miR156j	0	0	0	0	0	1.52	0	0	0	0
553733	21	TTGACAGAAGAGAGAGAGCNT	zma-miR156j MIMAT0001710 Zea mays miR156j	0	0	0	0	0	1.52	0	0	0	0
553994	21	TGACAGAAGAGAGAGAGCAAA	zma-miR156j MIMAT0001710 Zea mays miR156j	0	0	0	0	0	1.44	0	0	0	0
555541	21	TTGNCAGAAGAGAGAGAGCAT	zma-miR156j MIMAT0001710 Zea mays miR156j	0	0	0	0	0	1.36	0	0	0	0
556571	21	TTGACANAAGAGAGAGAGCAT	zma-miR156j MIMAT0001710 Zea mays miR156j	0	0	0	0	0	1.28	0	0	0	0
556984	21	TTGACAGAAGAGAGANAGCAT	zma-miR156j MIMAT0001710 Zea mays miR156j	0	0	0	0	0	1.28	0	0	0	0
540550	20	TGACCGAAGAGAGAGAGCAC	zma-miR156j MIMAT0001710 Zea mays miR156j	0	0	0	0	0	13.44	0	0	0	0
542282	20	TGACANAAGAGAGAGAGCAC	zma-miR156j MIMAT0001710 Zea mays miR156j	0	0	0	0	0	5.68	0	0	16	0
543263	20	CGACAGAAGAGAGAGAGCAC	zma-miR156j MIMAT0001710 Zea mays miR156j	0	0	0	0	0	4.48	0	0	19	0
543696	20	NGACAGAAGAGAGAGAGCAC	zma-miR156j MIMAT0001710 Zea mays miR156j	0	0	0	0	0	4.16	0	0	0	0
548115	20	TGACAGAAGAGAGAGAGNAC	zma-miR156j MIMAT0001710 Zea mays miR156j	0	0	0	0	0	2.32	0	0	0	0
549062	20	TGACATAAGAGAGAGAGCAC	zma-miR156j MIMAT0001710 Zea mays miR156j	0	0	0	0	0	2.16	0	0	0	19
549139	20	TGACAGAAGAGAGAGANCAC	zma-miR156j MIMAT0001710 Zea mays miR156j	0	0	0	0	0	2.08	0	0	0	0
549205	20	TGACAGAANAGAGAGAGCAC	zma-miR156j MIMAT0001710 Zea mays miR156j	0	0	0	0	0	2.08	0	0	0	0
549560	20	TGACNGAAGAGAGAGAGCAC	zma-miR156j MIMAT0001710 Zea mays miR156j	0	0	0	0	0	2	0	0	0	0
550121	20	TGACAGAAGAGAGAGNGCAC	zma-miR156j MIMAT0001710 Zea mays miR156j	0	0	0	0	0	1.92	0	0	0	0
551178	20	TGACAGAAGAGAGANAGCAC	zma-miR156j MIMAT0001710 Zea mays miR156j	0	0	0	0	0	1.76	0	0	0	0
551282	20	TGNCAGAAGAGAGAGAGCAC	zma-miR156j MIMAT0001710 Zea mays miR156j	0	0	0	0	0	1.76	0	0	0	0
551804	20	TTGACAGAAGAGAGAGAGCT	zma-miR156j MIMAT0001710 Zea mays miR156j	0	0	0	0	0	1.68	0	0	0	0
551948	20	TNACAGAAGAGAGAGAGCAC	zma-miR156j MIMAT0001710 Zea mays miR156j	0	0	0	0	0	1.68	0	0	0	0
552033	20	TGACAGANGAGAGAGAGCAC	zma-miR156j MIMAT0001710 Zea mays miR156j	0	0	0	0	0	1.68	0	0	0	0
552485	20	TGACAGAAGAGANAGAGCAC	zma-miR156j MIMAT0001710 Zea mays miR156j	0	0	0	0	0	1.6	0	0	0	0
556574	20	TGACAGAAGAGAGAGAGCAN	zma-miR156j MIMAT0001710 Zea mays miR156j	0	0	0	0	0	1.28	0	0	0	16
571987	20	TGACACAAGAGAGAGAGCAC	zma-miR156j MIMAT0001710 Zea mays miR156j	0	0	0	0	0	0	0	0	0	22
542437	19	GACAGAAGAGAGAGAGCAT	zma-miR156j MIMAT0001710 Zea mays miR156j	0	0	0	0	0	5.44	0	0	0	0
543981	19	GACAGAAGAGAGAGAGCAA	zma-miR156j MIMAT0001710 Zea mays miR156j	0	0	0	0	0	3.92	0	0	0	0
546845	19	TTGACAGAAGAGAGAGATT	zma-miR156j MIMAT0001710 Zea mays miR156j	0	0	0	0	0	2.64	0	0	0	0
550393	19	GACAAAAGAGAGAGAGCAC	zma-miR156j MIMAT0001710 Zea mays miR156j	0	0	0	0	0	1.92	0	0	0	0
553927	19	GACACAAGAGAGAGAGCAC	zma-miR156j MIMAT0001710 Zea mays miR156j	0	0	0	0	0	1.52	0	0	0	0
444745	33	TGACAGAAGAGAGAGAGCACTAGTATGCCGTCT	zma-miR156j MIMAT0001710 Zea mays miR156j	0	0	0	0	0	0	2.61905	0	0	0
444742	33	TGACAGAAGAGAGAGAGCACTAGTATGACGTCT	zma-miR156j MIMAT0001710 Zea mays miR156j	0	0	0	0	0	0	0	0	0	0
444737	33	TGACAGAAGAGAGAGAGCACGCGTATGCCGTCT	zma-miR156j MIMAT0001710 Zea mays miR156j	0	0	0	0	0	0	0	0	0	0
444743	33	TGACAGAAGAGAGAGAGCACTAGTATGCCGTAT	zma-miR156j MIMAT0001710 Zea mays miR156j	0	0	0	0	0	0	0	0	0	0
475659	32	TTGACAGAAGAGAGAGAGCACTCTTATTCCGT	zma-miR156j MIMAT0001710 Zea mays miR156j	0	0	0	0	12	0	0	0	0	0
475634	32	TTGACAGAAGAGAGAGAGCACTAGTCTGCCGT	zma-miR156j MIMAT0001710 Zea mays miR156j	0	0	0	0	11.3333	0	0	0	0	0
475640	32	TTGACAGAAGAGAGAGAGCACTCCTATTCCGT	zma-miR156j MIMAT0001710 Zea mays miR156j	0	0	0	0	9	0	0	0	0	0
475656	32	TTGACAGAAGAGAGAGAGCACTCTCATGCCGT	zma-miR156j MIMAT0001710 Zea mays miR156j	0	0	0	0	8.66667	0	0	0	0	0
475616	32	TTGACAGAAGAGAGAGAGCACCCGTCTGCCGT	zma-miR156j MIMAT0001710 Zea mays miR156j	0	0	0	0	8.33333	0	0	0	0	0
475660	32	TTGACAGAAGAGAGAGAGCACTCTTCTGCCGT	zma-miR156j MIMAT0001710 Zea mays miR156j	0	0	0	0	7.33333	0	0	0	0	0
475612	32	TTGACAGAAGAGAGAGAGCACCCGCATGCCGT	zma-miR156j MIMAT0001710 Zea mays miR156j	0	0	0	0	5.66667	0	0	0	0	0
475623	32	TTGACAGAAGAGAGAGAGCACTAGCATGCCGT	zma-miR156j MIMAT0001710 Zea mays miR156j	0	0	0	0	5	0	0	0	0	0
475624	32	TTGACAGAAGAGAGAGAGCACTAGGATGCCGT	zma-miR156j MIMAT0001710 Zea mays miR156j	0	0	0	0	5	0	0	0	0	0
475615	32	TTGACAGAAGAGAGAGAGCACCCGTATTCCGT	zma-miR156j MIMAT0001710 Zea mays miR156j	0	0	0	0	4.66667	0	0	0	0	0
475641	32	TTGACAGAAGAGAGAGAGCACTCCTCTGCCGT	zma-miR156j MIMAT0001710 Zea mays miR156j	0	0	0	0	4.33333	0	0	0	0	0
475632	32	TTGACAGAAGAGAGAGAGCACTAGTCTGACGT	zma-miR156j MIMAT0001710 Zea mays miR156j	0	0	0	0	4	0	0	0	0	0
475629	32	TTGACAGAAGAGAGAGAGCACTAGTATTCCGT	zma-miR156j MIMAT0001710 Zea mays miR156j	0	0	0	0	3.66667	0	0	0	0	0
444744	32	TGACAGAAGAGAGAGAGCACTAGTATGCCGTC	zma-miR156j MIMAT0001710 Zea mays miR156j	0	0	0	0	3	0	0	0	0	0
444734	32	TGACAGAAGAGAGAGAGCACCCGTATGCCGTC	zma-miR156j MIMAT0001710 Zea mays miR156j	0	0	0	0	2.66667	0	0	0	0	0
475633	32	TTGACAGAAGAGAGAGAGCACTAGTCTGCAGT	zma-miR156j MIMAT0001710 Zea mays miR156j	0	0	0	0	2.66667	0	0	0	0	0
475635	32	TTGACAGAAGAGAGAGAGCACTAGTGTGCCGT	zma-miR156j MIMAT0001710 Zea mays miR156j	0	0	0	0	2.66667	0	0	0	0	0
475638	32	TTGACAGAAGAGAGAGAGCACTCCGATGCCGT	zma-miR156j MIMAT0001710 Zea mays miR156j	0	0	0	0	2.66667	0	0	0	0	0
475613	32	TTGACAGAAGAGAGAGAGCACCCGTACGCCGT	zma-miR156j MIMAT0001710 Zea mays miR156j	0	0	0	0	2.33333	0	0	0	0	0
475625	32	TTGACAGAAGAGAGAGAGCACTAGTACGCCGT	zma-miR156j MIMAT0001710 Zea mays miR156j	0	0	0	0	2.33333	0	0	0	0	0
475639	32	TTGACAGAAGAGAGAGAGCACTCCTACGCCGT	zma-miR156j MIMAT0001710 Zea mays miR156j	0	0	0	0	2.33333	0	0	0	0	0
475657	32	TTGACAGAAGAGAGAGAGCACTCTGATGCCGT	zma-miR156j MIMAT0001710 Zea mays miR156j	0	0	0	0	2.33333	0	0	0	0	0
475607	32	TTGACAGAAGAGAGAGAGCACACGCATGCCGT	zma-miR156j MIMAT0001710 Zea mays miR156j	0	0	0	0	2	0	0	0	0	0
475608	32	TTGACAGAAGAGAGAGAGCACACGTCTGCCGT	zma-miR156j MIMAT0001710 Zea mays miR156j	0	0	0	0	2	0	0	0	0	0
475611	32	TTGACAGAAGAGAGAGAGCACCCGCATGACGT	zma-miR156j MIMAT0001710 Zea mays miR156j	0	0	0	0	2	0	0	0	0	0
475617	32	TTGACAGAAGAGAGAGAGCACGCGTCTGCCGT	zma-miR156j MIMAT0001710 Zea mays miR156j	0	0	0	0	2	0	0	0	0	0
475620	32	TTGACAGAAGAGAGAGAGCACTAGAATGCAGT	zma-miR156j MIMAT0001710 Zea mays miR156j	0	0	0	0	2	0	0	0	0	0
475621	32	TTGACAGAAGAGAGAGAGCACTAGAATGCCGT	zma-miR156j MIMAT0001710 Zea mays miR156j	0	0	0	0	2	0	0	0	0	0
475630	32	TTGACAGAAGAGAGAGAGCACTAGTATTGCGT	zma-miR156j MIMAT0001710 Zea mays miR156j	0	0	0	0	2	0	0	0	0	0
475637	32	TTGACAGAAGAGAGAGAGCACTCCCATGCCGT	zma-miR156j MIMAT0001710 Zea mays miR156j	0	0	0	0	2	0	0	0	0	0
475610	32	TTGACAGAAGAGAGAGAGCACCCGAATGCCGT	zma-miR156j MIMAT0001710 Zea mays miR156j	0	0	0	0	1.66667	0	0	0	0	0
475614	32	TTGACAGAAGAGAGAGAGCACCCGTATTCCGC	zma-miR156j MIMAT0001710 Zea mays miR156j	0	0	0	0	1.66667	0	0	0	0	0
475622	32	TTGACAGAAGAGAGAGAGCACTAGCATGCCGC	zma-miR156j MIMAT0001710 Zea mays miR156j	0	0	0	0	1.66667	0	0	0	0	0
475626	32	TTGACAGAAGAGAGAGAGCACTAGTAGGCCGT	zma-miR156j MIMAT0001710 Zea mays miR156j	0	0	0	0	1.66667	0	0	0	0	0
475627	32	TTGACAGAAGAGAGAGAGCACTAGTATCACGT	zma-miR156j MIMAT0001710 Zea mays miR156j	0	0	0	0	1.66667	0	0	0	0	0
475628	32	TTGACAGAAGAGAGAGAGCACTAGTATTACGT	zma-miR156j MIMAT0001710 Zea mays miR156j	0	0	0	0	1.66667	0	0	0	0	0
475655	32	TTGACAGAAGAGAGAGAGCACTCTCATGCCGC	zma-miR156j MIMAT0001710 Zea mays miR156j	0	0	0	0	1.66667	0	0	0	0	0
475658	32	TTGACAGAAGAGAGAGAGCACTCTTATACCGT	zma-miR156j MIMAT0001710 Zea mays miR156j	0	0	0	0	1.66667	0	0	0	0	0
475661	32	TTGACAGAAGAGAGAGAGCACTGGTCTGCCGT	zma-miR156j MIMAT0001710 Zea mays miR156j	0	0	0	0	1.66667	0	0	0	0	0
475652	28	TTGACAGAAGAGAGAGAGCACTCGTCTG	zma-miR156j MIMAT0001710 Zea mays miR156j	0	0	0	0	29.6667	0	0	0	0	0
475644	28	TTGACAGAAGAGAGAGAGCACTCGCATG	zma-miR156j MIMAT0001710 Zea mays miR156j	0	0	0	0	18.3333	0	0	0	0	0
475651	28	TTGACAGAAGAGAGAGAGCACTCGTATT	zma-miR156j MIMAT0001710 Zea mays miR156j	0	0	0	0	8.33333	0	0	0	0	0
475645	28	TTGACAGAAGAGAGAGAGCACTCGGATG	zma-miR156j MIMAT0001710 Zea mays miR156j	0	0	0	0	8	0	0	0	0	0
475650	28	TTGACAGAAGAGAGAGAGCACTCGTATC	zma-miR156j MIMAT0001710 Zea mays miR156j	0	0	0	0	5.33333	0	0	0	0	0
475643	28	TTGACAGAAGAGAGAGAGCACTCGAATG	zma-miR156j MIMAT0001710 Zea mays miR156j	0	0	0	0	4.33333	0	0	0	0	0
475654	28	TTGACAGAAGAGAGAGAGCACTCGTTTG	zma-miR156j MIMAT0001710 Zea mays miR156j	0	0	0	0	4	0	0	0	0	0
475653	28	TTGACAGAAGAGAGAGAGCACTCGTGTG	zma-miR156j MIMAT0001710 Zea mays miR156j	0	0	0	0	3.66667	0	0	0	0	0
475647	28	TTGACAGAAGAGAGAGAGCACTCGTACG	zma-miR156j MIMAT0001710 Zea mays miR156j	0	0	0	0	2.33333	0	0	0	0	0
475649	28	TTGACAGAAGAGAGAGAGCACTCGTATA	zma-miR156j MIMAT0001710 Zea mays miR156j	0	0	0	0	2	0	0	0	0	0
475603	28	TTGACAGAAGAGAGAGAGCAATCGCATG	zma-miR156j MIMAT0001710 Zea mays miR156j	0	0	0	0	1.66667	0	0	0	0	0
475631	28	TTGACAGAAGAGAGAGAGCACTAGTCTG	zma-miR156j MIMAT0001710 Zea mays miR156j	0	0	0	0	1.66667	0	0	0	0	0
475648	27	TTGACAGAAGAGAGAGAGCACTCGTAT	zma-miR156j MIMAT0001710 Zea mays miR156j	0	0	0	0	9.33333	0	0	0	0	0
475646	26	TTGACAGAAGAGAGAGAGCACTCGTA	zma-miR156j MIMAT0001710 Zea mays miR156j	0	0	0	0	8.33333	0	0	0	0	0
475642	24	TTGACAGAAGAGAGAGAGCACTCG	zma-miR156j MIMAT0001710 Zea mays miR156j	0	0	0	0	20	0	0	0	0	0
475619	24	TTGACAGAAGAGAGAGAGCACTAG	zma-miR156j MIMAT0001710 Zea mays miR156j	0	0	0	0	2.66667	0	0	0	0	0
475667	24	TTGACAGAAGAGAGAGAGCATTTT	zma-miR156j MIMAT0001710 Zea mays miR156j	0	0	0	0	1.66667	0	0	0	0	0
475672	24	TTGACAGAAGAGAGAGAGCCCTCG	zma-miR156j MIMAT0001710 Zea mays miR156j	0	0	0	0	1.66667	0	0	0	0	0
[truncated: 2,192 more rows]
[truncated: 2 more columns]
